# Supplementary material for: Systematic analysis of immune cell motility leveraging the open intravital microscopy database Immunemap
Source: EMBO J. 2025 Nov 20;45(1):334–48. doi: 10.1038/s44318-025-00629-4 (PMC12759063; doi:10.1038/s44318-025-00629-4)
Supplement: Supplementary file 3 — Dataset EV1 [file 44318_2025_629_MOESM3_ESM.zip]

Archive with 15 entries (12 files):
- TUTORIALS/
- TUTORIALS/matlab_tutorial.m
- TUTORIALS/py_tutorial.ipynb
- TUTORIALS/tutorial_celltrackr.R
- TUTORIALS/tutorial_celltrackr_subtypesT.html
- TUTORIALS/desktop.ini
- WEB_PLATFORM/
- WEB_PLATFORM/API Documentation.docx
- WEB_PLATFORM/project structure.docx
- WEB_PLATFORM/quick explanation.docx
- WEB_PLATFORM/desktop.ini
- readme.txt
- IMMUNEMAP_FORM/
- IMMUNEMAP_FORM/Supplementery_Table_1.pdf
- IMMUNEMAP_FORM/desktop.ini
