# Supplementary material for: Systematic analysis of immune cell motility leveraging the open intravital microscopy database Immunemap
Source: EMBO J. 2025 Nov 20;45(1):334–48. doi: 10.1038/s44318-025-00629-4 (PMC12759063; doi:10.1038/s44318-025-00629-4)
Supplement: Supplementary file 3 — Dataset EV1 [file 44318_2025_629_MOESM3_ESM.zip › TUTORIALS/tutorial_celltrackr.R]

library( celltrackR )
library( ggplot2 )

immap.data <- read.immap.json( url = "https://api.immunemap.org/video/174" )
immap.tr <- immap.data$tracks
plot( immap.tr )
