# Supplementary material for: Systematic analysis of immune cell motility leveraging the open intravital microscopy database Immunemap
Source: EMBO J. 2025 Nov 20;45(1):334–48. doi: 10.1038/s44318-025-00629-4 (PMC12759063; doi:10.1038/s44318-025-00629-4)
Supplement: Supplementary file 3 — Dataset EV1 [file 44318_2025_629_MOESM3_ESM.zip › readme.txt]

Dataset EV1.zip structure

- IMMUNEMAP FORM
- form with the experimental details collected from contributing authors along with imaging data (Supplementary Table 1.pdf) 

- TUTORIALS contains tutorials for conducting advanced analyses of immunemap data
-- via celltrackr: tutorial_celltrackr.r and tutorial_celltrackr_subtypesT.html
-- in matlab: matlab_tutorial.m
-- in python: py_tutorial.ipynb

- WEB_PLATFORM
-- documentation of HTTP REST API (API Documentation.docx)
-- software architecture and setup (project structure.docx)
-- quick explanation of the software architeecture (quick explanation.docx)
