# Supplementary material for: Systematic analysis of immune cell motility leveraging the open intravital microscopy database Immunemap
Source: EMBO J. 2025 Nov 20;45(1):334–48. doi: 10.1038/s44318-025-00629-4 (PMC12759063; doi:10.1038/s44318-025-00629-4)
Supplement: Supplementary file 4 — Source data Fig. 1 [file 44318_2025_629_MOESM4_ESM.zip › F1C.txt]

F1C-1 https://app.immunemap.org/acquisition-public-view?id=34&videoID=54
F1C-2 https://app.immunemap.org/acquisition-public-view?id=456&videoID=577
F1C-3 https://app.immunemap.org/acquisition-public-view?id=475&videoID=599
F1C-4 https://app.immunemap.org/acquisition-public-view?id=206&videoID=277
F1C-5 https://app.immunemap.org/acquisition-public-view?id=344&videoID=456
F1C-6 https://app.immunemap.org/acquisition-public-view?id=51&videoID=68
F1C-7 https://app.immunemap.org/acquisition-public-view?id=229&videoID=301
