# Supplementary material for: Systematic analysis of immune cell motility leveraging the open intravital microscopy database Immunemap
Source: EMBO J. 2025 Nov 20;45(1):334–48. doi: 10.1038/s44318-025-00629-4 (PMC12759063; doi:10.1038/s44318-025-00629-4)
Supplement: Supplementary file 4 — Source data Fig. 1 [file 44318_2025_629_MOESM4_ESM.zip › F1D.xlsx]

## Sheet: Hoja1
Organ	Condition	Count
Lymph Node	Steady State	37
Lymph Node	Infection	32
Lymph Node	Vaccination	25
Lymph Node	Inflammation	13
Lymph Node	Tumor	2
Lymphatic Capillaries	Inflammation	14
Skin	Tumor	22
Skin	Inflammation	34
Skin	Steady State	33
Cremaster Muscle	Inflammation	47
Trachea	Infection	6
Trachea	Steady State	4
Lung	Inflammation	4
Liver	Inflammation	1
Liver	Infection	4
Spleen	Inflammation	10
Spleen	Steady State	5
Spleen	Infection	11
Spleen	Vaccination	12
Spinal Cord	Autoimmunity	7
