# Supplementary material for: Systematic analysis of immune cell motility leveraging the open intravital microscopy database Immunemap
Source: EMBO J. 2025 Nov 20;45(1):334–48. doi: 10.1038/s44318-025-00629-4 (PMC12759063; doi:10.1038/s44318-025-00629-4)
Supplement: Supplementary file 5 — Source data Fig. 2 [file 44318_2025_629_MOESM5_ESM.zip › F2H.csv]

0.731972812
0.619002965
0.622212925
0.680300309
0.517386714
0.656028045
0.665472188
0.593128785
0.622848703
0.674816248
0.626891533
0.668275711
0.621598038
0.633783469
0.621598038
0.653950056
0.669261718
0.619253035
0.431427635
0.615000344
0.606791561
0.609164697
0.577462818
0.601478357
0.56475244
0.605665221
0.624953846
0.612348566
0.621835432
0.604748105
0.505337839
0.642311905
0.635239308
0.646980863
0.481898338
0.646600137
0.634704271
0.614668919
0.617528268
0.63068916
0.603698915
0.601820894
0.492830325
0.62836091
0.669357088
0.629676815
0.566828758
0.593336665
0.597093368
0.6063611
0.615684917
0.605013323
0.632732557
0.626161456
0.690580862
0.58890575
0.640982441
0.648115323
0.659328933
0.655527912
0.648246144
0.652365387
0.666928991
0.651359527
0.647999302
0.650917126
0.663690452
0.607437104
0.591980661
0.61895022
0.643683466
0.622218931
0.607437104
0.61895022
0.591980661
0.643683466
0.622218931
0.645250585
0.609657129
0.642439719
0.613194219
0.627189357
0.519337495
0.630785912
0.629740894
0.615581015
0.594993379
0.636779628
0.617619985
0.624672861
0.632546806
0.624417729
0.620523543
0.646154358
0.659983035
0.630711971
0.692649362
0.630869329
0.737283148
0.662118497
0.659524708
0.658651762
0.62834173
0.651691661
0.70842228
0.592399614
0.620505322
0.616316751
0.605923275
0.629208621
0.639136931
0.614043334
0.63378441
0.62101334
0.682611029
0.653170206
0.668169604
0.633052851
0.652715853
0.598909188
0.663036012
0.60560088
0.590366229
0.551745306
0.609607304
0.657784541
0.609675897
0.644001908
0.678436286
0.62085268
0.625264337
0.644015002
0.640724126
0.671113077
0.624442808
0.612611992
0.58299263
0.633052851
0.627056598
0.64489143
0.60126039
0.638519492
0.621208353
0.677896971
0.616822509
0.607341705
0.613143192
0.686991619
0.62222796
0.648878107
0.660909269
0.641466983
0.664393466
0.680766561
0.619399092
0.59764388
0.644135569
0.693305597
0.613880208
0.619381516
0.60583179
0.626618845
0.631248396
0.589729172
0.629348012
0.615003426
0.604415662
0.613488085
0.656123956
0.690834585
0.465604595
0.687768597
0.582511306
0.582511306
0.583033248
0.687624636
0.610497837
0.601784457
0.597544535
0.56624244
0.611858927
0.625239029
0.606924323
0.613673765
0.632260985
0.62057027
0.648483279
0.597665368
0.620487348
0.615182117
0.625467463
0.626930519
0.625587636
0.652993802
0.639407924
0.65263451
0.768023818
0.724147904
0.617754831
0.63620425
0.732552141
0.756576133
0.72790818
0.75510565
0.672841768
0.765654429
0.757314024
0.764955345
0.722222677
0.745258824
0.804245928
0.707510887
0.622717265
0.675775813
0.463263378
0.622498587
0.648321738
0.634830101
0.70494874
0.636475581
0.639407924
0.646377778
0.623094321
0.638388591
0.644664675
0.582511306
0.582511306
0.664275473
0.630144179
0.514074945
0.514074945
0.630745064
0.614170833
0.646737132
0.502669136
0.613217051
0.640452978
0.616316751
0.620505322
0.592399614
0.628927558
0.518338147
0.590594446
0.548594124
0.615367428
0.613081217
0.62434413
0.623461758
0.68151779
0.700319553
0.627080106
0.602866684
0.60481149
0.617207147
0.574368145
0.599914762
0.536068695
0.640383956
0.667217464
0.638024266
0.657048689
0.64513624
0.617210835
0.652067522
0.651954441
0.690380835
0.694174134
0.698598014
0.64349575
0.596871959
0.617594399
0.645985471
0.600220789
0.595333573
0.619420686
0.61679323
0.55409788
0.61783731
0.579774681
0.632559497
0.603399114
0.62834173
0.636037268
0.430000382
0.657318244
0.632305313
0.671111824
0.614983544
0.631499485
0.623051056
0.627744382
0.618667293
0.695270463
0.704496646
0.71347961
0.708245366
0.690846158
0.690846158
