# Supplementary material for: Systematic analysis of immune cell motility leveraging the open intravital microscopy database Immunemap
Source: EMBO J. 2025 Nov 20;45(1):334–48. doi: 10.1038/s44318-025-00629-4 (PMC12759063; doi:10.1038/s44318-025-00629-4)
Supplement: Supplementary file 5 — Source data Fig. 2 [file 44318_2025_629_MOESM5_ESM.zip › F2A-F_video_properties.xlsx]

## Sheet: Foglio1
dt	duration[min]	duration [frames]	dx	diagonal	depth
14.91	44.9785	181	0.8	443.2	36
30.003	60.006	120	0.533589	277.466	39
81.068	58.0987	43	0.710588	363.11	48
14.793	17.9981	73	0.5	277.5	18
14.624	9.74933	40	2.13462	1107.87	21
29.749	29.749	60	0.8	443.2	39
29.749	29.749	60	0.8	443.2	39
29.749	29.749	60	0.8	443.2	39
40.952	29.3489	43	0.8	443.2	39
19.056	60.6616	191	0.8	443.2	54
30.003	30.003	60	0.8	443.2	39
30.003	30.003	60	0.8	443.2	39
14.624	9.74933	40	2.57513	927.048	21
15.557	31.114	120	0.853846	443.146	42
15.599	31.198	120	0.853846	443.146	42
15.482	15.482	60	0.853846	443.146	42
14.926	51.2459	206	0.8	443.2	42
15.212	68.9611	272	0.867	276.573	60
14.874	29.748	120	0.533589	277.466	30
29.874	23.8992	48	0.533589	277.466	72
30.003	40.004	80	0.533589	277.466	60
14.793	17.9981	73	0.5	277.5	18
58.299	19.433	20	0.268711	279.459	54
58.832	29.416	30	0.845277	158.912	72
58.965	29.4825	30	0.8	443.2	69
29.799	29.799	60	0.86651	379.531	75
29.749	59.498	120	0.53335	272.542	34
39.5673	29.6755	45	0.383448	277.617	18
30.0756	60.1513	120	0.8	443.2	18
24.934	44.8812	108	0.8	443.2	54
29.965	29.965	60	0.8	443.2	81
29.865	29.865	60	0.8	443.2	66
60.024	122.049	122	0.576637	294.662	36
60.024	73.0292	73	0.576637	294.662	36
59.046	61.9983	63	0.621	317.331	51
59.031	60.9987	62	0.621	317.331	66
59.229	76.9977	78	0.621	317.331	75
58.063	29.9992	31	0.621	317.331	66
59.046	61.9983	63	0.621	317.331	64
29.321	15.1492	31	0.8	443.2	64
34.319	28.5992	50	0.8	443.2	64
83.694	32.0827	23	0.8	443.2	32
22.537	4.88302	13	0.8	443.2	32
19.671	19.9989	61	0.680715	347.845	56
19.671	19.9989	61	0.705926	360.728	36
29.5	29.5	60	1.33462	692.665	75
30.5106	24.4085	48	0.53359	138.733	72
30	30	60	0.853846	443.146	39
30	30	60	0.853846	443.146	39
14.9992	60.2469	241	0.599996	153.599	40
10.292	7.20443	42	0.667	170.085	24
18.3593	39.4725	129	1.333	681.163	14
18.3593	39.4725	129	1.333	681.163	14
18.3664	39.4877	129	1.333	681.163	14
18.3664	39.4877	129	1.333	681.163	14
8.87737	6.21416	42	0.667	170.085	24
8.87737	6.21416	42	0.667	170.085	24
8.87737	6.21416	42	0.333	84.915	24
8.85278	6.19695	42	0.667	170.085	24
8.85278	6.19695	42	0.333	84.915	24
8.85278	6.19695	42	0.667	170.085	24
8.87737	6.21416	42	0.667	170.085	23.64
8.87737	6.21416	42	0.667	170.085	24
10.2439	7.17073	42	0.667	170.085	24
10.2105	3.40351	20	0.667	170.085	24
10.2193	7.15352	42	0.667	170.085	24
10.2193	7.15352	42	0.667	170.085	24
11.7305	5.27871	27	0.667	170.085	26
10.2193	7.15352	42	0.667	170.085	24
10.2193	7.15352	42	0.667	170.085	24
10.125	1.51875	9	0.667	170.085	24
10.2193	7.15352	42	0.667	170.085	24
10.2193	7.15352	42	0.667	170.085	24
10.2193	7.15352	42	0.667	170.085	24
10.2499	2.90415	17	0.667	170.085	24
10.2193	7.15352	42	0.667	170.085	24
10.3055	6.35508	37	0.667	170.085	24
10.3166	7.22164	42	0.667	170.085	24
10.3166	7.22164	42	0.667	170.085	24
10.3166	7.22164	42	0.667	170.085	24
10.3166	7.22164	42	0.667	170.085	24
10.3097	5.15483	30	0.667	170.085	24
10.2769	3.25435	19	0.667	170.085	24
10.3166	7.22164	42	0.667	170.085	24
10.3166	7.22164	42	0.667	170.085	24
10.3166	7.22164	42	0.667	170.085	24
10.3166	7.22164	42	0.667	170.085	24
10.3328	2.23878	13	0.667	170.085	24
10.3166	7.22164	42	0.667	170.085	24
10.6332	7.44322	42	0.667	170.085	24
10.3166	7.22164	42	0.667	170.085	24
10.3116	2.92161	17	0.667	170.085	24
10.3166	7.22164	42	0.667	170.085	24
10.3166	7.22164	42	0.667	170.085	24
10.3166	7.22164	42	0.667	170.085	24
10.2439	7.17073	42	0.667	170.085	24
10.2193	7.15352	42	0.667	170.085	24
10.2193	7.15352	42	0.667	170.085	24
10.2193	7.15352	42	0.667	170.085	24
10.2439	7.17073	42	0.667	170.085	24
10.2193	7.15352	42	0.667	170.085	24
30.2693	45.404	90	0.8	443.2	72
25.1995	40.3192	96	0.8	443.2	57
30.003	47.0047	94	1.171	298.605	100
30.003	47.0047	94	1.171	298.605	100
30.003	47.0047	94	1.171	298.605	100
30.003	31.5032	63	1.171	298.605	100
30.003	31.5032	63	1.171	298.605	100
30.003	31.5032	63	1.171	298.605	100
30.003	31.5032	63	1.171	298.605	100
30.003	31.5032	63	1.171	298.605	100
30.003	31.5032	63	1.171	298.605	100
30.003	31.5032	63	1.171	298.605	100
30.003	31.5032	63	1.171	298.605	100
30.003	31.5032	63	1.171	298.605	100
30.003	31.5032	63	1.171	298.605	100
30.003	10.001	20	0.789	201.195	35
30.003	10.001	20	0.789	201.195	35
30.003	10.001	20	0.789	201.195	35
30.003	10.001	20	0.789	201.195	35
30.003	10.001	20	0.789	201.195	35
30.003	10.001	20	0.789	201.195	35
30.003	10.001	20	0.789	201.195	35
30.003	10.001	20	0.789	201.195	35
30.003	10.001	20	0.789	201.195	35
30.003	10.001	20	0.789	201.195	35
30.003	10.001	20	0.789	201.195	35
30.003	10.001	20	0.789	201.195	35
30.003	10.001	20	0.789	201.195	35
30.003	10.001	20	0.789	201.195	35
30.003	10.001	20	0.789	201.195	35
30.003	10.001	20	0.789	201.195	35
30.003	10.001	20	0.789	201.195	35
30.003	10.001	20	0.789	201.195	35
30.003	10.001	20	0.789	201.195	35
30.003	10.001	20	0.789	201.195	35
30.003	10.001	20	0.789	201.195	35
30.003	10.001	20	0.789	201.195	35
30.003	10.001	20	0.789	201.195	35
30.003	10.001	20	0.789	201.195	35
30.003	10.001	20	0.789	201.195	35
30.003	10.001	20	0.789	201.195	35
30.003	10.001	20	0.789	201.195	35
30.003	60.006	120	0.533589	277.466	42
15.1122	26.9502	107	0.533589	277.466	36
30.003	60.006	120	0.533589	277.466	30
30.5106	24.4085	48	0.533589	277.466	72
13.1089	18.134	83	0.533589	277.466	18
20.4999	9.90828	29	0.550495	277.45	51
30.003	40.004	80	0.533589	277.466	60
30	30	60	0.853846	443.146	51
15	6	24	0.533589	277.466	39
2.99986	8.3996	168	0.667	340.837	0
29.9999	60.4999	121	0.6	177.6	31.9999
11.9855	43.9468	220	0.534904	202.194	27
14.9939	45.7315	183	0.943925	380.402	39
59.9995	30.9997	31	0.52411	285.116	134
59.9995	30.9997	31	0.491799	269.014	184
59.9995	30.9997	31	0.520725	287.44	214
59.9995	30.9997	31	0.4841	250.28	146
59.9995	30.9997	31	0.499096	260.029	114
59.9995	30.9997	31	0.510622	271.14	144
59.9995	30.9997	31	0.443667	227.601	166
59.9995	30.9997	31	0.486979	255.177	150
59.9995	30.9997	31	0.459559	235.294	104
30	30	60	0.449885	229.891	32
30	30	60	0.449885	229.891	32
29.9991	16.4995	33	0.449885	229.891	32
30	30	60	0.449885	229.891	32
29.9997	31.9997	64	0.449885	229.891	32
30	30	60	0.449885	229.891	32
30	30	60	0.449885	229.891	32
29.9992	19.4995	39	0.449885	229.891	32
30	30	60	0.449884	229.891	32
30	30	60	0.449885	229.891	32
30	30	60	0.449885	229.891	32
30	30	60	0.449884	229.891	32
29.9994	40.4991	81	0.449885	229.891	32
30	30	60	0.449884	229.891	32
30	30	60	1.79954	919.563	32
13.2993	15.7375	71	0.556724	217.123	38
59.9995	30.9997	31	0.513344	276.693	150
59.9995	30.9997	31	0.497183	254.061	144
59.9995	30.9997	31	0.486979	255.177	150
59.9995	30.9997	31	0.504249	287.422	178
59.9995	30.9997	31	0.518966	283.874	171
59.9995	30.9997	31	0.481204	260.331	172
59.9995	30.9997	31	0.494493	271.971	114
59.9995	30.9997	31	0.463142	238.981	118
59.9995	30.9997	31	0.481675	253.843	144
59.9995	30.9997	31	0.476286	260.052	142
59.9995	30.9997	31	0.484989	250.254	120
59.9995	30.9997	31	0.512136	280.139	98
59.9995	30.9997	31	0.498153	255.552	126
59.9995	30.9997	31	0.486135	256.193	178
59.9995	30.9997	31	0.497183	254.061	102
59.9995	30.9997	31	0.490516	252.125	118
59.9995	30.9997	31	0.508483	274.072	116
59.9995	30.9997	31	0.496249	263.012	164
59.9995	30.9997	31	0.544397	307.04	124
59.9995	30.9997	31	0.499078	262.515	164
59.9995	30.9997	31	0.482641	255.8	110
59.9995	30.9997	31	0.497184	254.061	122
59.9995	30.9997	31	0.511255	278.123	118
19.9993	40.3319	121	0.767693	392.291	36
19.9999	47.6663	143	0.769231	399.231	24
27.0904	40.1841	89	0.769231	399.231	56
39.9996	60.666	91	0.518916	265.166	54
59.9995	30.9997	31	0.498147	257.044	164
59.9995	30.9997	31	0.49911	258.04	134
59.9995	30.9997	31	0.493445	260.046	108
59.9995	30.9997	31	0.51225	278.152	136
59.9995	30.9997	31	0.496233	258.537	136
59.9995	30.9997	31	0.502791	269.999	170
59.9995	30.9997	31	0.503902	264.044	112
59.9995	30.9997	31	0.417993	239.092	99.3558
59.9995	30.9997	31	0.483032	255.524	120.793
30.003	22.5023	45	0.404437	206.667	30.4304
30.003	31.0031	62	0.404438	206.668	34.2125
78.1478	168.018	129	0.503027	300.81	30.9429
30.003	64.5065	129	0.505545	258.333	30.9429
30.003	76.0076	152	0.505545	258.333	32.4625
15	30	120	1.14943	587.357	40
59.9995	30.9997	31	0.497184	254.061	170
59.9995	30.9997	31	0.48456	252.456	138
59.9995	30.9997	31	0.482703	246.661	148
59.9995	30.9997	31	0.497184	254.061	106
59.9995	30.9997	31	0.486923	253.687	128
59.9995	30.9997	31	0.494363	259.541	98
59.9995	30.9997	31	0.432625	222.802	145.855
59.9995	30.9997	31	0.484168	269.682	106
59.9995	30.9997	31	0.480392	246.922	118
60.0024	31.0012	31	0.48724	262.135	146
59.9995	30.9997	31	0.495352	267.49	138
59.9995	30.9997	31	0.503876	265.039	132
59.9995	30.9997	31	0.498106	268.479	128
59.9995	30.9997	31	0.506762	267.571	126
59.9995	30.9997	31	0.495328	264.01	156
59.9995	30.9997	31	0.493353	253.583	102
59.9995	30.9997	31	0.469759	248.972	138
59.9995	30.9997	31	0.49252	259.558	142
59.9993	90.999	91	0.6	306.6	56
29.9999	60.4999	121	0.599826	306.511	64
59.9995	30.9997	31	0.515666	287.226	150
26.9447	89.8157	200	0.792079	399.208	52
29.9997	45.4995	91	1.51663	775	66.0038
15.0015	50.5051	202	1.51663	775	46.7811
20.2327	20.5699	61	0.483092	299.517	60
20.4665	20.8076	61	0.483092	299.517	60
29.9998	47.4997	95	1.51663	775	79.9944
29.9997	45.4995	91	1.51663	775	62.9998
29.9997	45.4995	91	1.51663	775	69.995
0.999204	3.19745	192	1.19164	182.321	57.6
29.9993	44.999	90	1.51663	775	62.9998
29.9997	45.4995	91	2.36162	769.888	46.2027
29.9992	33.9991	68	0.722882	36.1441	22.9978
29.9991	45.9986	92	0.993661	112.284	41.3962
15	30.2499	121	2.08783	219.222	41.9998
14.9993	41.998	168	2.34236	323.245	23.0999
14.999	40.7473	163	1.65609	155.673	32.1977
29.9999	43.9999	88	0.532669	48.4729	31.0686
19.9999	20.3332	61	0.483092	299.517	46
19.9999	20.3332	61	0.483092	299.517	56
19.9998	19.3332	58	0.483092	299.517	46
19.9999	20.3332	61	0.483092	299.517	56
19.9999	20.3332	61	0.483092	299.517	76
19.9999	20.3332	61	0.483092	299.517	56
59.9995	30.9997	31	0.480763	252.881	120
59.9995	30.9997	31	0.493473	262.034	138
59.9995	30.9997	31	0.515666	287.226	150
59.9995	30.9997	31	0.491576	258.078	114
59.9995	30.9997	31	0.494305	254.073	150
59.9995	30.9997	31	0.490043	268.544	162
59.9995	30.9997	31	0.461221	236.145	112
30.003	64.5065	129	0.505545	258.333	30.9429
78.1478	168.018	129	0.503027	300.81	30.9429
30.003	70.5071	141	0.500279	332.185	35.2
30.003	70.5071	141	0.505545	258.333	30.8
30.003	44.5045	89	0.505545	258.333	35.175
30.003	44.5045	89	0.57946	367.378	45.27
30.003	25.5026	51	0.505545	258.333	28.6286
30.003	38.0038	76	0.505545	258.333	33.0857
30.003	40.5041	81	0.505545	258.333	33
30.003	8.50085	17	0.505545	258.333	27.1667
30.003	19.502	39	0.505545	258.333	28.4167
39.9996	60.666	91	0.00118609	0.606094	0.048
19.9992	29.9988	90	0.853846	443.146	39
19.9992	29.9988	90	1.33462	692.665	54
20.0336	30.0504	90	0.853846	443.146	51
19.9992	29.9988	90	0.853846	443.146	51
39.9994	59.9992	90	0.00118609	0.606094	0.045
39.9996	18.6665	28	0.830266	424.266	30
13.6808	5.24431	23	0.556724	217.123	38
30.3677	19.739	39	0.269807	141.109	26
15.1458	34.8352	138	0.8	443.2	39
60.5167	59.5081	59	0.5	277.5	34
60.5247	60.5247	60	0.5	277.5	34
14.9921	33.7321	135	0.8	443.2	39
14.9993	23.2489	93	0.8	443.2	42
14.9763	32.6983	131	0.8	443.2	42
30.3333	20.2222	40	0.614407	331.78	36
29.3906	11.7562	24	0.634243	315.219	30
29.6471	8.89412	18	0.834418	307.066	30
56.1817	21.5363	23	0.917091	438.369	48
60.689	30.3445	30	0.8	443.2	42
21.1582	15.8686	45	0.831866	408.446	36
21.2355	37.8699	107	0.830722	387.116	0
60.8091	64.8631	64	0.620999	317.331	69
59.9999	121	121	0.621	317.331	72
29.9999	60.4999	121	0.599826	306.511	14
60.9652	30.4826	30	0.426923	443.573	30
30.2369	30.2369	60	0.853359	436.067	30
29.8776	24.898	50	2.13462	1107.87	60
30.2307	13.6038	27	2.13462	1107.87	60
29.9997	22.4997	45	1.33462	692.665	75
30.0508	30.0508	60	1.33462	692.665	75
29.9993	28.4993	57	1.33462	692.665	75
30	30	60	1.33462	692.665	75
29.9991	13.4996	27	1.33462	692.665	75
30.0163	30.0163	60	0.876435	509.209	78
29.9996	57.9993	116	0.853846	443.146	39
30	30	60	0.853846	443.146	42
30.0163	30.0163	60	0.853846	443.146	39
30.0336	30.0336	60	0.853846	443.146	51
30.0336	30.0336	60	0.853846	443.146	51
29.8479	16.9138	34	0.853846	443.146	51
30	7.5	15	0.853846	443.146	51
30.0336	30.0336	60	0.853846	443.146	51
30.0336	30.0336	60	0.853846	443.146	51
29.9319	29.9319	60	0.853846	443.146	51
30	30	60	0.853846	443.146	51
30	30	60	0.853846	443.146	51
30	30	60	0.853846	443.146	51
29.9997	45.4995	91	0.599826	306.511	60
29.9994	27.4995	55	0.6	306.6	80
29.9992	28.9993	58	0.6	306.6	85
29.9998	30.4998	61	0.6	306.6	56
59.9996	60.9996	61	0.6	306.6	68
29.9998	30.4998	61	0.6	306.6	60
29.9998	30.4998	61	0.6	306.6	60
29.9998	30.4998	61	0.6	306.6	72
29.9998	30.4998	61	0.6	306.6	64
29.9998	30.4998	61	0.600002	306.601	64
29.9998	30.4998	61	0.6	306.6	68
30	24	48	0.600002	306.601	60
60.689	30.3445	30	1.25045	692.75	45
30.2369	30.2369	60	0.8	443.2	39
60.7583	30.3791	30	0.8	443.2	45
30.2369	30.2369	60	0.596391	339.943	39
61.6893	30.8447	30	0.8	443.2	144
60.5855	30.2928	30	0.853846	443.146	51
23.069	11.5345	30	0.193503	171.444	36
119.999	371.997	186	1.62	298.08	0
120	541.999	271	1.54485	284.252	0
120	541.999	271	1.62	298.08	0
11.0576	41.0974	223	0.488281	249.512	52
11.1189	54.2975	293	0.488281	249.512	52
11.0985	31.8158	172	0.488281	249.512	52
11.0495	44.7504	243	0.488281	249.512	52
11.3268	30.2048	160	0.683594	349.316	52
