# Supplementary material for: Systematic analysis of immune cell motility leveraging the open intravital microscopy database Immunemap
Source: EMBO J. 2025 Nov 20;45(1):334–48. doi: 10.1038/s44318-025-00629-4 (PMC12759063; doi:10.1038/s44318-025-00629-4)
Supplement: Supplementary file 5 — Source data Fig. 2 [file 44318_2025_629_MOESM5_ESM.zip › F2G.csv]

STD	PB	SAT	CR	NR
0.779871136	1	0.964664699	1	0.918380713
0.680342607	1	0.999931102	0.560046173	0.902885419
0.708347144	1	0.999957557	0.557274916	0.901098549
0.697460477	0.990637689	0.999963829	0.31581468	0.563948982
0.540735469	0	0.958333333	1	0.601031593
0.821992069	1	0.999992282	0.077805477	0.879649882
0.849743507	1	0.999986945	0.155025826	0.883771002
0.613730672	0.932686357	0.999988222	0.168935669	0.886251186
0.725098837	1	0.999989236	0.043987092	0.879912213
0.615177084	0.817460038	0.99946997	0.64954479	0.897858414
0.611533637	0.493239463	0.999667774	0.884885173	0.861375055
0.736670091	0.996167741	0.999945163	0.650533274	0.923449715
0.657050784	1	0.999927993	0.608743398	0.899716328
0.608664744	0.895131334	0.999126404	0.599548423	0.902067534
0.657050784	1	0.999927993	0.608743398	0.899716328
0.666074884	1	0.999887714	0.512400747	0.898295044
0.66032456	0.940244184	0.999314659	0.628392478	0.904998812
0.697029303	1	0.999949461	0.414720676	0.833724558
0.338355187	0	0.7	1	0.981386655
0.679710881	1	0.999971347	0.494567682	0.859853894
0.709638518	0.80577379	0.999741201	0.557863356	0.763786366
0.705487029	0.949985722	0.9999741	0.481181857	0.840023259
0.58943403	1	0.999980745	0.101196968	0.85060736
0.669373917	0.994871941	0.99997288	0.347027849	0.865087326
0.559332566	1	0.999978658	0.350002542	0.860607307
0.697813706	1	0.999981108	0.212289324	0.834743667
0.718404404	0.992893661	0.999961867	0.385149023	0.859653084
0.700975426	1	0.999961799	0.305994826	0.861916069
0.577804918	0.364297528	0.997900767	0.739877046	0.870716653
0.671405786	1	0.999963435	0.378885059	0.86838013
0.3961294	0	0.594594595	1	0.938457335
0.628291466	0.838883948	0.999888298	0.432656954	0.900804985
0.638891583	0.796639697	0.998924748	0.592062485	0.889935397
0.648097384	0.796981045	0.998644729	0.783503991	0.908113539
0.445791384	0	0.357142857	1	0.948935647
0.656887184	0.685125792	0.998261831	0.657749553	0.888212354
0.664321648	0.785151725	0.999884114	0.543447359	0.843227551
0.616356678	1	0.999919198	0.541675038	0.815383399
0.621125387	0.919785078	0.999867447	0.317885128	0.851919543
0.667161506	0.982231085	0.999955969	0.636161649	0.84110805
0.652154407	1	0.999890927	0.530858955	0.798669027
0.588691667	0.485360237	0.999606746	0.664314579	0.82389508
0.697550204	0.932703995	0.999757046	0.86374464	0
0.624273169	1	0.999919833	0.539881833	0.865785706
0.712547626	0.899265333	0.999955586	0.582081732	0.842757993
0.613364947	0.929809288	0.999866272	0.400795956	0.840658883
0.688359458	0.418093094	0.999278499	0.861105685	0.586956522
0.657582029	0.958135774	0.998713268	0.836712342	0.788642455
0.576673853	1	0.999979292	0.075797431	0.903068064
0.691067526	0.781866708	0.999958721	0.63818666	0.850864023
0.69492383	1	0.999978846	0.402299583	0.878414902
0.652293966	0.921413173	0.999953867	0.428585964	0.884553814
0.736012047	1	0.999972904	0.457631315	0.896403435
0.686249468	1	0.999976454	0.335910422	0.895638136
0.721482701	1	0.999876473	0.757981702	0.822418361
0.374385411	0	0.611253976	1	0.886804491
0.623931285	0.868923951	0.999809984	0.843735539	0.772174423
0.564501753	1	0.999938016	0.573779659	0.845745782
0.633048151	1	0.999635514	0.747184992	0.817321815
0.677045686	0.928802316	0.999938482	0.754386255	0.781211431
0.677930603	1	0.999772652	0.880822941	0.825023112
0.700135469	1	0.999715998	0.758840953	0.833257124
0.710766941	1	0.999793077	0.857270839	0.849878051
0.614872914	1	0.99976706	0.640760637	0.836077548
0.659210611	1	0.999920489	0.753164498	0.848231579
0.637989935	1	0.999941157	0.578301023	0.818983091
0.651679423	1	0.999743717	0.612559958	0.801276602
0.581977731	0.936641155	0.999961703	0.312730263	0.80615408
0.540983531	1	0.99984282	0.297537557	0.769845445
0.603879676	1	0.999925821	0.37619936	0.768690157
0.70049202	1	0.999962384	0.219932793	0.776900491
0.635013396	1	0.999969965	0.288360365	0.752180764
0.581977731	0.936641155	0.999961703	0.312730263	0.80615408
0.603879676	1	0.999925821	0.37619936	0.768690157
0.540983531	1	0.99984282	0.297537557	0.769845445
0.70049202	1	0.999962384	0.219932793	0.776900491
0.635013396	1	0.999969965	0.288360365	0.752180764
0.673486178	1	0.999941509	0.475913205	0.67364217
0.512035759	0.993988944	0.999922032	0.511413444	0.662928197
0.676164852	0.984290983	0.999935355	0.540663493	0.676970802
0.617091527	0.994584723	0.999929658	0.34962439	0.678239522
0.618266195	0.980493216	0.999953423	0.379471715	0.732019415
0.667502939	0.650075188	0.9975	0.99875	0
0.636734622	0.975376372	0.999951379	0.317317333	0.688267425
0.626330726	1	0.999979427	0.189270039	0.781363977
0.584147207	1	0.999973194	0.16083722	0.776626217
0.607865011	0.929783282	0.999971989	0.401018486	0.541399959
0.679499331	0.956885672	0.999965037	0.157514499	0.766407057
0.605945053	0.817868131	0.999967065	0.313263959	0.777389083
0.627162154	0.943571628	0.999972215	0.18375069	0.789679869
0.636008471	0.978877172	0.999926449	0.148341238	0.756065794
0.628931721	1	0.999929613	0.23176373	0.735395884
0.613309113	0.959677252	0.999955157	0.268237619	0.738062536
0.69977314	1	0.999891187	0.200127652	0.741514512
0.689629364	0.956417304	0.994826398	0.905888188	0.874260979
0.71260434	0.99969156	0.999890758	0.611332623	0.938617484
0.778546653	1	0.999880528	0.649207426	0.920612148
0.577892538	1	0.99962579	0.759520629	0.914696359
0.814931713	1	0.98410711	0.999615274	0.919181857
0.572238042	0.991743212	0.996841274	0.75110067	0.930063916
0.666134568	1	0.987849204	0.946137065	0.923954083
0.600403923	1	0.983758136	0.926198482	0.924464589
0.703965439	0.995548405	0.999841473	0.659741179	0.950405686
0.582278396	0.826849214	0.985830534	1	0.965993618
0.687634312	1	0.999979224	0.44922255	0.774800348
0.570393471	1	0.997357591	0.68691285	0.934449609
0.646508419	1	0.996200534	0.883144774	0.929567056
0.625704289	1	0.998202658	0.817715549	0.913509646
0.649974615	0.995932214	0.999998229	1	0.97218454
0.658136335	0.986741807	0.999996198	1	0.961641806
0.626842833	0.919133403	0.999884595	0.839029356	0.954855301
0.593467133	0.721323103	0.999787315	0.872821555	0.966400608
0.6014662	0.144900488	0.991075374	0.999411704	0.96626283
0.640999638	0.96526996	0.999839962	0.732970467	0.95820417
0.681791559	0.920610801	0.988838299	0.994551605	0.97363663
0.612465975	0.58810114	0.975995834	0.999794203	0.972388203
0.632712673	0.51234367	0.997110199	0.957557818	0.972064959
0.601307598	0.5982623	0.964729825	1	0.975371958
0.692375806	0.83227617	0.99833588	0.973683227	0.966444115
0.531542473	0.688022465	0.992044105	1	0.715291852
0.744733527	0.982263742	0.95876906	1	0.69961132
0.547305954	0.404383841	0.984030426	1	0.707283971
0.510043023	0.751204229	0.994184198	1	0.724134176
0.367793576	0.813793191	0.985271178	1	0.68715906
0.570794244	0.612785628	0.950385847	1	0.726075341
0.707581236	0.82896526	0.991260116	1	0.675417075
0.543187979	0.651053374	0.989916057	1	0.64977381
0.539174165	0.026576684	0.951730866	1	0.771851539
0.769682188	0.954218439	0.987423493	1	0.676527426
0.577290792	0.737140883	0.986915528	1	0.710948738
0.568430267	0.75894276	0.934998904	1	0.743963411
0.633931243	0.666578404	0.990890513	1	0.685428446
0.668377236	0.900676543	0.996527183	0.816217195	0.726496059
0.727975483	0.906637573	0.972702371	1	0.727711994
0.709313656	1	0.999995653	0.650283867	0.91028499
0.603620518	0.739359152	0.999463911	0.928481842	0.956073797
0.531791951	0.841777892	0.999972445	0.595003811	0.956357437
0.601307598	0.5982623	0.964729825	1	0.975371958
0.608309769	0.388579351	0.974377086	0.999477284	0.973132553
0.586842118	0.259858659	0.997618793	0.990895058	0.966116104
0.54530156	0.684950827	0.999361082	0.924385754	0.95052378
0.623130586	0.833884318	0.993052295	0.983289696	0.96853069
0.606769201	0.879638408	0.999887554	0.934433886	0.966913879
0.691867719	0.740078622	0.997709662	0.986406824	0.960719518
0.583729562	0.571148492	0.997735307	0.980737384	0.969577187
0.5141515	0.876090797	0.991049359	0.992303586	0.968385739
0.64530418	0.943036143	0.99767218	0.908635267	0.962034902
0.684010902	0.767738508	0.989502369	0.996446358	0.973088277
0.610803497	0.863799703	0.999624072	0.708701172	0.9503633
0.670824882	0.913057184	0.977380632	1	0.975423267
0.655502995	0.899310184	0.97827076	0.997802288	0.972907311
0.646062552	0.765379116	0.986971728	0.999117036	0.971867779
0.673841734	0.821343251	0.99981444	0.873816112	0.95824156
0.692867334	0.765765395	0.986945096	0.999740037	0.968597962
0.456231984	0.617113111	0.99988139	0.792631976	0.963234367
0.542210793	0.835885405	0.998698245	0.963040819	0.969620716
0.631022105	0.876048888	0.999992479	0.532350231	0.92950113
0.708090483	0.758965038	0.990909541	0.994908569	0.977678057
0.731669331	1	0.999994294	0.157293209	0.874244479
0.703846543	1	0.999944247	0.276692452	0.971996874
0.681324377	1	0.999206349	1	0.704012083
0.562628677	1	0.999215964	0.782672793	0.977269261
0.72106249	0.974834058	0.999909624	0.463700248	0.973707198
0.529179394	0.936179939	0.999910118	0.797682409	0.977813069
0.668496364	0.908222882	0.997196136	0.951717606	0.976875062
0.633804567	0.986194625	0.999714941	0.657476293	0.980052223
0.557232563	0.903820245	0.996568685	0.964228122	0.980385191
0.556723054	0.953652531	0.999738613	0.583857252	0.970675542
0.651409301	0.813931128	0.999860085	0.763723511	0.972812254
0.654157271	0.950714096	0.998255638	0.942417751	0.977876554
0.558821441	1	1	1	0.396145484
0.832652689	0.976962914	0.999996521	1	0.441727638
0.87989908	1	1	1	0.52325674
0.87989908	1	1	1	0.52325674
0.891505352	0.998609062	0.999999975	1	0.505171677
0.752946713	1	0.999991306	0.281200313	0.732176146
0.648223257	0.993121092	0.999944062	0.528275571	0.946782346
0.607535737	0.957634728	0.999006361	0.70979345	0.979055296
0.521664144	1	0.997116854	0.80913905	0.972842456
0.612894064	1	1	0.052848521	0.778341794
0.612209285	1	0.999917646	0.695000935	0.971918936
0.677287839	1	0.999929722	0.771030257	0.977361977
0.603484012	0.818086868	0.999975211	0.511357641	0.967957359
0.528926991	0.721132247	0.995780456	0.974020384	0.968572287
0.630783244	0.857951502	0.998889107	0.941456406	0.980691336
0.549137455	0.868436139	0.989577086	0.99148152	0.967958347
0.620414221	0.73898986	0.998178925	0.973878082	0.966423703
0.637634217	0.758575388	0.999992849	0.430710017	0.975354241
0.686085973	1	0.999964984	0.752670129	0.97318016
0.67205077	1	0.999960422	0.741950691	0.975978297
0.572314794	0.798512679	0.994922935	0.976170402	0.971600138
0.668034839	0.984415332	0.999810125	0.827025238	0.978623364
0.602700124	0.849673413	0.999960422	0.763926329	0.966208311
0.569666564	0.74378663	0.99441804	0.987966206	0.972125952
0.540353351	0.544512981	0.998560031	0.969695319	0.970843872
0.625069929	0.990111088	0.999743114	0.273726916	0.874003542
0.855385553	0.973340311	0.967496205	1	0.965630353
0.710901162	0.995959304	0.989102277	1	0.956806836
0.627204362	0.965067577	0.99999191	0.677838712	0.931147496
0.689581674	0.932479799	0.999988163	0.739408444	0.9617725
0.860139784	0.991323609	0.972631949	1	0.899366797
0.854235431	0.970451015	0.99121058	1	0.847185284
0.853096861	0.973140788	0.988833489	1	0.868746166
0.89875103	0.981955	0.948826579	1	0.956964734
0.572866531	0.991724039	0.985963193	1	0.850460524
0.854632063	0.968956665	0.986864713	1	0.977264658
0.829843015	1	0.998596004	1	0.91691171
0.856836056	0.918788018	0.947423878	1	0.96207733
0.605002142	0.960325102	0.978038912	1	0.91732294
0.654655862	0.966461714	0.964588126	1	0.919932865
0.852266927	0.918399912	0.985662713	1	0.943605253
0.690645155	0.987749205	0.990131249	1	0.881070718
0.648108307	1	0.999993698	0.439781758	0.923581421
0.752773438	1	0.999992464	0.356405511	0.881340588
0.647007456	0.655159324	0.999633162	0.637571157	0
0.659553737	0.770965542	0.999995742	0.373974643	0.930652546
0.707679359	0.954036687	0.999993826	0.466222309	0.92858606
0.686144834	0.956920357	0.999992123	0.72332427	0.930002561
0.675515083	0.811888012	0.996426648	0.963494047	0.969189256
0.638416533	0.936167442	0.994017206	0.980839271	0.963418284
0.540353351	0.544512981	0.998560031	0.969695319	0.970843872
0.597183993	0.809501136	0.998208639	0.955099067	0.96829917
0.589901078	0.993396626	0.996191277	0.917642162	0.972193343
0.635608011	0.726632512	0.999322861	0.889034561	0.975552809
0.5797582	0.849803054	0.999976081	0.829348334	0.973254516
0.87989908	1	1	1	0.52325674
0.87989908	1	1	1	0.52325674
0.878587655	1	0.999999988	1	0.492604793
0.800833626	0.969912879	0.999970075	1	0.423366834
0.718535037	1	1	1	0.401991354
0.718535037	1	1	1	0.401991354
0.812101833	0.939238131	1	1	0.748327395
0.855686194	0.980912879	1	1	0.665098971
0.847156252	0.992458104	1	1	0.626066632
0.547574574	0	1	1	0
0.795000203	0.97075495	1	1	0.168096426
0.65379129	1	0.999894562	0.447973939	0.931111002
0.625704289	1	0.998202658	0.817715549	0.913509646
0.646508419	1	0.996200534	0.883144774	0.929567056
0.570393471	1	0.997357591	0.68691285	0.934449609
0.556850441	1	0.999134747	0.441168464	0.78040497
0.568787299	1	0.999995368	1	0.463721641
0.598641168	0.962952432	0.99957277	0.564440554	0.895309952
0.482553536	1	0.999995117	0.043322076	0.988380833
0.651747755	1	0.999826956	1	0.983193818
0.699754338	1	0.999977785	0.793460904	0.991807791
0.738515494	1	0.999984405	0.721692793	0.992358175
0.61583059	1	0.99989286	1	0.961793633
0.747375592	1	0.996020243	1	0.965191587
0.817720365	1	0.998067335	1	0.964124297
0.620000134	0.980139312	0.99973523	0.591847278	0.914998815
0.555716825	0.979770477	0.99992173	0.35197875	0.925975579
0.610516162	1	0.999876991	0.338682882	0.93783516
0.578571901	1	0.999430479	0.435241867	0.904212406
0.559817164	0.819609371	0.999991869	0.288555949	0.968637579
0.632887293	1	0.999994264	0.489744409	0.972418136
0.864668998	1	0.009365265	1	0.992332038
0.608017807	0.817558572	0.999481858	0.471762578	0.8178801
0.706965641	0.960181035	0.99976067	0.675631529	0.849407364
0.652072304	0.898243578	0.999993322	0.329830057	0.743033743
0.718064192	0.992337597	0.999618809	0.688475837	0.933132086
0.710364311	1	0.999765828	0.487886777	0.856739739
0.637827541	1	0.999471135	0.632327083	0.897304915
0.714499249	1	0.999392589	0.648692102	0.891999359
0.555648087	0.473512315	0.991214532	0.998924539	0.963020272
0.721185417	0.900184439	0.996834087	0.847541858	0.963841784
0.701487992	0.948829545	0.99513949	0.958695588	0.962146028
0.713758475	0.824123895	0.993117003	0.994156691	0.963884363
0.504782643	0.701511141	0.991131312	0.99379707	0.966189699
0.623349335	0.959883611	0.999638111	0.427115331	0.958507886
0.67599553	1	0.994083833	0.537463185	0.963154068
0.804394415	1	0.999572958	0.278024534	0.975720869
0.634450804	0.990868923	0.999628477	0.427115331	0.958507886
0.565488417	0.866230888	0.998686947	0.778130037	0.931981509
0.661364168	1	0.998174189	0.861359737	0.928791025
0.630359274	0.944319158	0.997038444	0.889790389	0.929346232
0.469007281	0.277405236	0.999990613	0.341732427	0.954299237
0.669007884	0.969275224	0.999993269	0.314601789	0.949998486
0.544375811	1	0.99996764	0.247457964	0.955641236
0.701824112	1	0.999946705	0.292783895	0.952343306
0.608736385	1	0.998032891	0.746911261	0.941800273
0.703965439	0.995548405	0.999841473	0.659741179	0.950405686
0.724970202	0.99532619	0.999698879	0.680874404	0.947191628
0.55972298	0.858434335	0.9995671	1	0
0.635191455	0.930796014	0.999233037	0.719200188	0.922171477
0.654371519	1	0.999915617	0.479996455	0.911217148
0.695676885	0.977811011	0.999877273	0.522249544	0.939227021
0.498078594	1	0.999980399	0.459092918	0.934258753
0.617853472	1	0.999994845	0.631596732	0.958506776
0.740901487	0.994955756	0.999908236	0.731531348	0.988704931
0.754660282	1	0.99993322	0.864981698	0.990800953
0.728359813	0.99731568	0.999923251	0.724667378	0.990397886
0.755217936	1	0.999958715	0.325712386	0.954871122
0.712698356	1	0.999937767	0.421735804	0.9535784
0.766318477	1	0.999934491	0.395041372	0.941219465
0.67272829	0.976160039	0.999939065	0.411214697	0.965423963
0.649982779	1	0.999973094	0.419941357	0.924633429
0.649982779	1	0.999973094	0.419941357	0.924633429
