# Supplementary material for: Systematic analysis of immune cell motility leveraging the open intravital microscopy database Immunemap
Source: EMBO J. 2025 Nov 20;45(1):334–48. doi: 10.1038/s44318-025-00629-4 (PMC12759063; doi:10.1038/s44318-025-00629-4)
Supplement: Supplementary file 6 — Source data Fig. 3 [file 44318_2025_629_MOESM6_ESM.zip]

Archive with 3 entries (3 files):
- F3D-H.xlsx
- F3B_track_stats.xlsx
- F3C.txt
