# Supplementary material for: Systematic analysis of immune cell motility leveraging the open intravital microscopy database Immunemap
Source: EMBO J. 2025 Nov 20;45(1):334–48. doi: 10.1038/s44318-025-00629-4 (PMC12759063; doi:10.1038/s44318-025-00629-4)
Supplement: Supplementary file 6 — Source data Fig. 3 [file 44318_2025_629_MOESM6_ESM.zip › F3D-H.xlsx]

## Sheet: Speed
B	CD4	CD8	DCs	Eos	ILC	NK	Neu	Platelets	T cells	T (+)	gd T
2.17971	1.61318	4.82626	3.55312	9.03489	7.60427	3.90178	1.11828	10.53	2.05055	4.27363	0.398135
3.15663	3.08774	1.00859	4.40474	1.79668	4.99561	3.21025	2.19029	23.1654	2.40543	4.58682	1.13166
1.21178	1.77089	1.24591	1.69885	3.44326	3.50644	4.90305	4.37281	12.9581	1.75273	3.3464	3.64233
7.95682	4.14444	2.044	1.34035	5.50384	3.61422	3.79892	2.75973	25.4644	0.544124	5.70685	2.08804
4.55203	0.009299	1.1217	1.79263	3.01803	3.06972	3.43472	1.68262	17.6334	2.22178	6.53518	0.570521
3.62308	1.14718	1.50242	1.08305	3.11305	1.81951	2.21617	3.40906	12.6651	1.69375	9.6645	1.04805
3.29588	3.63719	4.05664	5.24746	1.812	5.27125	2.65927	2.87255	29.1556	3.33924	2.3993	1.56769
1.26519	4.23344	2.88162	1.13611	5.66635	4.33983	10.7437	8.14355	10.2551	0.905081	6.52208	1.88461
2.84133	2.38217	5.35807	1.30776	3.70165	7.79005	4.13859	1.54404	4.0991	1.43501	5.18074	2.79155
2.22413	2.52832	3.44159	2.79173	5.30455	4.9619	6.73539	2.42825	21.9772	1.28206	5.84242	2.03603
5.5586	3.0863	1.12457	1.72631	3.57632	5.89559	0.948506	2.3699	15.5218	1.12745	2.49478	17.8689
2.15294	3.33568	1.09251	2.14311	5.20897	1.62288	2.86786	2.55292	30.5104	2.99222	4.10673	0.609777
3.26819	1.16051	1.12721	1.11459	20.8081	6.461	3.47421	3.14195	13.6069	1.26269	9.14518	1.36348
6.88645	3.01128	0.996623	3.66454	5.65321	4.64902	2.84059	1.92493	14.606	2.13668	2.9524	4.80509
2.12806	1.26136	1.10589	3.37922	3.16691	4.778	2.72036	3.08497	7.16208	1.8796	10.4851	1.5242
1.23087	4.46	0.9938	3.20318	7.20618	3.36362	3.05906	1.73813	5.69319	2.15883	5.2561	0.689363
3.8051	6.73104	3.33431	3.90014	9.71518	14.8526	2.70816	2.52118	14.4555	1.01967	3.81749	0.745604
8.12966	4.94394	3.05425	7.67316	13.7659	5.40807	3.58211	2.97658	4.09979	4.16013	4.46481	1.17142
2.28954	3.03613	1.34876	2.87875	3.98761	2.93232	2.9003	2.12983	17.8954	1.19687	2.74379	2.0484
2.90706	1.18095	3.28098	3.85156	4.24087	5.22708	2.49298	1.59676	11.3996	0.757818	3.24396	1.11001
3.64282	0.46388	2.23331	3.57472	3.89001	2.99256	2.89568	2.02497	31.751	2.19187	7.26465	1.63037
9.40731	0.359848	4.78669	0.981862	2.52376	5.70381	3.3649	1.54111	10.7426	1.46714	7.9703	0.91614
3.59514	0.577807	1.35148	1.96669	2.80893	1.4675	4.42403	1.51498	14.1957	0.70563	1.82302	2.2659
3.33826	5.23506	1.09719	1.8573	4.51571	1.48851	3.30395	2.81955	14.753	0.682376	2.97887	1.64816
3.33987	1.11927	0.938342	4.05734	60.1167	3.31061	4.18592	3.14093	21.9221	3.15263	5.29872	2.38137
1.9572	6.54172	6.78258	3.37973	4.572	3.5363	2.89948	0.882436	16.6216	0.850057	5.1224	0.820339
9.33375	1.8482	3.20815	1.50423	52.1999	3.90404	6.98576	2.86604	7.22593	1.71226	4.40276	2.03574
3.76919	1.7547	1.15121	2.06778	6.60793	3.60935	3.07165	1.58275	11.5892	2.34374	3.3223	1.37274
2.38412	3.23391	2.91392	1.32713	5.85588	1.8058	3.83204	0.980721	13.3418	0.961124	1.99292	3.12334
4.66291	2.83717	3.63713	4.25975	2.76893	1.67064	3.70091	2.51058	13.0507	0.985987	3.16409	2.09789
2.62458	3.63972	1.77977	4.10568	22.2932	4.76497	3.18518	1.25768	19.8	1.53125	2.17597	6.45427
2.09089	2.67448	3.88276	1.70702	5.05516	3.89773	4.44679	1.76659	11.8591	1.47951	2.35616	0.962573
0.658179	2.99608	2.20427	2.15324	3.60152	3.34491	3.93376	3.13877	22.7512	1.70905	3.85972	1.44634
2.90991	2.36584	1.63973	1.88468	5.55563	6.74955	3.05563	1.40693	34.0802	2.03725	2.84766	1.13955
5.14511	0.627349	4.21782	3.71694	15.8429	6.28651	2.88332	2.52427	44.0591	1.61987	3.02129	8.67974
1.43874	1.53897	3.95305	2.34385	29.0776	4.52633	4.04417	3.56393	4.42231	7.05984	2.86253	1.36832
0.550415	0.052981	1.1666	1.63966	5.38313	2.48842	4.10456	1.74389	12.2912	2.2711	12.3554	0.888805
2.20054	5.3912	0.885508	2.45477	6.1409	3.71116	4.04173	3.64573	12.3715	1.57073	3.78762	1.54927
3.02276	1.74725	1.47299	1.87381	27.4158	3.63557	7.03207	2.11875	18.4429	0.924745	5.90676	4.2483
2.82636	4.85149	2.82609	2.76422	23.8395	6.2214	3.7842	2.00323	16.2919	0.575629	1.81221	1.27598
3.70014	1.85256	0.322748	4.19281	37.3035	3.52866	3.19331	1.67473	7.60674	1.21077	6.58746	4.36971
5.09467	0.037364	2.44718	1.65575	18.1511	2.8417	9.68654	8.09778	11.1059	5.84417	6.15493	2.26583
2.52997	4.70039	2.54179	2.47447	4.00555	3.73359	4.60799	2.61591	12.2096	0.922011	7.84058	6.30253
2.11458	2.73072	1.46845	0.72166	5.29253	5.68496	3.88961	2.64251	34.6173	2.35689	3.64212	6.9091
5.18587	1.85789	2.28265	0.651163	3.24755	2.77111	2.95022	2.36284	14.5829	0.781208	2.75046	1.71703
5.5418	0.332122	1.58732	2.26894	3.5913	3.34447	3.93393	1.34657	9.54902	1.00176	3.70732	2.02598
1.45308	5.84137	1.05202	3.19409	5.40384	2.85032	3.9422	2.39832	7.77484	2.3274	4.82812	1.02603
6.0472	5.33919	0.920812	2.6223	4.52892	4.05955	5.17694	1.94158	12.3379	0.33912	6.08702	0.809497
2.34504	2.92546	1.80375	3.98741	5.67274	3.59434	8.7039	2.20232	20.3358	4.13359	10.9885	2.58872
3.29569	5.15773	3.15295	2.98033	2.06642	3.48896	4.99934	3.34368	16.471	1.46876	8.54845	0.796471
5.69934	2.46443	1.58539	2.43588	6.35234	3.30298	1.06482	1.51659	29.4508	1.22157	9.57212	1.6852
3.84131	2.88359	0.911902	1.23663	38.08	2.62371	0.926748	3.01103	11.711	2.43903	9.17589	1.15447
7.20348	2.48188	1.75052	1.9623	6.91797	4.85196	4.59643	1.13977	8.08611	1.53642	4.03665	3.31885
5.597	3.4672	2.04778	2.06479	5.89804	3.1311	6.64391	1.28091	11.1419	0.793421	8.08841	1.24684
0.814328	2.48828	3.80829	1.6962	6.60304	3.00856	1.16416	3.04992	14.4804	0.882226	2.87756	0.897429
2.48518	2.60957	1.55712	3.14968	2.82682	2.60381	2.52701	3.82743	13.2007	1.22195	2.77682	0.915567
2.90799	3.16359	1.79337	6.59331	9.68849	4.90687	0.833485	1.9756	6.57837	0.931473	4.33102	1.03085
1.47106	2.79768	1.52552	4.15092	9.12033	1.61993	3.22654	2.50795	10.7993	2.68431	4.98538	1.93125
5.95389	4.76986	6.63199	3.2214	8.68802	1.64229	0.858023	2.55859	19.9108	2.37591	2.7794	0.518963
5.31036	4.21845	2.95243	6.31012	11.7421	4.24015	2.16248	2.21357	17.7238	1.14787	1.3907	1.56121
2.07724	7.06071	0.508449	1.94856	3.54612	5.65225	2.46358	1.67461	14.6169	3.31714	8.69693	9.83066
3.20243	1.62316	3.41782	1.9127	5.33841	2.90427	1.10235	2.33256	7.81993	1.5796	6.28237	3.95575
2.81476	2.69456	2.06001	5.5157	4.00518	1.82117	4.88988	2.67029	3.79081	1.36637	9.26603	3.29963
2.52172	4.08827	2.45638	3.56602	8.80544	3.62255	2.33147	4.4956	11.151	1.73351	8.12949	5.87725
2.98326	4.05179	5.05562	3.08112	8.61725	2.48891	10.7921	2.29487	8.95145	1.18183	1.9879	0.847317
3.44907	2.35569	1.19538	3.58035	30.8764	3.89361	0.854326	3.22168	20.0644	2.71655	3.91638	3.72627
1.83872	4.35265	4.80534	5.38624	1.40351	3.48324	0.777688	6.04061	30.1702	0.587341	7.15406	1.37258
0.954518	3.63576	3.31644	1.87005	5.34924	1.36161	1.36443	1.58801	22.0175	1.05563	11.7512	0.733369
3.05928	2.26201	5.14923	4.7871	1.82419	3.9866	0.942388	4.12822	17.7375	1.16123	3.23967	0.880262
3.7343	2.7895	1.66999	2.34122	2.12324	2.13452	9.67056	1.96765	14.5941	1.2931	7.81772	1.28813
7.48426	3.62236	1.28135	0.672669	3.20733	2.13036	0.534916	2.19627	20.6043	2.16148	5.51371	3.90492
15.2494	2.61352	1.02403	2.97806	1.46489	1.99531	0.793331	2.52023	19.8474	1.14417	8.55077	1.04017
2.21403	1.81604	2.35578	2.08943	2.27642	2.29209	4.23613	2.62718	15.016	2.27947	2.12229	2.02779
2.33074	4.19497	3.89647	3.9044	1.74024	5.21579	0.650049	2.18935	11.4429	0.977603	4.82294	2.81045
2.33977	0.625027	5.18127	3.23963	1.80336	2.43885	2.0827	2.20373	10.5422	0.953909	6.99212	0.411126
3.6861	0.300312	3.39065	5.54004	1.09375	2.23146	5.89274	2.66821	57.6076	2.13741	8.95167	2.95457
4.35248	2.63586	3.38219	4.10496	1.67466	3.43692	4.93663	2.483	23.9493	0.773652	13.8288	0.871224
2.57633	2.02363	1.84822	4.14871	1.68807	4.39454	2.93861	3.08312	11.3262	0.461005	3.47708	0.876099
1.34886	0.493741	2.36993	3.93179	1.64614	2.11781	0.591724	1.75665	15.1513	2.96632	4.91021	4.0337
2.44806	2.54612	3.29772	4.58369	2.02829	5.30847	2.46138	2.41554	8.6099	5.94221	5.39054	0.888628
3.87356	0.957417	2.12514	3.99783	1.39126	2.35537	2.15319	1.58947	9.38975	2.04587	3.43137	1.54552
1.73488	0.982907	3.34256	4.03195	1.51768	1.63756	3.14688	2.0462	4.91488	0.448066	3.64033	1.21588
3.58072	1.57495	3.09272	3.35912	2.29323	2.97104	1.53659	1.72583	10.494	2.21417		3.24005
2.96289	0.508036	4.00893	3.73687	1.64873	5.22276	1.22754	2.68268	7.60533	0.389407		1.0473
2.58026	2.11062	2.85544	4.04028	1.90698	0.63164	1.54724	1.84253	26.4906	3.58592		4.06729
2.20611	4.36563	1.66211	1.33221	2.21242	6.72515	2.73454	2.64942	8.56005	2.93592		0.858495
1.21054	0.470025	1.69984	5.10614	3.03462	4.25082	1.25685	2.51613	22.6974	0.715643		1.13337
3.64751	3.33486	1.24329	4.50577	2.13632	0.883124	1.73975	2.80089	24.0493	1.64778		0.830851
0.644586	0.49563	6.05115	3.17137	5.65693	3.12421	3.06616	1.7254	11.2013	0.979368		5.34586
2.56704	1.00418	1.46973	3.79427	4.03381	3.3851	1.15194	1.4208	15.3031	1.63284		1.17704
1.84653	2.81238	3.40109	2.87282	4.06803	4.89581	0.959334	1.77685	20.8676	2.03737		18.5035
6.42366	1.01733	1.44638	3.28221	2.19494	7.51851	5.71654	3.73163	15.2193	1.71253		6.92436
5.06254	1.23018	2.26653	4.70005	1.89186	6.42429	0.822051	2.78557	14.8771	3.64863		6.60249
3.58128	3.53987	2.79291	5.01618	1.89668	2.39212	1.39517	2.42991	8.26068	1.58531		9.19141
3.65006	1.75986	4.90959	3.67628	1.86046	8.5274	1.95964	2.08612	26.2993	2.82052		1.11472
3.74001	0.579828	0.854832	4.7458	4.93495	1.5876	3.71479	2.78532	8.98029	1.7855		1.74697
2.27156	1.72971	3.88856	2.29401	4.55844	5.56265	2.66914	1.808	25.706	1.43745		2.92115
1.49029	1.00846	0.629895	3.70168	1.04642	2.92279	0.695488	3.06861	10.6918	1.65789		0.895257
2.86138	1.20221	2.21876	4.46613	1.81158	4.54284	2.14624	2.59192	8.35108	6.38541		0.75973
4.62108	1.39382	1.28116	2.85749	3.47132	3.92432	1.63179	2.46767	95.3719	0.881867		1.13782
2.34895	2.58914	0.731221	4.58881	1.87849	1.15406	7.3871	2.91039	5.71458	1.07142		1.1066
14.6834	2.14617	6.47358	5.40119	1.5109	5.80689	1.68274	2.51754	13.6728	0.953563		3.91387
7.28706	0.746831	0.840301	2.13874	1.99342	4.05956	8.91644	1.82412	37.3304	2.26937		3.70231
2.11054	2.47168	1.37462	2.73949	3.10682	5.11637	1.15003	5.5524	14.2717	1.54099		2.48998
4.99608	0.941922	5.23183	4.09126	3.3285	3.17018	5.216	1.44987	38.1945	3.08477		1.0435
5.69847	4.01486	2.71817	5.11009	1.6544	1.08365	0.505145	2.67876	13.3727	0.829402		1.00522
1.6887	1.88478	1.02228	2.79188	2.39878	5.04984	1.57222	1.9256	14.3694	0.832726		5.16661
4.0382	1.29165	1.72067	4.63798	2.34203	2.13969	2.19887	2.1381	8.88915	0.713467		1.62651
2.18546	0.571885	1.36845	3.90528	3.85191	3.76631	1.95846	3.26549	12.781	1.04526		1.07803
2.85266	3.18097	3.67918	5.16247	3.40944	4.46627	1.40944	1.98153	10.072	1.1366		2.84849
2.30652	1.65225	1.62221	2.36865	4.92392	2.84075	1.55048	1.55327	8.28724	1.46189		5.14318
4.11297	0.357606	1.40683	3.48361	1.67372	2.54204	2.96717	1.86151	9.50617	2.96229		1.29403
4.02159	0.633416	0.982597	3.8183	3.96658	2.51062	1.74832	1.14577	10.5676	0.89316		9.04922
2.59911	1.56528	1.52558	2.32907	2.56492	3.2128	1.31493	1.63814	13.246	0.468059		9.14928
6.06321	2.36572	2.07066	1.88747	1.50762	1.86383	0.953788	2.7386	7.38854	2.96322		2.00816
2.83149	0.993876	3.59923	3.62777	8.87637	4.89123	1.47851	1.60114	5.39073	1.40366		1.52245
3.00153	1.14961	1.65014	3.21491	7.83374	4.85155	1.30671	2.4543	7.32612	0.40228		6.77263
2.96321	1.35154	1.62673	5.86675	1.88886	3.35315	1.62919	2.57162	7.23677	2.11302		1.5024
3.24907	1.00827	1.30221	5.7325	8.10108	1.94992	1.47049	2.0498	9.53696	1.76297		2.76416
4.18857	0.540358	2.81857	3.55704	3.23438	4.37652	0.949112	1.64996	14.0548	0.92293		6.53231
2.77886	0.590296	1.11762	3.35072	3.85332	3.57831	3.33459	2.17872	13.8851	3.04777		1.11149
3.52986	1.06903	1.97572	2.59647	3.19926	5.65159	3.12208	4.01232	5.401	1.91005		0.390092
9.06428	2.27035	1.17067	5.81491	2.837	4.12058	1.29074	10.6419	28.0006	1.78782		1.44444
3.90948	0.595468	1.94825	1.34722	3.33265	4.14476	6.45219	2.7938	6.17825	2.97146		1.77089
7.20321	1.63297	5.25584	4.77427	3.6636	2.37725	1.72488	3.17866	2.92599	4.56315		8.45546
3.83487	0.223826	2.36575	3.9364	1.69448	4.01126	1.93354	2.5252	27.2617	1.26648		17.8277
4.42111	0.607749	2.92953	3.27688	2.42804	3.00066	1.34899	3.73598	20.4183	2.98611		5.31682
3.83471	5.38622	11.4685	5.45198	5.01899	4.94942	0.329052	3.03799	9.40464	1.9673		7.31036
0.980729	2.24877	3.22225	3.12232	3.78847	3.04537	3.53616	1.97461	13.0039	1.69694		7.88204
2.18219	3.6995	2.26497	2.05812	6.39613	0.748515	4.55854	1.81955	40.7694	3.71112		1.83385
1.97441	1.84912	2.86713	3.6805	1.8627	0.878024	2.02111	2.20165	9.38312	1.62342		6.88684
3.08777	0.614302	2.74491	4.72461	6.91144	6.01435	0.665643	2.19813	12.8875	3.28887		4.47842
18.8092	1.74951	7.04709	2.05095	6.59373	5.4637	0.393533	18.585	11.0823	6.31006		10.4801
5.53657	3.53993	4.07289	6.22845	3.88207	5.20989	1.26087	1.97847	12.2363	1.93541		3.81532
3.21442	0.906965	7.10387	4.34247	8.76906	3.91529	3.5726	2.28536	24.4524	1.21918		7.88368
6.26962	6.71847	6.16483	4.38783	4.13406	3.41824	1.3415	2.22821	7.18369	1.9401		1.35833
6.5234	0.4234	4.29294	2.906	5.39773	2.5619	3.5827	3.06897	9.92731	1.79793		4.86766
1.71263	2.85749	2.45161	6.13791	3.54101	2.86816	7.13191	3.4924	9.63746	1.29478		1.84627
3.5345	5.87052	1.5412	2.59954	6.17929	3.616	5.39286	2.38476	10.5641	1.1841		3.37357
3.76219	0.56781	3.97666	2.76281	7.7394	3.91376	4.81228	2.77732	8.47075	1.1588		3.67994
3.87736	0.5811	7.49042	4.56549	7.96082	1.6775	1.793	1.68137	14.2478	2.13769		1.73404
1.31774	0.500011	0.635048	4.15573	4.71027	5.47788	8.95458	2.62747	4.76858	3.06863		5.23707
10.3874	5.20916	6.44779	4.30872	8.2011	2.54388	1.64964	1.94398	29.071	1.02888		2.24699
2.98585	1.55177	3.65672	3.2135	4.18065	1.91259	1.0845	2.06424	8.45363	1.22151		2.98334
3.1621	1.95447	2.93778	2.6859	4.03491	5.46939	1.19041	1.36191	9.24878	4.39915		3.10267
7.30486	2.27122	2.42938	2.75781	5.62719	5.67917	1.65722	2.0232	8.56096	9.2021		5.81998
5.59961	0.734583	4.17687	3.85501	5.28409	3.54034	6.48018	2.29369	16.0095	4.685		0.916235
2.9181	1.21433	3.44618	4.36346	6.88712	2.43987	6.71432	3.014	7.88022	4.50635		4.30886
3.84636	1.68478	3.9526	3.95327	6.61116	2.20297	3.28716	3.20669	13.4874	1.49658		6.7616
6.08899	3.66582	3.02027	4.40947	4.0448	2.94687	10.183	1.61609	21.8163	2.09364		4.28268
0.871427	1.87876	4.12976	4.78167	4.02966	1.51804	4.61908	2.72052	3.75008	1.85218		6.19752
6.52045	1.20726	3.59208	4.10668	4.19623	4.6451	0.522298	2.65405	5.16875	1.3051		1.4069
5.45151	3.77167	4.26796	4.66351	3.24578	1.46361	1.33758	1.45567	10.0805	1.68408		0.761917
3.62325	0.658008	6.68262	5.12207	5.93662	2.16575	1.13019	2.43037	15.8831	10.2721		4.68335
1.39337	3.01557	1.28684	3.43947	3.79422	2.53423	4.10698	3.83484	20.7779	3.65808		0.510953
0.818526	1.32893	3.01331	5.54714	3.7942	3.27099	0.960787	1.92849	16.3929	0.590619		1.13931
0.278299	1.1383	2.99396	4.99739	3.873	4.58661	6.525	2.31007	14.9381	0.846582		2.52533
1.95444	1.70434	1.45575	3.93603	3.24781	1.98263	4.52381	1.61467	18.2114	1.41744		6.80729
4.8429	2.49068	2.18721	3.97643	3.42337	3.62278	4.78904	4.28731	25.7381	2.16277		1.94773
17.7338	0.99057	8.07653	3.87501	12.9464	2.80469	0.997451	2.11739	10.382	7.71295		5.84506
3.86359	2.85958	5.32716	3.63599	3.37723	2.7651	1.43183	1.43933	19.0519	2.24462		9.54629
3.02952	1.61907	2.11699	3.86116	2.91013	3.61532	2.08403	1.42451	8.82906	0.492993		12.993
4.52658	1.36949	2.0663	4.7891	2.97288	2.15938	0.915653	2.6144	46.8698	1.17132		2.06802
3.19867	1.56119	2.64903	5.09742	3.52389	4.41134	1.67269	1.26765	11.4771	4.96201		3.71536
1.97297	1.23445	5.05564	3.3928	3.67489	2.91149	5.12125	1.73039	11.0909	1.39495		7.35953
6.41804	3.6668	4.58827	3.48928	4.70343	3.31613	6.52489	8.65767	8.30366	3.20019		1.53573
4.97514	0.443729	3.53463	4.88218	4.1818	2.08113	4.56287	1.66023	10.8335	0.199896		1.47165
4.54622	1.49917	0.393198	3.6848	1.95428	3.44087	0.76858	2.75749	22.6151	2.21029		1.44401
3.74932	2.40517	1.39722	4.22129	6.14881	3.50779	3.85131	2.6957	13.8842	0.99674		0.701835
1.16439	1.43578	4.73032	5.23051	8.58444	3.02641	5.79638	1.72629	16.1894	3.23111		1.94234
10.0966	2.47291	13.6725	3.53553	10.9815	2.5718	0.885802	3.34297	55.665	1.86539		3.3661
1.6436	3.1029	4.22233	4.6198	3.78851	2.4471	2.94525	7.74159	7.23923	8.68951		0.816655
5.49249	2.02982	3.81186	3.6438	4.60165	4.13264	4.14868	1.67001	23.4218	0.72426		2.56124
5.8745	0.812417	3.23847	1.10376	6.09576	4.7798	2.84137	2.16013	16.4648	1.66583		1.43373
2.72143	2.8074	5.97088	1.67311	4.45442	2.71772	2.14237	2.03675	11.5151	0		2.74781
2.27553	1.77173	2.63053	2.1714	4.22142	3.98433	2.0387	2.72409	12.5772	1.82372		0.505093
2.12571	2.70724	1.5413	3.00432	5.196	8.18403	3.55369	2.30835	29.0739	1.66052		0.912066
3.32398	2.527	0.784533	8.25275	4.77496	3.17168	2.37278	2.56279	8.07086	1.47106		0.956408
2.14141	1.91897	1.72368	9.36949	4.7348	4.67047	3.86677	2.7262	27.6457	2.61689		2.68556
2.81835	1.4462	7.00046	6.85192	7.11823	4.40986	3.40807	2.57341	49.6814	3.71649		0.483972
1.63322	3.57236	4.96645	5.5463	1.07083	3.69071	3.32992	1.86631	10.1781	0.648811		6.09243
1.87411	1.48464	2.89417	4.67026	3.23634	5.76583	1.48297	2.47659	30.5616	10.4302		1.43644
1.91833	1.89665	2.76567	5.90258	1.42369	5.89125	0.82385	1.87566	6.59828	5.28983		0.836399
2.14831	3.27215	3.1026	7.94334	1.43482	5.12174	2.92143	2.92992	9.06866	3.52997		0.818632
3.6798	3.7718	0.948668	6.80778	2.59715	0.8799	1.74658	3.97381	9.04852	2.91891		1.09825
2.41738	1.29326	1.59079	9.02225	1.91911	1.94253	1.37366	2.31504	13.0153	1.02139		1.4986
5.77759	1.05922	0.778913	4.62903	2.05413	3.2808	3.81273	1.99421	20.651	2.5341		5.80647
2.25567	2.43715	0.843266	1.88667	1.43846	4.43659	2.6811	2.93153	14.6981	1.5287		1.10886
3.33718	1.03869	1.71423	2.17203	2.49369	3.94226	2.74148	1.73352	12.0092	4.63617		0.597337
3.5858	3.22253	2.92475	0.821022	2.40273	6.31304	1.70579	2.14479	24.7094	1.80342		6.45694
2.54127	1.16333	0.713959	1.11974	1.36082	7.17798	1.34516	2.58844	9.64708	10.4426		0.608789
1.50981	1.35199	1.51753	1.37538	1.34783	2.44505	2.99954	1.82912	14.1097	1.43766		7.867
2.31863	1.44799	2.07141	1.53883	1.84411	4.70783	1.74386	1.72586	9.04048	5.047		0.673031
1.92719	2.49679	1.31908	2.82584	1.70875	1.89031	7.26479	1.68638	5.36772	8.03804		0.625911
2.30764	1.12758	1.06929	2.377	2.43642	2.66149	3.90775	3.22269	6.50557	1.76001		0.590456
2.46553	1.5941	1.26423	1.7863	2.09856	1.2854	2.87972	2.75584	15.0431	0.881893		1.89898
2.43116	1.2056	2.81319	1.15453	2.99412	3.01685	3.43138	2.90423	10.0994	1.49899		1.18434
3.065	2.74951	0.813643	1.27403	1.59977	5.99126	2.54302	2.32198	7.69002	1.06279		3.19506
2.67053	1.87276	0.960202	1.94478	1.28543	2.47098	2.85753	2.03584	15.2272	1.54295		6.69154
6.20916	2.10725	0.686792	1.36628	1.35997	6.50319	1.57319	1.82133	13.598	0.84658		1.74916
2.42715	3.34984	0.506558	2.15359	2.70114	4.11405	2.31909	2.26004	27.4431	0.459273		1.93229
6.88471	1.31144	1.11607	2.72284	1.22659	6.26643	4.29287	2.07055	10.4105	1.49964		1.84917
1.82233	1.82605	3.1576	2.86105	1.88021	0.859334	4.00678	2.14199	8.09745	0.84752		2.58491
2.31327	0.78763	0.651489	2.18937	1.82857	7.62791	7.00233	1.45498	22.8224	2.18979		3.93164
1.38215	3.50603	4.90465	2.42261	0.51817	3.15469	6.26251	1.50195	15.9511	0		1.62747
6.19129	1.29914	1.66261	1.8384	0.670506	1.78105	2.48448	3.89095	27.0076	1.88331		2.75341
1.99588	0.906161	4.35303	2.04469	1.69885	1.74376	1.49599	1.33167	30.942	1.79612		2.04962
2.86416	1.03085	0.635414	1.95198	1.23057	3.53859	3.09871	2.41237	14.6791	7.6471		0.500732
2.55355	3.11243	2.17865	1.74141	1.7053	3.6643	5.92942	2.09547	37.3372	2.86799		1.03136
1.87778	2.23533	1.48789	1.54571	1.59336	2.39717	4.11561	3.27138	17.2839	18.5008		0.324096
5.15276	5.51935	0.881095	0.340607	1.2065	2.62383	5.60092	2.02261	16.8647	1.32016		4.19945
1.26763	2.50286	4.97806	4.97837	1.80307	3.11761	2.07023	3.37397	30.2925	7.06509		1.3147
2.2335	2.71181	0.633553	1.97884	0.943906	2.07959	1.49217	1.89434	22.3029	1.40057		0.561056
2.55014	3.61594	1.86716	4.51326	2.22618	3.46916	4.45592	1.42526	21.4413	2.63293		0.695396
2.21511	0.835347	0.57532	0.832216	6.62237	3.63939	8.78246	1.60535	21.6294	1.77643		0.86612
2.6419	2.53928	1.37576	4.13663	1.12536	4.55049	4.27611	3.17617	20.0488	2.28054		0.781782
2.75883	4.24369	0.511892	2.03744	1.15171	2.2452	2.87675	2.54322	17.6635	2.02344		1.0706
2.43661	2.46054	1.15516	6.8269	1.42255	3.79163	6.35494	1.98316	12.1694	1.27611		4.49045
2.36418	3.62109	1.45474	1.98732	1.9269	4.65591	4.23738	1.73816	7.93855	1.06187		2.75471
5.23572	3.26669	0.851806	1.05358	2.6443	5.83131	2.40677	3.78046	14.678	1.72949		0.789874
4.85685	1.60997	2.31079	3.40806	1.8382	2.88925	5.21635	3.17251	14.3152	0.809892		1.05981
5.40022	0.92657	1.96794	0.987022	3.20472	2.78119	2.39498	2.02719	24.5514	5.1386		0.553556
4.54664	3.2546	2.3009	0.989684	1.01973	2.73242	5.41799	1.77242	19.2553	0.492993		0.513032
2.92501	2.10631	0.818534	1.21975	3.98595	5.06464	4.80418	1.82155	117.498	2.19667		1.70506
2.64088	0.382888	1.74905	0.642864	2.47253	2.67087	4.21775	3.96496	7.06985	0.866046		2.13508
2.03778	4.21792	0.990818	1.27705	2.36548	3.50383	5.31603	2.07313	14.4906	0.754196		0.865193
1.33401	1.16318	2.37218	1.48566	1.79369	3.09051	4.8606	3.27993	11.1674	13.1743		2.4831
2.30091	2.28261	2.26144	1.8407	0.492233	7.37468	4.10225	2.00719	12.1609	7.17382		0.541634
2.1211	0.593769	0.52127	1.2382	4.36644	2.78466	3.36555	1.25254	8.05744	0.66142		0.553582
2.70736	4.35753	1.95718	0.965497	1.16512	4.517	2.79102	2.87179	3.88597	1.48255		1.18872
4.65139	0.531903	1.01405	1.01623	1.45528	5.20122	3.33487	1.57814	8.8947	3.00167		0.927684
4.11135	4.22887	0.698654	2.04275	1.57632	3.87865	1.58571	1.53905	9.13276	3.76932		1.15708
1.89684	1.75269	4.75383	1.25187	2.11119	4.019	5.38875	2.12044	11.9964	4.43638		1.28555
1.91899	0.676229	2.34601	2.16885	3.53936	4.12527	4.887	2.14815	10.7047	1.53547		1.04143
2.19202	2.06075	1.14139	2.71917	0.611056	2.53572	2.9239	2.74624	23.4137	8.18027		0.60332
2.40624	2.6478	0.632335	1.52397	0.735132	0.905091	5.44143	2.43806	10.913	9.68059		6.09491
1.86863	2.11404	2.72439	1.49254	2.41036	3.50631	3.52883	3.67674	25.838	1.08723		0.576677
2.9586	1.8229	5.30834	2.26993	3.09314	3.68478	6.18053	4.24941	13.0066	2.18157		0.661278
1.60927	0.694326	2.29987	2.95512	1.31607	3.21378	4.41589	1.97174	7.10332	1.69956		1.09102
1.10385	0.376154	5.69092	2.39434	2.15847	4.23421	4.28514	2.87196	9.93316	1.02599		9.41396
1.73902	1.29842	3.33816	0.872696	1.97219	10.2883	3.96508	2.81748	6.44693	2.74584		1.72079
3.88524	4.9855	0.739879	3.55312	1.95605	3.86517	4.19873	2.13018	17.4109	5.38216		3.22605
4.46256	1.94429	0.615923	4.40474	1.49295	6.16565	3.34036	2.0445	16.7306	1.5552		0.739184
2.76903	0.86526	0.888447	1.69885	0.781867	3.09947	5.35933	3.18646	21.0418	3.25972		0.605685
5.45284	2.55526	2.16888	1.34035	2.56149	4.79914	1.99152	2.65053	7.63152	5.14278		1.55861
4.36287	3.34569	5.38054	1.79263	1.49708	3.8451	4.65095	2.03375	14.4917	0.676934		0.42141
4.83609	0.418461	1.48396	1.08305	3.08973	1.94937	3.41612	2.53443	11.7603	1.53946		0.701283
2.47943	4.47324	0.950006	5.24746	0.407909	5.32914	5.45118	3.24094	11.1457	1.50643		0.882525
2.44175	1.94645	4.39801	1.13611	0.661059	3.02887	5.36255	1.25341	13.3302	1.01821		1.23367
1.99263	0.227818	1.31663	1.30776	2.33501	3.19997	4.27033	1.77132	7.037	3.61603		0.526725
2.17761	0.946591	0.991933	2.79173	1.81725	3.4055	2.4712	2.40114	19.0398	2.83722		0.745796
2.32385	1.24095	1.15189	1.72631	1.14532	2.78245	2.83137	2.40291	12.7905	0.522187		2.09561
3.3544	0.509379	0.692547	2.14311	1.35913	4.45072	3.69756	2.15469	13.7623	0		1.29215
2.2358	1.51322	5.00685	1.11459	2.08901	3.52702	4.93846	2.75575	20.1185	0.627892		0.631162
1.40909	0.634792	0.992979	3.66454	2.10149	4.22935	4.03455	3.16678	14.8426	11.2752		2.7072
1.2848	0.942319	1.64344	3.37922	0.191748	3.34479	3.37196	1.93385	40.397	2.55654		0.851667
2.48893	1.78529	0.756834	3.20318	4.04213	1.77308	4.16683	2.78317	18.93	2.37587		4.27853
2.09503	0.505876	1.98247	3.90014	1.66495	7.82757	3.30801	2.68917	13.6273	2.11523		0.840487
5.75577	1.84699	1.16508	7.67316	1.86664	5.37191	6.24119	2.4171	33.6937	0		3.7641
2.07493	1.90519	1.81892	2.87875	1.19302	1.06965	8.89069	2.02013	5.084	3.41931		6.45258
2.01567	4.18479	0.489813	3.85156	0.507523	2.9623	4.71122	1.52805	11.8689	0.959625		0.848121
1.52432	0.364732	1.0739	3.57472	1.78122	4.63455	5.12734	2.53052	27.4361	1.57236		2.12918
3.78462	2.21441	1.60681	0.981862	1.91182	3.5112	4.58667	3.59321	35.038	1.55405		3.12973
6.19154	1.66207	1.83396	1.96669	2.37896	2.63659	5.53389	9.28205	62.602	2.08954		3.58685
4.65038	2.69367	0.53505	1.8573	0.714703	4.17165	4.58244	10.5338	13.8708	0.435881		1.12697
2.84677	1.92491	0.498135	4.05734	1.96521	2.83143	4.62849	2.65625	13.9408	1.42796		7.0616
1.57561	0.155292	5.62998	3.37973	0.280486	2.61459	6.31952	2.32246	14.7039	2.1476		1.15989
3.31027	3.36614	0.869634	1.50423	1.70815	3.19991	6.68469	3.98512	14.9104	4.02334		1.83293
1.79781	0.351039	1.2474	2.06778	1.59867	3.86385	1.74067	2.68949	6.73014	4.70201		1.21457
1.40749	2.4815	0.88764	1.32713	1.90027	4.00446	2.36003	1.6793	29.3315	1.31465		11.0905
2.36835	1.1691	0.675457	4.25975	2.84362	4.47022	8.21954	2.2272	9.63316	1.84166		1.25718
4.59316	1.74775	0.951271	4.10568	2.2987	4.47028	6.95018	3.13022	31.4769	2.2478		1.07859
4.69506	1.90793	0.300897	1.70702	1.55357	5.44394	1.97717	1.61614	11.3964	3.14752		0.221873
3.83477	1.48871	0.698737	2.15324	0.557051	3.82315	0.804591	2.81	9.68462	4.76666		3.2185
2.27235	0.60675	0.508804	1.88468	1.52879	3.90678	1.90394	2.18832	25.3594	8.66263		1.17094
4.58171	0.845519	1.85257	3.71694	2.1966	4.77924	1.05555	3.32304	15.0411	1.01881		3.32923
2.50602	0.905738	3.94915	2.34385	1.07884	2.52091	1.72609	2.63356	11.6516	1.72664		1.90203
3.50709	1.15897	0.954251	1.63966	0	6.43599	1.66499	2.68284	19.2564	2.33799		3.25354
2.21496	0.375812	1.53286	2.45477	1.54236	5.61953	1.11615	1.32743	6.37218	1.82574		1.07605
3.21259	3.32984	0.812837	1.87381	1.237	3.64738	0.948283	1.56987	16.8865	18.4644		1.15068
2.02133	0.54219	3.04483	2.76422	1.05969	3.43545	1.26256	1.75379	34.8715	3.33573		1.41349
2.46218	1.65303	1.12124	4.19281	0.991403	2.53197	1.06057	1.42804	70.4304	1.16064		1.14761
3.42071	0.471989	3.08567	1.65575	1.06963	5.65418	1.18083	2.00321	14.1239	1.38744		4.86772
1.81702	1.27391	1.85435	2.47447	1.81439	1.26922	4.7954	2.41447	21.0117	4.6986		1.34958
7.59844	0.68595	4.55084	0.72166	2.21631	1.59049	6.84072	1.88012	16.1874	0.983888		1.86283
6.7976	1.87795	0.732792	0.651163	1.65108	2.77807	1.392	1.16063	14.1159	1.49521		0.685268
3.23687	2.41669	2.86125	2.26894	2.16412	4.35721	0.635751	1.82987	17.3867	2.29514		0.692253
6.59826	3.03285	0.616593	3.19409	2.49832	4.80469	0.478577	1.43389	4.3913	2.91525		3.43812
1.7871	0.881189	2.83427	2.6223	3.04732	5.42492	3.40369	2.3435	38.5525	3.42855		0.806428
4.48096	1.46856	0.988447	3.98741	1.41672	2.63268	1.00801	1.18051	58.4189	4.48198		2.88038
1.66345	1.35192	2.14886	2.98033	1.74626	5.42795	1.8755	2.74908	25.177	1.45761		1.67816
4.33312	4.09276	3.1391	2.43588	0.895093	5.0551	0.797902	2.55879	13.9969	6.07085		4.48276
5.73039	3.13815	1.36032	1.23663	2.62854	1.40971	1.54876	1.76867	26.3368	3.98644		0.59978
2.85066	1.05779	1.16337	1.9623	2.39627	4.93618	0.842216	1.09576	3.87129	1.5576		0.575368
2.55133	0.881423	2.63226	2.06479	2.76109	5.95567	1.10978	2.96335	29.5643	4.15789		0.887114
1.60695	1.61927	0.986196	1.6962	2.6396	3.37975	1.99229	3.97804	51.1444	1.60118		3.71829
3.84435	1.15094	1.32693	3.14968	1.89635	4.39526	0.778953	2.0732	14.455	0.46452		2.11256
2.48131	1.54034	2.39306	6.59331	1.86667	3.99145	1.72534	2.00581	10.1851	2.68492		0.691171
3.05093	1.10441	1.00498	4.15092	1.29233	3.73515	0.670809	3.73572	9.98275	5.90537		4.15648
2.07211	4.57254	2.20558	3.2214	1.95808	5.37369	1.26245	2.01186	19.6842	2.2745		1.55203
1.78025	0.71292	1.1817	6.31012	3.34621	4.21616	2.69354	3.92042	22.7019	3.59143		0.886664
2.03429	6.50208	1.09248	1.94856	2.62428	6.31091	0.941949	2.09471	11.9693	7.60637		1.03644
2.96238	4.51517	1.59343	1.9127	1.20846	5.19648	0.884973	1.33429	13.6137	3.45416		1.37686
2.49999	3.20264	5.68794	5.5157	2.99124	5.49039	3.87043	2.57267	6.35567	2.29129		0.41791
3.10839	1.15627	0.963308	3.56602	1.8115	3.17851	0.913274	2.12035	37.0726	2.29508		0.703788
2.30725	1.47063	3.02374	3.08112	2.18307	4.05426	1.8925	1.64532	10.8797	1.70273		2.6737
1.77222	2.65386	1.73269	3.58035	1.87526	2.73852	0.961131	2.40025	63.5872	2.33156		4.06059
4.55272	0.839847	0.583101	5.38624	1.71343	3.25585	1.24372	1.63701	27.5778	5.43027		1.84193
2.41123	4.74033	2.00874	1.87005	1.85083	3.84292	1.5855	2.90144	25.2452	4.34605		0.641616
4.76821	5.33006	1.12704	4.7871	1.57583	1.06361	1.54043	1.65718	22.1399	1.08851		1.43057
1.34098	1.06686	1.05153	2.34122	1.83516	4.54791	1.22337	4.35505	27.9892	2.07808		0.49883
3.28762	2.15774	3.9992	0.672669	1.57051	2.49819	1.16864	2.54433	28.9971	8.92415		0.95166
3.95575	0.353988	1.18144	2.97806	2.61348	3.197	1.25765	2.33376	33.318	5.47103		1.0797
2.34926	3.09043	4.01911	2.08943	2.44833	0.825385	0.896798	2.81884	57.0665	2.14442		3.96931
2.7287	2.75929	4.20058	3.9044	3.15904	2.71077	3.73126	3.41395	7.45974	1.88164		0.062545
5.63112	1.85915	1.70885	3.23963	2.56416	3.07456	0.929366	2.78315	17.17	2.50352		0.496738
4.0224	6.67964	1.12071	5.54004	1.89464	4.77374	0.775402	1.73082	13.4078	3.87052		5.28916
3.53731	1.60624	2.84615	4.10496	2.66486	3.9013	1.15459	2.33268	6.22269	2.06256		0.786211
3.37626	1.83002	5.19444	4.14871	1.60793	5.70118	0.717268	2.7431	54.6546	1.63814		0.366474
1.93984	5.15305	5.3758	3.93179	1.27657	6.21152	1.00091	2.03929	58.8635	6.29206		0.505134
4.92557	4.89347	4.17369	4.58369	1.35816	2.01517	1.45449	1.76243	39.5503	5.25751		0.797499
2.04296	1.42822	1.71717	3.99783	1.00319	0.786537	1.48281	1.80147	13.5035	3.6499		5.66481
1.74024	3.26849	0.955302	4.03195	2.27691	1.56741	1.35997	2.6466	10.8355	3.93612		3.99003
3.18821	1.16201	1.32169	3.35912	2.13233	2.82228	0.39055	2.57536	6.43996	2.15831		1.16991
1.40922	2.05449	1.29437	3.73687	3.1691	5.67022	1.31219	4.11665	17.1557	2.41985		0.192197
2.50638	2.45559	6.77571	4.04028	3.02791	2.0559	2.4813	4.41233	9.96307	3.31521		1.44075
1.71418	2.41916	3.1359	1.33221	2.00909	4.02619	5.23297	3.45586	9.60523	2.79683		2.74083
1.43475	1.39936	1.78455	5.10614	1.00789	7.09661	0	2.48903	23.1388	1.32843		4.04296
2.0426	0.540689	4.39916	4.50577	2.90013	6.18749	0.65339	3.26475	11.5712	2.11953		8.46899
4.34734	2.12417	3.16732	3.17137	1.34308	2.92653	2.66969	8.53127	20.5273	5.32812		3.19553
2.61668	1.88742	1.24541	3.79427	1.34969	1.81958	3.61108	2.20814	45.0009	3.06475		5.40823
1.91948	2.41681	0.848603	2.87282	1.10103	3.49347	1.89224	3.34977	7.04174	0.414684		3.54017
9.13863	2.59508	5.87502	3.28221	1.29931	0.850723	2.80772	1.10841	29.9319	0.954386		0
2.25775	4.00607	6.54235	4.70005	2.03552	3.16526	2.7759	1.75185	31.7166	3.72688		8.66724
4.09463	5.84289	2.63587	5.01618	4.61954	2.78869	1.85815	15.1278	5.34682	0.668928		2.66447
2.49818	3.52396	5.39784	3.67628	4.17373	4.32618	0.978901	2.54892	40.2313	2.96142		2.56413
2.29947	5.0648	5.2205	4.7458	4.64376	3.78048	1.31435	2.00459	8.38329	2.99086		1.74381
4.29351	1.93642	6.91108	2.29401	4.66901	3.35307	1.01922	3.34588	22.908	0.760256		2.46936
7.67577	0.762506	1.93919	3.70168	10.7648	3.28211	1.27639	3.39265	26.9111	4.44975		1.68793
3.87217	5.36142	2.03839	4.46613	3.88066	3.16813	0.510627	2.56588	22.6464	7.673		1.36248
4.39591	0.963252	2.3701	2.85749	5.17213	2.89184	1.45026	1.22358	8.15524	2.04035		1.8965
3.05565	1.01742	7.23027	4.58881	4.61328	5.08837	1.12295	4.46575	8.54026	1.64912		5.71877
2.22405	1.03034	3.5683	5.40119	5.01358	4.49905	1.00899	2.92225	16.6786	5.97094		4.29504
2.17256	1.24978	4.53374	2.13874	5.16007	3.73447	0.973477	2.12046	12.9862	2.3203		3.36185
4.38559	2.89906	2.85064	2.73949	4.84444	3.62018	0.822874	5.00576	31.253	0.888384		2.72093
2.79974	4.04565	3.18926	4.09126	4.84732	3.77478	3.69263	7.88583	24.1119	0.984211		4.73254
1.05493	3.44474	1.07875	5.11009	5.98506	5.20497	2.14251	1.5718	42.8226	1.57455		2.69709
3.86715	2.36057	5.37787	2.79188	4.21584	2.48072	1.46751	1.37513	34.3036	1.59349		9.20791
2.5793	1.23109	3.7062	4.63798	2.7697	3.84269	2.17725	6.81185	41.7216	5.96173		2.16894
2.4587	1.5604	1.21914	3.90528	4.76733	4.21327	0.876447	1.49295	15.3059	2.03327		11.5994
1.64705	2.42025	2.60925	5.16247	6.9219	3.5337	0.597235	2.27584	23.6671	0.810674		4.42462
2.26593	1.10748	2.0294	2.36865	7.91648	3.2932	1.94847	3.73455	47.1223	1.0408		3.83308
4.28652	2.9463	4.59016	3.48361	3.87499	6.38442	0.838441	5.42412	2.77665	6.20288		3.04633
4.96517	0.73837	6.41629	3.8183	6.81187	3.87044	2.58603	1.87388	15.4185	9.44404		2.58168
1.86577	2.03625	1.47476	2.32907	5.79574	5.03139	1.16452	1.77665	16.4653	2.18636		4.32042
2.81105	0.924988	2.13887	1.88747	10.7917	4.85727	1.89407	3.32444	10.7664	4.25985		3.8841
3.28236	3.30927	4.8293	3.62777	4.04245	2.66867	1.1734	1.37841	22.2931	2.21133		4.13272
2.60621	3.27671	14.8155	3.21491	4.63616	3.69862	0.83518	4.82133	24.8952	2.19585		1.24955
2.93973	1.29396	6.96663	5.86675	5.59753	3.32004	1.80025	1.61085	27.5542	1.65934		2.28887
6.96611	2.70907	3.24661	5.7325	4.98057	3.82278	0.901102	1.58627	34.9653	1.49612		9.03116
2.69136	2.80205	6.11458	3.55704	4.4547	0.373052	1.446	2.06346	16.156	3.13649		4.2646
5.85901	2.38478	2.42603	3.35072	3.99238	3.6491	1.2175	1.89189	18.535	0.409855		3.56421
2.04266	1.13282	4.03674	2.59647	5.75007	3.01313	2.28191	2.04659	33.9046	3.59017		2.10767
1.90413	3.52249	3.78094	5.81491	2.69884	1.64278	0.782321	2.27878	20.9681	3.24153		6.50809
2.72647	0.967679	0.685719	1.34722	3.2052	3.81723	2.30156	9.43845	12.4978	2.37181		0.453709
1.66227	2.80183	2.1096	4.77427	5.11533	3.35954	2.1039	4.18302	34.1491	8.65977		2.28144
3.67178	1.62891	0	3.9364	3.68926	2.86458	0.821195	2.77736	5.60934	2.16751		4.72223
2.28421	2.00061	6.35207	3.27688	4.89779	2.95603	0.384751	3.06316	79.4093	2.71607		1.55295
3.31541	1.25773	0.307163	5.45198	5.84735	3.50871	0.898739	1.9307	38.2323	10.8034		5.80044
2.62984	1.94476	1.49654	3.12232	4.45925	3.94116	1.10045	2.81223	19.6414	3.70834		2.15892
1.3841	1.32577	0.589796	2.05812	5.16973	1.79713	0.550041	2.69331	19.8257	3.97097		1.6239
1.77368	1.24161	1.72966	3.6805	5.3044	3.25338	5.11404	6.98771	35.1432	7.40026		1.86241
8.4832	1.4211	1.2005	4.72461	3.2946	4.94836	1.88581	2.9769	10.0619	2.33791		1.07883
3.30091	1.74729	2.86421	2.05095	4.84897	4.74811	1.14963	4.62782	9.09701	2.61202		2.01594
2.40655	0.825291	1.09357	6.22845	4.28646	2.45526	4.0511	3.57079	9.4363	1.23792		6.71153
2.77228	1.79139	6.2729	4.34247	4.71052	3.51909	1.87274	5.20352	9.42456	0.6258		4.43388
2.47417	2.31849	1.37577	4.38783	5.25188	4.52781	1.24763	1.50476	26.2076	6.86273		2.15502
2.06156	1.39504	9.18219	2.906	3.81514	4.95764	2.40987	3.26813	10.2674	1.12217		1.3708
4.45016	4.23002	2.21151	6.13791	5.68034	3.45481	0.543801	2.52916	30.1811	2.93561		8.343
7.53683	1.62885	1.56098	2.59954	4.37828	5.43534	1.07137	1.32201	10.6768	3.39685		2.04831
2.57668	6.50234	0.997823	2.76281	4.38375	7.99538	1.44456	1.78094	12.4708	2.58891		1.96358
2.53812	2.6751	0.785778	4.56549	3.89996	3.71936	1.07472	1.72304	21.8342	3.19831		3.65049
2.3827	6.00274	1.27477	4.15573	5.70153	1.57688	1.03066	3.01738	22.2812	3.39593		2.82394
2.4562	3.34089	0.432119	4.30872	3.72104	7.72906	1.35216	9.3528	15.0376	4.23722		2.19014
3.33925	1.72675	1.4756	3.2135	3.96866	3.05396	0.805209	2.04851	7.7979	1.62588		1.60697
0.295672	2.44856	1.10848	2.6859	0.220226	1.82566	0.945466	2.09807	13.0595	3.97955		1.03561
3.73829	6.70826	0	2.75781	2.29328	2.39022	0.945256	3.84392	9.29371	2.20004		1.07384
2.34178	7.45454	1.12684	3.85501	5.11533	2.73326	3.16909	7.71834	9.50478	7.40691		8.24403
2.0032	1.96231	0.544373	4.36346	3.68926	0.630286	0.816964	2.02216	22.5532	2.04104		3.85492
1.77082	3.15989	1.60303	3.95327	4.89779	1.0923	0.864892	2.33357	18.7167	4.91545		1.48715
2.0069	1.78813	11.2675	4.40947	5.84735	3.34337	1.47759	1.59993	23.3974	1.31327		1.04118
3.84632	1.17285	2.7529	4.78167	4.45925	2.25743	0.534132	7.88724	29.7766	3.73337		1.17083
3.387	2.67858	1.17396	4.10668	5.16973	2.79414	1.50782	2.18738	32.4674	2.90408		1.26568
1.45911	1.37499	0.665168	4.66351	5.3044	5.5944	1.27662	1.31082	11.0523	3.1931		1.96624
3.33339	4.13356	0.408304	5.12207	3.2946	2.36781	2.36524	2.9097	11.8793	1.8678		7.93654
3.19751	2.62409	3.20078	3.43947	4.84897	0.748169	1.98617	3.83295	17.1776	1.97564		2.26895
1.89014	2.20142	1.84336	5.54714	4.28646	2.06397	1.1147	5.99036	48.5147	1.03599		1.86616
8.11234	1.70281	1.23656	4.99739	4.71052	4.194	0.947125	3.28586	27.8233	7.44236		3.27236
2.39282	1.32303	1.55546	3.93603	5.25188	2.09623	2.23151	3.61929	7.175	1.72195		1.93625
3.34972	3.87598	0.423167	3.97643	3.81514	4.19643	3.86591	6.01482	46.6231	7.79951		1.7135
3.96582	3.3927	5.57402	3.87501	5.68034	1.33886	1.66188	9.68561	19.301	4.58775		3.1283
4.22616	0.788383	3.03058	3.63599	4.37828	3.48421	1.18689	1.8484	14.5827	3.32066		1.64996
2.44045	0.861492	1.01917	3.86116	4.38375	3.54683	1.89918	4.00306	26.3774	12.5155		2.7252
1.23624	3.859	0.79181	4.7891	3.89996	4.93079	0.717446	2.41934	30.3082	2.47789		1.31218
0.524052	1.83078	0.530593	5.09742	5.70153	1.38374	1.16632	1.47063	14.2199	4.67784		4.85255
4.06785	0.864306	0.407759	3.3928	3.72104	5.99179	1.63586	10.8336	10.5694	2.70547		1.89893
1.63231	5.36688	0.400422	3.48928	3.96866	4.93923	5.19412	3.91268	17.2167	3.48132		2.18565
0.838988	2.4326	3.67492	4.88218	0.220226	3.45781	1.24528	0.818526	18.0737	0.767594		2.32922
2.31662	1.95614	1.22252	3.6848	2.29328	2.78646	0.596026	1.56527	41.8235	1.49571		3.30469
2.5115	0.632742	2.85795	4.22129	5.11533	1.86999	0.774392	3.0441	3.35249	7.04697		1.52652
1.25146	1.34502	4.02133	5.23051	3.68926	1.79177	2.43769	1.49678	31.1581	2.43286		3.20092
5.35964	1.51766	0.401767	3.53553	4.89779	5.04424	0.83493	2.36642	11.1025	1.48201		3.47416
2.59305	5.35231	0.988347	4.6198	5.84735	2.09059	1.87775	1.59613	0.174255	1.69118		2.00171
3.01471	1.48102	1.93816	3.6438	4.45925	1.8596	0.893086	1.51442	7.1088	3.59287		6.73841
2.33508	1.87188	1.5327	1.10376	5.16973	3.64378	1.43906	1.77219	10.61	3.0739		4.99418
4.99812	6.777	2.14584	1.67311	5.3044	4.83528	3.97962	4.0846	42.444	2.36029		1.58813
5.05997	2.27576	0.703048	2.1714	3.2946	4.64143	2.21845	1.78879	14.8051	2.49772		3.81574
2.37283	4.44703	0.257009	3.00432	4.84897	1.8637	1.64564	2.68733	28.1849	2.08245		2.53983
3.27769	0.697123	1.49077	8.25275	4.28646	5.30335	1.44394	2.97452	9.35891	4.66658		1.19932
2.38698	1.47823	2.41147	9.36949	4.71052	5.00231	1.86479	2.33567	31.0827	2.53901		2.59201
2.63855	1.6981	4.67575	6.85192	5.25188	4.78775	6.52243	1.65171	16.2071	19.7111		3.0684
4.57389	1.64036	2.1095	5.5463	3.81514	0.994512	1.39229	2.26351	52.7631	1.86509		1.93947
2.8507	1.74495	1.52777	4.67026	5.68034	3.38077	1.3948	1.84423	13.2274	2.21356		2.5349
2.14218	3.73161	1.08389	5.90258	4.37828	3.33513	1.73004	2.73482	3.90825	1.485		2.50142
5.45753	1.42139	9.10558	7.94334	4.38375	0.927351	1.2955	2.77126	26.8301	3.46506		3.6174
1.51588	1.10823	1.16055	6.80778	3.89996	4.26383	0.763742	2.69864	16.0346	2.56902		1.3945
2.97723	1.06594	1.62035	9.02225	5.70153	3.87875	0.643852	2.51244	20.4983	2.01984		1.82119
8.14994	2.22003	1.73618	4.62903	3.72104	4.86059	0.954669	2.10535	23.8423	1.34742		1.10767
4.62726	5.53305	2.05722	1.88667	3.96866	2.75198	1.79508	1.84713	11.7255	2.74533		1.91517
2.43952	2.18088	2.42811	2.17203	0.220226	3.80006	2.35912	1.62187	30.3683	1.71142		2.23736
2.83179	2.58024	0.943724	0.821022	2.29328	2.75076	1.43447	1.90189	16.6781	3.02947		2.29292
5.12348	4.66666	0.549106	1.11974	3.63154	2.82711	0.665589	1.09741	11.2595	1.55709		6.24577
2.43568	3.05488	1.96381	1.37538	3.98457	3.86849	5.27831	2.23429	12.9168	4.87434		7.09147
0.811212	1.20269	2.13493	1.53883	3.94846	2.72576	1.05203	1.77094	21.6409	3.56775		4.09084
3.09855	2.07601	1.02537	2.82584	4.33116	2.56919	0.864711	1.94144	16.3321	1.25391		2.28042
1.82221	4.07334	2.14092	2.377	3.80574	1.8107	0.852126	1.71633	22.4345	0.707172		0.700876
4.18728	3.56469	2.34987	1.7863	3.18892	4.95603	0.93241	1.8947	20.4114	2.23544		1.96934
3.64531	3.57474	2.96062	1.15453	3.72698	3.34724	0.864603	2.78319	15.8012	8.35806		2.37592
3.01303	3.71528	1.65841	1.27403	3.85642	2.44502	4.8669	1.27398	40.8583	6.11752		5.90574
4.79044	1.32955	2.43339	1.94478	2.85544	5.71269	0.937792	1.93677	19.1049	0.741053		2.50209
8.8478	0.824853	4.85413	1.36628	7.16421	2.03721	0.991569	2.70252	8.32072	0.295434		1.23162
2.54588	2.73865	1.42216	2.15359	4.4963	1.64172	2.02947	2.13031	25.9233	9.07266		1.17132
1.92228	4.48098	1.62003	2.72284	4.58685	3.45102	1.70277	2.19166	11.2943	3.10805		2.35695
3.47052	2.43854	8.77167	2.86105	3.39008	0.728566	5.84527	2.68178	11.8653	2.30731		2.68664
5.27221	2.11979	8.47483	2.18937	3.57871	2.76774	3.58836	1.5623	44.4322	0.611161		1.94503
4.47604	3.22838	2.43569	2.42261	4.65228	4.37845	1.18022	2.22391	34.6953	7.25128		1.63408
4.54896	0.666745	5.72228	1.8384	2.95764	6.32025	1.67766	1.83059	24.8351	0.908298		1.94176
5.55183	6.72161	2.89982	2.04469	2.71404	3.5471	1.24119	1.57801	4.55037	1.51084		2.66492
5.48999	2.23278	2.39297	1.95198	7.21228	5.1442	2.00824	2.62202	45.285	0.778528		2.28381
1.48752	4.11189	3.49157	1.74141	3.12415	2.73592	1.77029	1.93013	65.1029	4.87042		1.30164
0.908555	1.50746	2.97287	1.54571	2.39077	4.0566	1.49825	1.97609	12.9074	8.81893		2.89688
5.42389	1.19972	7.7391	0.340607	3.08865	3.94914	1.83468	3.98165	17.5038	1.83714		4.60409
4.65921	2.88783	2.6051	4.97837	6.87782	1.97862	8.0308	1.74799	13.6631	1.38993		3.60107
2.43297	2.05946	4.10841	1.97884	3.19498	2.95906	1.29019	2.23469	10.1739	0.82592		1.7158
8.0106	4.04462	4.94624	4.51326	3.58419	1.80654	0.944252	1.78307	12.1556	14.7271		2.53189
2.5291	1.08754	3.63468	0.832216	3.34203	6.66174	0.894564	1.31643	20.9973	8.82637		1.88075
5.10293	0.996412	1.56388	4.13663	4.08932	4.79728	1.05074	2.34847	5.44467	4.45955		1.30143
4.96605	0.978499	1.12539	2.03744	3.60308	1.4534	0.941397	1.36781	13.9328	0.459452		0.705593
1.92585	2.08237	1.69593	6.8269	3.17223	7.38088	1.10572	2.53867	9.95106	2.91853		2.42129
3.14186	2.68988	0.806121	1.98732	5.258	2.14592	3.39507	8.32969	26.9428	2.65634		1.61042
2.72002	2.19028	0.587938	1.05358	3.48515	2.76682	1.94118	2.47634	61.0022	2.15158		2.50294
5.75138	2.49308	2.24466	3.40806	3.86584	4.68568	0.790934	1.87441	18.4457	4.10364		6.72868
2.37449	0.648148	3.98806	0.987022	2.37115	2.16079	1.605	1.84055	23.3854	5.01961		3.34463
4.65942	3.29797	7.78998	0.989684	7.39966	3.45792	1.36068	2.30301	8.89481	2.4241		4.44963
3.37597	2.86104	6.29434	1.21975	3.05184	1.38851	2.76171	1.96265	46.9584	2.84847		0.842941
1.94683	2.92247	2.40124	0.642864	3.3882	3.95869	5.43743	2.42405	16.4689	0		9.81329
2.19323	4.36136	2.8275	1.27705	3.81133	3.397	4.48155	1.96379	41.3123	1.00859		3.36546
7.01003	2.73435	6.85611	1.48566	7.30088	2.1136	1.64901	2.00261	47.8199	5.52931		1.78764
2.06537	3.69508	2.5014	1.8407	3.23195	4.65983	1.10082	2.93312	41.6362	4.9296		2.46606
4.09884	0.947161	3.02727	1.2382	3.57581	1.18653	1.0854	2.14449	23.3317	2.32535		3.06544
6.32654	0.32431	2.38772	0.965497	3.80895	2.90272	0.43134	3.46478	14.2453	6.55189		1.16579
1.56013	3.23396	1.74978	1.01623	3.38286	2.46933	1.64121	3.077	9.05642	2.66724		7.00898
1.59578	1.73086	1.93855	2.04275	4.03933	4.03993	1.0493	4.68841	24.6652	0.50703		1.71083
2.08147	1.91525	1.64554	1.25187	3.2229	1.7817	0.932064	1.97173	47.5686	1.41487		1.67301
1.46335	2.599	1.12945	2.16885	4.60335	2.56228	0.958143	1.81634	4.95644	1.47728		1.96501
4.00176	0.853427	1.90479	2.71917	3.68304	3.86506	1.3337	3.52353	15.9902	3.1897		3.11923
3.15887	5.27546	1.12282	1.52397	3.35869	2.79811	1.79577	4.10189	9.96788	0.838088		2.00563
0.900802	2.30534	1.48678	1.49254	3.61515	1.48688	1.83765	1.8649	10.7817	8.88334		0.982193
7.07299	0.934738	2.95212	2.26993	4.41474	5.41428	2.02216	2.25072	18.0766	2.12837		1.01925
7.67112	2.91028	1.45212	2.95512	6.21329	2.88714	1.10563	3.01607	10.0819	2.84135		1.0727
2.76967	3.47351	1.97512	2.39434	4.38933	6.37825	1.04046	2.16298	12.7968	1.56937		0.533077
3.76424	2.43771	4.21606	0.872696	3.28935	3.46887	1.03153	3.87932	18.5299	1.34845		1.2727
3.74781	0.852796	1.39576		2.76752	3.21159	0.949589	1.84009	18.257	7.45271		3.03789
1.42734	0.751516	5.77409		3.60882	3.22098	3.10125	1.8851	20.0597	1.21325		2.57761
1.92622	1.14407	9.52396		3.39527	2.88573	1.7402	3.86287	16.185	2.78892		2.76312
3.849	0.878699	5.50326		3.78953	3.67566	0.280144	2.10642	51.07	0.573316		6.11183
2.27951	1.20616	3.68398		4.73723	3.27223	1.46015	2.46677	12.4542	3.08916		4.02219
3.05179	1.89937	1.55775		3.294	5.71892	0.99734	2.21532	58.9017	10.582		1.83783
5.44676	1.84806	2.75685		3.09785	2.62821	2.32828	2.08404	22.4964	2.03471		1.7811
2.80585	0.776353	1.13349		8.05189	3.47592	2.28785	3.14143	24.0011	0.869159		4.51161
2.79536	2.44155	2.75506		4.49919	5.03683	1.33538	3.91904	11.5138	1.33447		1.4387
2.22465	2.71173	1.86239		3.61534	2.54214	1.49446	1.8651	17.0073	3.05351		2.12365
3.00382	3.07744	3.08886		3.17408	3.9951	1.99268	2.31036	85.0504	0.468141		4.4887
5.76224	3.05962	2.00102		3.78536	6.33924	0.462117	2.02753	15.9484	0.625544		6.49753
4.3236	1.38082	1.54124		8.14522	3.38733	1.27587	3.5088	12.6706	2.16664		3.0036
1.62569	4.06396	2.79373		3.90005	3.16373	1.19641	1.71781	16.3399	3.68593		3.60172
4.80811	0.085104	7.16631		3.9475	3.86602	5.8991	2.45006	11.6923	0		4.13631
1.26072	1.33385	1.43426		3.46516	1.70399	0.88375	2.06687	51.3219	9.90193		2.95207
1.41742	1.15004	15.4992		4.07695	1.93819	1.54988	1.85733	57.7366	0.855144		6.07677
2.0234	0.741665	2.21616		2.86286	3.26287	6.10827	2.44831	36.0195	0.835614		3.09298
1.91364	1.74767	0.982699		3.72941	4.65195	0.793386	2.18549	23.3321	3.53046		2.19596
2.59959	0.998632	2.63643		8.75719	2.42329	1.41529	2.03057	38.2561	1.64827		3.32752
3.61484	1.11915	11.9352		3.74066	7.90356	1.1199	1.91384	15.4587	2.76857		0.809117
2.34358	1.55647	2.34894		4.03082	2.95416	0.628093	1.87669	27.0819	8.96693		1.91311
4.28158	1.29089	3.24524		4.13287	3.42519	2.74632	1.88237	13.344	0.793658		1.44682
2.45514	0.980514	1.8567		3.46863	5.80996	1.11687	1.47841	13.5366	0.461685		5.94624
6.35047	0.956746	5.73989		3.53225	4.26628	0.556985	1.97351	21.5162	1.72471		4.99627
5.27212	0.812892	0.815218		9.18986	2.42843	4.35929	3.00583	4.77266	1.77412		2.78105
3.0669	4.203	1.61159		7.53242	7.4683	1.63742	1.42286	36.562	3.16439		2.13596
3.52531	2.44398	2.57804		3.38833	5.26709	8.68447	2.51646	7.97171	3.67137		1.06046
3.01656	0.861402	1.62154		5.33939	2.2108	1.46563	4.33021	19.5908	2.18216		4.81867
5.79758	1.58478	1.32555		7.48811	3.52645	3.74586	5.03266	20.8963	1.5617		1.30194
2.47996	0.526341	2.33115		5.20322	4.09478	5.19842	1.96227	35.1129	0.555384		3.90021
3.27391	0.803385	1.15028		4.14906	2.12683	1.13739	2.18762	47.5364	2.67537		3.01961
1.79137	0.919533	8.95043		4.43933	0.968248	1.47421	2.45957	24.5345	2.27039		5.58619
1.84708	0.938261	2.00322		4.39652	4.4648	4.52213	2.68003	6.12679	3.78807		3.66332
2.70103	0.963645	2.41293		3.94347	1.85748	1.0533	6.60171	19.2008	2.17336		2.01649
11.1653	0.963769	1.42556		3.77661	7.44526	1.12029	2.38922	22.9132	2.48496		7.82285
3.41036	2.2208	1.41666		8.70113	5.37127	1.77602	1.7462	7.68956	8.02535		5.0744
2.29603	0.798095	4.45926		3.84404	2.43872	1.04237	2.38518	29.471	2.07074		1.37839
4.23224	1.38456	3.80466		2.5869	3.15895	1.48053	2.14036	58.1053	8.88481		9.51392
2.3332	0.638283	6.56716		3.88021	2.44514	5.04259	1.62567	3.54588	2.22159		2.89451
2.4361	1.61474	0		1.88397	1.90501	2.26292	2.22513	15.1309	0.626355		4.63317
8.1156	0.885309	1.84098		5.2874	3.1872	3.34194	1.67527	21.8439	1.34532		2.32335
3.54445	2.10762	1.07257		4.14672	4.24026	1.43306	2.8674	29.8685	0.877178		2.9365
3.05523	2.96003	6.58315		2.20159	6.59384	1.8567	3.44344	12.1846	2.53326		2.26138
1.96591	0.709898	6.79627		7.65966	3.30584	1.97545	2.28016	22.9444	2.40026		1.7287
1.89888	3.11645	2.29421		3.35755	2.46966	2.33035	1.71798	18.3093	1.22025		3.44503
4.1564	1.13132	5.76064		4.44548	4.09821	1.63062	1.4049	42.5374	5.4087		2.44199
2.57906	4.66091	2.2827		3.0172	5.98323	4.6025	1.89244	10.7825	0.892169		3.27583
3.36886	6.69748	4.22937		2.65684	3.14416	7.9719	1.47896	5.86494	8.98891		4.18477
2.20236	3.96409	12.3908		4.15717	1.19754	1.07968	2.64377	22.3242	0.928583		12.8615
1.38626	0.629397	2.07268		2.0088	1.13334	0.877501	2.16671	7.57436	1.06445		3.73083
8.37257	3.13243	2.55395		3.41404	1.12289	1.92413	2.28961	25.4882	1.25193		2.54085
0.230776	2.38718	3.97924		2.41791	3.39435	1.37929	1.9327	22.6655	1.47036		3.62953
4.81337	2.58275	9.78523		11.4961	2.58609	2.67293	1.34104	29.3752	1.85848		2.47592
0.968168	1.17615	11.0495		3.81927	2.99794	4.42257	1.95927	13.5985	3.82792		3.55579
5.33475	1.47486	2.629		3.06177	3.18199	0.712318	3.14282	26.5097	0.495907		5.47503
3.06106	2.62411	8.45304		5.10278	4.05712	2.63205	0.904101	21.8803	1.84207		12.583
1.80473	1.18922	1.47219		5.09621	3.86012	4.7008	1.96117	42.5189	2.02862		14.7415
3.14184	0.165305	10.1389		3.91846	7.67143	1.02919	2.13009	2.64791	4.62353		2.6083
22.6709	0.518267	2.70939		2.62596	2.97973	3.75039	1.92733	24.2946	1.61177		2.02275
2.03798	1.56466	7.93857		3.04762	3.80431	2.7528	2.48603	4.54239	2.43221		2.62521
3.12388	1.44267	8.7642		2.75351	0.655736	1.61267	2.16492	14.917	2.67032		2.44902
4.27783	1.32431	3.64207		3.0636	3.34336	3.24873	1.56926	24.6906	2.31141		2.55495
1.52402	1.28347	9.11199		3.08026	3.74919	0.899188	1.60143	12.8858	2.71479		2.58904
2.95221	1.0514	4.81416		7.10179	2.56223	1.61973	3.11987	40.4289	1.46959		9.00955
2.57128	0.56224	8.28306		2.56016	5.69022	2.67195	2.10864	7.93429	1.63387		12.6498
2.28235	1.186	12.1727		3.41218	3.47175	3.69702	1.83317	15.5769	0.753361		5.30064
1.97866	0.165409	2.76103		3.04349	2.64504	3.14676	2.409	44.9273	4.9996		3.43011
0.761739	0.317378	12.0775		3.30758	3.88905	6.84055	3.77579	14.7667	1.92929		3.6811
4.14978	0.339693	4.42309		3.40422	8.52706	1.37773	2.1359	8.887	5.18328		3.15997
6.87917	0.550832	4.51567		3.19599	3.22782	1.16252	3.62652	2.27479	0		9.4665
2.75651	0.444629	7.13829		3.1979	2.7284	1.61087	3.04263	31.9198	2.21069		3.05394
3.24227	0.279249	8.32066		3.94849	3.86769	4.29042	1.77926	11.7545	1.13948		2.47503
0.582768	0.927224	5.79563		2.78129	4.0269	1.0995	1.94082	46.1355	1.25462		11.3888
2.7743	0.419336	6.90591		1.82724	2.64866	0.950712	1.33789	22.323	7.24493		8.70166
5.84401	1.05387	11.9991		3.14512	5.17989	0.937676	1.56194	43.0886	4.5645		3.47158
3.12066	2.02813	6.07496		4.56655	3.25288	1.69284	1.73824	19.111	3.10948		2.09947
0.422844	1.27934	4.50724		5.22269	2.93575	2.91068	5.22324	25.4075	1.46516		3.12588
1.07785	1.08934	5.14746		2.55642	2.85561	5.16861	1.96778	8.4037	5.63624		3.46381
3.04282	0.730852	16.2261		4.49395	6.43929	5.12782	2.00813	11.9588	4.67364		2.4755
1.3583	1.35038	8.81785		3.82359	5.78827	2.4382	1.78164	8.7104	5.27502		5.30404
2.03767	1.60681	7.00942		7.11953	1.5307	1.42915	2.66932	22.3706	2.89737		3.50258
3.0116	2.46792	8.91772		2.6669	3.87481	2.32852	2.18272	16.5323	6.63779		3.49004
3.14808	0.636044	3.80887		3.05859	3.23268	1.35259	3.74702	16.0695	0.53227		3.87584
2.69117	0.289043	6.76268		3.69283	0.613995	1.59041	1.78296	51.7596	4.08684		6.33773
1.82528	1.20722	11.6251		3.2858	3.84543	3.39423	2.82915	18.9467	6.52149		8.51099
2.33161	1.12846	4.41859		2.93887	4.85321	2.75634	2.51515	11.8702	6.40665		5.36249
2.05318	0.766631	4.48322		2.63387	2.80378	4.16782	1.81346	8.93909	2.65521		2.09276
2.52144	0.024653	7.53724		3.79346	2.40902	4.23398	2.97192	18.2993	2.7386		8.0411
1.72405	0.141555	6.44091		1.78049	5.9516	27.8413	1.47214	30.5194	1.82108		3.36787
0.927433	0.224969	7.80562		2.11455	3.54329	1.17561	1.49941	23.3816	0.66142		2.86869
0.764744	3.19824	7.02562		2.16274	6.20519	4.01942	1.60846	9.96717	1.42589		3.115
0.666202	1.17417	4.52816		1.73904	2.99042	5.00976	3.92896	22.8008	1.80723		2.01164
0.639738	0.880849	4.19734		2.73115	1.55943	2.57994	3.78197	16.0003	1.07208		3.83411
0.394095	2.20823	4.82652		3.1694	3.8756	1.53388	2.42336	4.05707	0.207864		4.63999
1.07964	1.77016	9.5253		2.01228	3.65492	4.64057	6.62651	24.1739	2.76938		2.13223
0.75977	0.938829	8.84039		2.27657	6.59523	2.32865	43.9617	34.1169	6.10004		5.43392
1.29984	0.053519	6.21971		4.36363	2.51559	4.45663	1.97381	36.7534	2.0273		2.47625
0.514817	0.269874	8.20775		3.31122	2.78207	2.44239	3.31027	11.1611	2.78219		2.34666
0.544197	0.641491	3.631		3.60557	6.08843	0.865693	1.95091	10.8121	1.62716		4.95424
1.05001	1.36753	6.27642		2.54278	5.60808	1.97895	3.5446	6.73567	2.0926		2.9898
1.07552	0.846216	6.50448		2.4163	4.77403	0.837968	4.46303	83.8265	4.30121		18.9191
0.637012	1.09137	4.60634		2.41303	4.43801	3.1504	20.3335	37.5854	0.60779		2.85474
1.18504	2.18491	10.6534		2.17516	5.45341	3.49941	1.69403	7.15741	5.92544		3.09383
0.80614	1.99279	10.5144		2.28172	6.21322	1.13544	3.80524	27.3479	0.762244		6.14588
0.761803	0.12401	3.43244		2.41859	3.31557	2.19853	3.13827	38.2513	1.54964		43.7435
0.870662	1.51903	1.81767		2.58599	5.72528	2.15412	1.52328	40.7315	1.58599		6.3196
1.68055	2.53275	5.86188		2.55689	3.73269	1.84845	1.97923	8.77397	4.19589		10.4458
0.942924	0.475089	5.17497		2.75981	3.03879	6.87354	2.89372	7.55176	1.31126		0.213223
0.713932	1.85879	9.3989		2.71156	4.55011	2.90977	4.58455	10.7869	5.08352		0.777857
1.19168	0.598199	4.38978		2.83803	5.24574	0.949921	27.528	9.6928	1.31937		4.74382
0.674599	2.14935	1.79403		3.54556	2.16301	1.44879	2.87649	18.2663	1.89065		7.04267
1.37256	0.449678	8.23815		2.02533	4.35971	6.85474	4.5964	18.1242	4.36278		5.90788
0.560065	2.40297	10.3802		3.11125	6.31658	4.14982	1.79077	21.2981	5.16346		8.13678
0.734025	2.01601	2.35869		5.45634	1.37443	6.03582	1.36127	6.24019	5.43796		5.77969
0.69088	2.13463	7.29518		3.67028	6.82851	2.22748	4.17165	5.22374	6.9676		2.29683
1.25676	1.88581	10.6331		2.56377	2.40501	1.16783	1.67858	28.3539	2.42878		1.58833
0.403634	1.02854	2.97596		2.71442	4.26643	4.55663	1.75702	9.43303	6.37219		7.23969
1.28293	1.3771	7.91982		2.54124	4.03281	2.44951	7.06819	40.211	1.95856		2.63403
0.764212	1.34517	3.01384		2.19476	4.6505	7.03872	2.50893	8.16962	1.59745		2.99297
0.81499	1.19999	9.27861		4.13476	7.32221	4.60266	2.43715	45.7159	0.190489		2.33333
0.537307	1.67521	7.46109		2.15208	5.71354	4.12023	1.86558	22.2713	3.75841		6.74652
1.21167	1.68295	9.15091		2.45598	2.22187	1.59229	23.072	33.3205	1.73361		14.0034
0.850083	1.76788	7.86545		3.0692	6.98123	1.58847	8.46164	33.5385	10.2404		1.03353
0.297958	2.06005	6.64796		2.20083	3.53544	3.41211	6.24203	25.5412	5.70806		2.80613
0.910816	1.31417	5.36785		7.59487	2.60182	3.22514	2.629	9.49331	1.33972		1.75848
0.985788	1.60855	9.67105		2.89468	2.96885	3.72664	4.15409	21.4743	2.28055		2.75362
1.32221	1.34181	9.15612		3.45453	1.77273	4.34374	2.70113	13.1636	7.49455		3.43864
0.762172	1.76052	3.47835		2.9897	3.99499	2.63692	10.2518	17.6529	2.71161		3.50486
0.16632	1.71317	13.7299		1.49309	3.58159	0.437407	2.9107	46.3889	1.47898		3.5759
0.570425	2.35614	1.80805		5.98883	6.31606	2.27728	1.18389	20.3602	2.27707		11.5165
0.457173	2.37837	6.98561		2.38605	2.79232	1.98656	4.92637	8.77665	7.89722		2.27089
0.502513	1.35253	12.9518		4.4399	4.57057	3.56557	4.87381	6.55721	3.60605		5.70805
0.574078	1.51714	6.71389		3.34996	2.38115	2.73332	4.33775	12.1241	1.50907		9.16182
0.681714	1.93295	13.6754		2.32207	2.94143	1.03883	4.74697	26.2587	4.1381		2.74595
1.59133	2.50772	5.13433		2.67275	5.03128	5.41649	1.77524	10.1641	4.8309		2.56452
1.37051	0.759204	11.6705		3.30613	4.76875	1.03346	2.07929	53.5711	0.729381		3.06659
1.80593	1.30259	2.53043		5.15508	1.64063	4.88555	1.94216	13.2084	2.8783		1.8832
0.531403	0.921866	22.5677		3.30246	2.78584	8.07823	6.51814	6.01309	1.48387		2.65145
0.677632	2.90748	6.32441		5.04424	1.31099	5.88551	2.58707	13.9085	2.44578		3.89988
0.775432	2.06622	8.04559		2.46201	6.72641	1.38498	6.02973	34.4948	3.17431		1.89699
1.57502	1.45703	7.50737		7.12957	4.87016	0.594086	1.44822	8.37775	4.98067		2.1608
0.482873	2.00397	2.56731		6.09795	4.17238	1.73996	14.304	41.7958	1.6338		2.87865
0.6432	2.47903	4.82362		3.70272	3.9001	3.26674	10.1274	4.75942	4.86116		8.79347
0.977173	1.11646	8.09412		4.28379	4.29825	1.44388	2.57653	12.9735	1.99647		2.37523
1.23443	1.11198	9.42055		3.77318	3.12728	1.51916	2.32992	6.281	2.75698		3.54446
0.801042	1.23119	7.54289		3.54006	5.08697	3.26417	3.27961	16.4013	2.74009		1.22602
0.801151	1.93109	5.21783		2.21997	8.67484	2.14725	9.53637	32.4072	5.59157		6.47132
0.601471	1.16227	6.64187		3.43225	9.29689	3.60427	10.1244	6.3726	2.5605		0.947171
0.835875	2.15524	7.45972		3.36566	4.52686	6.7036	2.75849	12.6658	1.25329		2.57176
0.500339	2.60414	7.14449		4.67324	2.31164	0.97186	0.761698	7.73946	0.220473		2.22295
1.56925	4.36172	1.91426		3.82945	1.51888	3.19747	4.38343	37.836	2.76711		1.96014
1.54196	0.938048	11.0822		2.90889	3.57933	3.35735	1.26854	19.5735	2.52062		3.01847
1.14412	1.37556	8.81177		4.38146	3.03006	1.54143	1.77057	78.1345	4.56423		1.12537
2.49307	1.62242	6.76922		1.37768	1.11755	5.72221	3.26021	42.8597	3.25926		2.24034
1.90548	5.13051	11.6922		2.91101	3.43924	2.52823	1.69353	12.5384	3.46951		2.07939
0.433131	1.82246	5.70763		3.08404	1.73012	2.04359	1.47504	10.2298	2.14438		2.32797
0.421288	1.31592	10.421		4.42619	3.21114	1.50137	6.87749	39.1512	5.26232		1.54767
0.549695	1.24602	9.06645		2.97261	1.17617	4.85287	1.22368	16.0964	1.98953		2.38814
1.43182	1.62156	6.74542		3.36833	2.71662	4.18325	0.292357	26.3916	2.13408		2.4104
0.738657	3.58024	13.0446		4.36264	1.85197	4.17462	1.15561	27.4542	9.23283		1.90619
0.957901	3.08527	9.3146		3.67606	3.11044	1.60701	0.755818	23.9956	4.49308		8.40144
0.456033	2	8.24352		3.81319	2.94385	1.95692	0.412236	71.75	1.03376		2.06764
0.690829	3.74065	6.92037		4.96142	4.38614	7.13875	1.08124	36.0179	1.91115		2.48513
0.355816	3.1118	9.66793		2.7261	2.93418	1.39447	0.903909	14.7709	7.13425		1.57442
0.772475	1.57339	12.0876		7.19118	3.52812	2.27157	1.55026	6.9971	1.06125		1.60125
0.569437	1.77011	11.795		3.3297	2.35087	3.13312	0.359211	6.03304	6.15653		1.89915
0.839181	2.01766	4.38262		4.76283	2.76449	1.51687	0.555485	16.4593	1.18206		2.8189
0.551595	1.7397	9.87707		5.99825	4.26635	2.59296	0.672376	16.7226	2.43542		5.25765
0.643173	1.10906	14.1418		3.45526	4.57313	5.16361	0.757238	24.2897	6.32071		2.48823
0.54488	4.13537	9.32207		4.22045	4.27481	2.0896	1.495	48.5363	7.85877		2.15961
0.623517	1.49299	11.8045		4.51051	2.12136	1.97548	0.295073	34.383	4.45889		1.81234
0.856021	2.06583	6.77363		5.59391	4.93633	4.42504	0.966269	8.25957	7.56102		2.07875
1.36017	1.58036	10.7698		4.56426	1.1226	8.17373	1.28729	8.71274	1.46384		1.92159
0.429592	3.41346	0.890253		5.02821	4.89918	2.24295	1.22149	11.2442	8.91364		5.02104
1.03585	2.98724	10.4165		5.05477	3.74681	6.17071	0.921102	15.991	3.01787		1.02593
1.75628	2.29548	15.7784		5.00355	4.37386	1.51425	0.241632	38.8389	0.493023		1.39196
0.604942	4.83544	9.01115		3.60373	7.82563	3.45903	0.574061	10.6756	2.54137		2.52437
0.846973	3.24274	8.84584		5.25902	0.230308	1.583	1.67435	6.45742	9.72958		2.45261
1.00514	3.51123	9.96413		4.29031	2.10674	2.39873	2.53962	29.47	1.72515		1.17724
0.350464	2.67504	11.2483		4.44214	3.03528	0.703091	1.15787	13.5094	1.29435		10.06
0.616082	2.95149	12.6822		3.5404	2.48953	0.122355	0.286163	24.6994	0.814341		2.46658
1.09548	2.55563	5.15737		3.50129	0.824784	3.29949	0.496217	27.6572	0		7.0141
1.47193	0.255762	7.08119		3.42524	7.94033	3.6044	0.8024	19.9331	6.5624		10.6677
1.32433	2.62624	9.20591		4.24454	2.49106	3.54147	1.7384	13.2258	4.65089		2.34302
1.02542	1.688	7.55309		5.45811	3.2302	1.86123	0.675331	11.9502	2.33302		4.6444
0.35672	2.20689	2.24203		3.44699	3.45571	1.53628	1.24418	38.6088	2.95796		3.62303
0.787423	2.37896	7.91349		3.45839	7.28236	5.41498	0.533401	22.62	0.220473		6.73783
0.329625	2.93508	6.56457		7.91333	5.89182	5.03697	0.370879	48.5215	2.66283		9.45259
0.769706	1.50768	5.53403		3.13884	0.834937	0.15892	0.428133	20.9485	1.51977		7.87607
0.414343	0.546747	6.34465		2.53764	1.66602	5.18347	0.76794	63.4807	2.33961		21.0615
0.918363	1.38211	6.29723		5.05908	4.71699	1.36696	0.848105	12.5273	0.717859		7.6763
0.571549	1.49151	4.30324		4.65634	1.47215	1.86575	0.485335	9.6114	0.989089		6.27947
0.877241	1.97372	2.56841		3.84306	8.54405	7.23565	0.759817	24.2027	1.31549		5.82871
1.05435	4.94164	9.07118		1.37462	4.03679	7.67682	2.62334	15.6352	2.34366		4.84211
0.678884	1.52544	7.93432		3.55439	1.26184	2.339	0.52334	7.62851	0.440156		0.672776
0.634148	1.48676	5.47014		4.17268	1.86064	1.33851	0.355225	33.7365	1.68982		4.7096
0	1.64484	10.0318		2.96588	1.44015	1.25278	1.64331	3.33603	1.21751		4.55256
1.66786	1.87768	14.0815		5.31812	3.80205	4.80435	0.688809	15.2065	6.51103		2.98935
0.668338	2.18883	9.52864		7.0434	3.94407	2.01097	0.807114	5.49986	1.89028		5.44581
1.09315	2.06715	9.39618		2.77129	3.70828	1.73728	0.592059	12.2414	0.632087		5.22228
0.771472	5.07478	7.6211		1.71666	1.48394	1.86582	0.617001	51.1658	1.30852		3.66366
1.55785	0.92822	3.30874		2.67322	3.00412	5.1012	0.508134	7.48171	2.32053		3.19868
1.55481	3.41097	12.9375		0	2.57243	1.80842	0.335372	33.6354	0.745768		3.46477
0.381963	1.89643	10.896		2.11335	1.92019	1.2083	0.283957	14.6405	2.76363		4.19315
0.506947	2.06874	11.0363		2.36634	1.67548	0.254428	0.694711	67.8731	8.66705		7.47541
0.748259	2.6728	6.59521		3.61818	5.88646	1.06748	0.834099	8.18427	0.462407		1.78509
0.544755	1.22528	9.78258		2.18574	1.38425	0	0.418425	39.1816	1.97422		1.93738
0.944981	0.816194	8.16525		2.83476	6.42257	2.66992	0.801546	30.784	7.77229		6.84897
0.456812	1.52522	5.33708		3.24751	4.42253	0.619239	0.472566	18.498	5.31473		4.82706
0.705057	1.1792	4.54202		2.18225	1.69238	2.55615	0.400378	15.2045	8.25779		2.79486
0.955603	2.81889	7.63674		2.39923	1.67699	1.9153	0.573715	53.1556	2.03911		1.22696
0.467515	2.32736	9.89643		2.45858	2.40168	7.74637	0.863703	49.4969	0.982677		4.20296
2.05494	2.30968	7.4011		2.53137	1.5319	1.74812	1.12489	24.0212	10.8426		3.19981
0.821459	1.14426	6.33013		2.43308	1.29874	2.30829	1.14581	18.3939	1.84134		4.1466
1.06751	1.60518	20.2906		4.06029	3.06066	9.95121	1.20078	46.0979	0.853193		7.15591
0.583502	1.74351	7.96964		2.36826	6.41871	2.02627	1.21419	6.17499	7.63175		1.35312
0.454941	4.40276	5.66556		3.38856	4.83773	1.42539	1.47375	71.5033	3.91635		6.96305
0.628249	1.57267	11.5526		2.92613	6.64067	6.65466	0.618433	50.5841	1.68964		5.15004
1.36194	2.15882	9.15679		2.45475	1.62864	2.51264	0.795166	13.3771	1.54676		3.61037
0.943111	1.32617	11.4066		3.04955	2.43967	2.66052	1.06125	14.3605	2.69922		5.89403
0.832556	1.76263	8.25564		3.38017	0.23671	7.91296	0.864639	6.63067	4.3312		3.33723
0.459988	1.07156	4.05005		2.7374	6.36658	0.937045	1.07958	12.6426	3.5173		4.53566
1.40514	2.60096	6.45615		2.92144	2.54413	1.03955	0.218795	10.1689	2.28162		6.95858
0.833379	2.17473	2.99264		3.07249	2.58347	1.11543	0.841291	15.7772	2.55784		3.55957
0.96112	1.27592	7.92969		2.44767	2.89304	2.63112	0.711507	17.8789	1.41674		11.0151
0.451492	2.65544	8.31046		3.52766	4.33971	2.83789	0.742774	26.9977	5.13332		5.03225
1.27999	2.28973	6.70755		4.03021	2.06108	1.21644	0.638517	8.17762	2.82344		4.87634
0.679414	2.68924	5.48572		2.74197	4.01819	2.67169	1.13731	31.0498	3.47648		4.20657
1.136	2.59339	12.9561		2.35738	1.99363	3.76093	0.582961	15.905	5.09849		8.55047
0.701183	4.27624	9.51836		2.4078	0	1.372	1.08056	16.0962	3.89135		4.45101
0.504249	1.32414	5.92742		3.85488	3.23541	1.56059	0.667451	9.71492	2.56991		4.37664
0.987296	2.73219	5.28561		2.74439	2.7589	8.24282	0.423936	14.1317	7.08043		3.8621
1.35796	3.2918	13.2241		2.1936	5.10639	6.09961	0.963527	11.8987	8.90957		3.02364
1.33002	2.13603	11.6041		2.42219	4.81554	1.91125	1.46139	14.097	3.27664		5.46684
0.39697	0.933296	7.49208		2.04763	6.06084	4.78161	0.789156	34.8678	2.58688		4.65944
0.682315	1.56715	7.24672		2.82167	3.66651	8.49217	0.640186	24.6843	1.56996		4.2026
1.47001	4.03142	1.64135		1.75938	2.20392	3.6506	0.419848	25.1308	6.89401		2.42844
0.763345	2.15479	9.49905		2.58924	7.40852	2.39929	0.469322	27.1853	1.98347		4.14782
1.15068	1.07186	8.44752		1.59773	6.52468	5.82487	0.288424	27.8024	1.22725		4.24902
1.61059	3.31042	1.95208		3.37006	1.46657	4.64736	0.406405	8.79741	0.995709		4.54706
0.83138	1.45935	6.82424		5.92177	2.4755	5.83437	0.722051	40.8988	7.37765		3.62739
0	4.60836	11.213		3.2288	4.69274	4.08437	0.493137	5.65023	0		3.56278
0.251865	0.90596	11.802		5.36524	4.83226	2.36674	0.363715	10.8001	9.02685		4.23085
0.884313	1.86977	11.2883		3.69438	2.0376	1.03663	0.356471	38.0849	7.35002		2.94737
0.999777	1.3623	8.4137		3.75846	1.48047	1.13919	0.268862	20.1165	2.76517		4.54231
0.501897	3.60692	5.63574		4.23062	3.62892	1.24301	0.427985	39.969	6.48175		0.85579
0.649904	2.72816	11.6912		4.35761	2.89677	0.973291	0.599427	16.8208	3.31072		4.14503
1.08977	5.33981	10.2794		1.55504	4.25896	1.39108	0.264244	17.234	0.444649		5.95762
0.837506	1.4551	5.37897		2.99598	4.24826	1.74195	2.04277	14.3346	4.70747		4.12723
0.345049	1.31199	13.4542		4.53809	6.35937	6.56078	0.608525	29.7655	6.71225		4.30043
1.20089	4.1366	12.6263		3.07173	2.3938	5.93846	0.520669	15.1292	0.5044		3.23316
0.685755	2.59599	5.17814		3.2533	5.14882	3.61835	0.463233	17.8103	3.23332		11.2083
0.351655	3.65487	4.52954		3.22403	3.64762	3.81666	0.459757	69.287	0.78285		3.36311
0.760526	1.28706	10.0035		1.91358	4.66018	1.46094	0.592787	15.5366	5.11734		4.37328
0.491258	0.904186	2.6261		1.69107	4.2159	10.5818	0.358902	29.0019	3.07828		5.53814
1.43799	7.3986	7.43417		4.70723	3.88666	0.686901	0.368211	38.6934	2.53369		6.35906
0.711631	2.50133	5.95014		5.45338	3.82852	5.37051	0.414753	10.9146	1.62414		4.83639
0.629085	2.5231	6.18972		4.35199	3.31099	1.12552	0.392787	34.3201	3.19062		3.97147
1.10349	0.765172	13.4405		1.83655	4.55715	2.15073	0.534297	111.389	6.7107		4.14963
0.558636	2.24236	5.23145		1.86992	1.33065	2.0991	2.09958	31.8652	7.72161		20.3909
0.890103	0.934913	3.93181		2.47869	3.59903	1.81448	1.39926	11.0163	8.15909		39.1722
0.604945	1.72598	10.4982		5.32763	3.95553	1.48808	0.755051	20.4931	7.82081		60.9308
0.83359	4.06766	4.77775		4.21027	2.64101	1.62349	0.928911	17.4711	3.00442		8.07371
0.518062	2.00174	2.88573		0.658215	4.58008	1.15215	0.557619	11.7098	3.08521		13.9925
0.878637	2.01017	4.47995		3.84291	4.27137	4.07471	0.809326	6.12807	6.10163		5.26399
0.780012	6.20284	12.2315		5.00584	2.18973	5.90661	1.02486	9.57537	3.28346		6.95711
0.807101	2.03204	9.97281		1.8856	5.67134	1.385	0.401554	9.42082	7.33753		5.4087
0.888677	1.04446	12.8421		4.29621	3.52534	5.17462	0.814759	20.0727	2.62252		4.8858
0.53023	1.13911	7.45021		6.35124	3.54596	2.5781	0.357494	49.0314	1.00143		6.00988
0.72455	1.32124	9.32803		3.19121	1.604	10.6731	0.436005	23.9103	7.52601		6.57541
0.843029	0.865178	10.5934		2.52929	2.39515	1.85504	1.25787	25.4855	3.29715		5.93289
0.820166	5.93024	5.34061		1.34962	3.76209	4.57766	0.502152	25.0887	3.2812		5.32225
0.526849	4.68209	11.4722		3.19339	6.64383	3.41366	0.989826	7.32946	1.22262		3.72852
1.21967	4.90971	9.67739		4.91178	3.08423	1.45884	1.60646	5.73026	3.03342		5.49612
1.82116	3.26813	9.37068		2.01016	9.22847	2.64963	0.958026	8.58606	0.71042		2.87905
0.518768	2.18392	13.4067		9.84897	5.60955	2.12486	0.539046	26.8484	1.86677		2.16906
2.48068	4.10251	15.1494		4.28253	3.30786	4.53388	0.414509	24.1612	7.43946		2.51627
0.812262	0.757822	5.62298		3.47223	4.85262	4.70143	10.5683	48.7216	5.8322		2.04594
0.647705	1.15236	3.19541		4.49952	3.35509	1.15005	0.2772	26.3114	1.82834		3.65945
0.681093	4.28179	8.71684		3.49076	4.41867	4.6231	1.7405	7.07374	3.9068		3.74039
0.719203	3.91088	11.9707		7.48771	4.63757	1.25124	0.483842	19.1959	1.68916		1.65095
0.64498	3.33154	10.5218		2.86354	4.77471	6.09895	0.706258	14.6996	0.804177		2.63377
1.03096	1.06783	6.52348		3.54969	5.19621	3.45946	0.671016	16.4709	7.66536		0.427895
1.10192	1.4207	8.49568		2.13314	3.87925	1.03841	2.22308	24.4738	2.57382		2.78371
1.01883	3.36743	11.3362		3.95707	1.61806	3.4226	4.9756	23.6523	1.14135		4.57888
1.96522	3.35458	10.895		5.19728	5.44466	3.70762	1.16002	32.8377	0.994506		3.70302
1.8058	0.788313	10.8414		7.08355	4.34814	4.33819	2.78315	4.80096	4.27819		10.0657
0.947142	0.934547	9.07438		4.04226	4.04556	4.74558	3.28051	5.93683	0.131304		1.82882
0.614978	1.18111	11.175		10.3435	1.61837	1.21616	5.05278	10.0511	4.68804		4.34518
0.68094	2.27534	6.96994		2.60622	9.22996	3.1805	0.335508	7.49077	6.87663		3.13035
1.02644	2.34235	3.5783		2.89374	8.05899	7.20274	3.61019	2.01644	1.03013		2.79527
0.847485	1.50894	8.78808		4.61627	5.39922	3.88812	5.54845	31.9424	2.19524		3.65965
0.937488	1.72325	10.707		5.77175	0.376518	1.43299	3.27665	14.2822	5.70436		3.17
0.637596	0.509245	9.06773		6.17947	5.93581	3.9523	2.86737	13.1676	1.94649		1.13541
0.917501	1.1438	11.4156		6.96629	3.4077	1.00726	3.74905	15.7981	7.24939		4.83499
0.58045	0.849638	9.07456		1.26083	4.39079	0.283599	3.00316	22.6479	4.30445		9.27418
1.92205	2.86391	12.5275		3.63278	4.40963	6.02313	4.5397	7.61635	4.66678		17.0407
1.38023	1.57391	5.99812		3.09895	0.909527	4.05176	2.51439	6.19989	7.33338		163.729
0.399007	2.26579	9.6471		7.48939	4.5656	1.37204	3.15814	45.1842	3.90564		3.52851
0.546159	3.35823	11.1348		3.85874	2.2601	4.31706	1.65581	13.4322	0.549668
0.639265	4.63514	3.19844		2.69288	4.6139	0.29683	0.354617	17.6169	1.71102
0.854379	0.901504	11.0354		4.71209	7.61664	2.33224	4.04365	43.2025	4.28786
0.817264	2.10093	5.72125		6.61924	5.47743	3.53561	3.49999	9.18507	2.87462
0.935943	2.37941	12.6372		5.58533	3.55493	6.08692	1.73385	10.3494	1.07948
3.01527	0.963319	3.02178		4.27656	3.23995	8.10888	4.02677	28.7077	0.316556
0.89299	1.79195	13.1914		3.08121	1.41239	2.7226	2.2749	32.3075	9.16711
0.409129	0.649211	4.01804		3.016	4.56293	0	5.27628	24.8127	6.24119
1.67598	1.79556	8.65792		2.56968	1.93264	5.29424	2.95097	8.69928	2.32103
1.23672	3.11387	6.55957		3.80717	3.62251	0	3.02791	4.774	1.65099
0.27853	3.25786	10.7945		5.28187	3.84983	4.73887	2.81295	18.2971	6.54864
0.461895	4.52146	5.12386		2.94045	4.42052	2.28509	5.99937	18.1049	8.56475
0.356054	0.479186	9.1266		4.99649	2.915	2.64868	2.03194	3.9909	2.46497
0.960313	2.9174	3.26783		4.04934	4.80481	6.36684	2.76442	22.6875	4.06294
0.564787	0.520396	10.8377		3.51811	1.85746	5.29896	2.0365	34.0706	5.52708
2.63994	1.7798	6.70533		2.85256	3.83537	5.50972	2.03853	49.8527	7.72828
0.374928	4.05685	7.76641		2.53599	2.54824	1.21388	7.41079	67.6531	1.90808
0.383067	6.1635	5.64502		4.72332	2.49003	5.92353	2.75034	8.129	0.689742
3.32585	1.29992	9.33029		2.65597	2.26292	0.898072	2.40901	9.92303	9.07353
0.464718	2.66327	8.42839		4.85397	7.76065	1.67649	2.07859	8.91554	1.01584
1.77467	4.65294	11.5968		7.16706	6.16463	0.158145	2.75543	12.4081	0
0.053224	1.79513	1.73359		2.78369	2.10878	1.14192	4.82371	50.1145	5.47621
0.554569	0.866199	2.6385		2.08452	6.94283	5.18188	1.55164	43.3076	6.89933
1.70446	0.933899	12.1543		2.46558	4.34261	3.24885	3.98071	11.5488	7.3677
3.05289	0.614479	2.24484		6.5785	0.76248	2.56263	2.68443	14.3255	2.79413
1.56465	2.04095	2.6878		5.56839	5.96021	4.15404	2.2337	22.7112	10.6035
0.508543	3.43857	12.6054		3.29276	6.70408	0	3.41739	11.1814	7.35576
1.48886	3.60963	10.5038		3.14007	3.6939	3.64671	2.85055	32.7833	0.469601
0.793503	1.91463	8.51464		3.11517	6.40456	4.34823	3.59204	50.8789	6.79971
1.16095	1.07089	5.54891		5.12487	0.724113	0.877342	3.3924	18.7337	0.578727
0.747681	3.04013	9.33862		4.81024	1.90931	4.74289	1.21081	20.0512	2.39226
0.817711	1.4444	15.3095		2.6649	3.6729	4.98653	1.69464	23.569	0.444246
1.52307	2.76825	17.7851		0.505538	4.69953	6.09271	2.51481	13.9241	2.70828
0.560163	0.276588	8.87049		4.70934	1.73633	3.67394	3.75183	29.0205	1.36768
0.685194	0.806681	10.9725		2.85783	2.98862	1.41545	2.25821	34.1709	1.03341
0.371509	1.37434	13.0779		2.6159	3.82579	1.46522	2.53783	17.5455	2.99752
1.1384	4.58673	7.37968		3.43688	3.14937	7.90308	3.91575	23.0724	3.33403
2.0768	2.61198	15.4485		2.75975	1.4509	2.75861	2.57727	41.9237	2.26937
1.67987	1.66782	5.64676		3.17721	1.32096	0.490433	2.58727	47.7945	0.41932
1.43419	2.29079	6.37032		4.83848	1.06476	5.30849	2.4796	9.4634	1.09039
1.11824	4.03292	7.2597		4.78065	3.94391	3.98234	2.93526	28.7252	2.06062
0.166357	2.26818	10.6956		1.95878	2.8146	2.11517	2.98971	8.27204	2.41408
1.01737	1.90308	7.91248		3.60231	2.38043	1.60776	2.70573	33.0414	4.45459
0.876131	0.241908	14.5058		3.57806	7.33394	5.14776	3.1963	20.8888	1.89167
0.787085	2.90203	11.8157		1.46715	4.00999	1.41924	2.55071	3.84405	0.959049
1.21021	1.37498	11.3267		3.21915	6.69416	4.94301	3.69046	21.644	3.44078
0.308456	0.799796	16.6681		3.71838	7.09114	1.28472	2.51913	19.7611	2.02531
0.505632	0.925868	8.65442		6.40062	3.21704	6.25346	1.2886	11.8268	0.86779
0.693957	2.4281	7.50956		5.04427	4.81264	5.78439	4.56509	14.921	4.71289
0.583083	1.04036	7.58122		2.67667	4.95695	0.896392	3.25843	17.953	0.819141
0	1.82783	10.5185		3.01636	2.82604	8.61484	7.20273	16.9765	2.41811
4.46611	3.86807	4.51817		2.0338	4.85679	0.972807	1.03836	26.8149	0.850059
7.06848	2.14045	7.59776		2.89625	4.76831	1.5781	2.02343	9.90284	1.91468
2.95604	0.114891	6.76787		4.68618	2.53685	4.18476	11.4486	17.6989	0.73412
3.29666	0.740311	11.053		6.82416	3.19424	11.2849	2.89187	8.56638	5.16111
4.53361	0.975551	7.22055		2.61916	7.1064	1.1621	3.63149	20.6419	0.54734
2.97967	0.942729	11.4674		2.05838	1.3578	6.70925	34.9568	23.4649	8.04154
4.48602	2.32152	11.792		4.26476	5.13589	6.45819	6.67607	35.3087	2.43257
7.65551	1.3775	8.6476		3.79722	1.44853	3.60213	3.85169	14.0014	6.39333
2.69086	2.76858	11.9073		5.47048	1.49162	1.52792	2.39322	25.7023	3.56017
6.73616	0.039063	8.78305		3.92091	3.55972	1.52135	1.93897	6.87321	1.73507
3.36464	2.06874	2.29876		5.84489	4.20507	0.345544	3.32678	12.212	2.16627
7.28263	0.57578	5.49005		3.70568	4.66955	4.8153	2.75937	32.1684	1.63296
3.99237	0.599099	5.79844		3.44471	1.68599	1.62671	1.28254	12.7318	4.88055
8.85401	0	2.98001		3.26457	4.74544	1.05492	2.90157	13.9478	4.59836
2.50689	4.06943	7.57634		4.34716	3.25553	8.65594	3.69441	24.9838	8.07977
3.22633	0.344672	7.65289		5.05988	3.13377	1.33862	6.57564	35.8151	3.10016
3.47717	2.05928	8.78519		5.49031	3.11394	0.813927	4.10662	23.3756	2.24476
5.20263	0.180317	7.04003		5.89662	5.40498	3.72023	3.14495	33.0875	9.2658
5.49391	0.80578	4.96198		2.57358	4.97498	1.24468	1.18528	11.0972	2.14956
3.17288	4.04757	12.5989		2.38472	5.9402	5.32895	3.21919	27.1899	6.62334
4.53625	1.87999	8.20124		2.83061	6.04688	1.83444	3.19347	44.6406	1.33551
3.09884	0.070817	8.5436		3.27717	5.19308	1.38512	3.21763	10.013	7.46685
4.04048	1.33679	9.38337		0.904056	3.86413	0.689943	3.32423	60.1828	8.1738
3.63106	0.616677	6.8244		3.22504	10.5469	6.03315	2.18994	21.6463	1.92532
3.30368	3.29128	9.42629		5.01098	4.77065	7.26024	2.48867	16.8178	8.39581
3.5111	0.917718	4.42673		4.60558	4.8931	3.96661	2.63193	9.06855	2.01131
3.68541	4.10862	4.18488		5.51666	5.58885	2.15826	3.32348	5.77785	1.58311
7.30982	2.15204	7.3037		2.68091	3.78755	2.50665	0.930753	10.7616	3.27904
2.68559	0.310406	13.6926		3.06883	3.22843	4.93373	2.66884	28.7118	2.47904
4.64161	1.89447	10.1023		1.39016	6.69989	5.6093	3.91606	17.5541	1.58973
3.67555	0.802544	6.85851		2.40647	2.84896	1.54719	2.50192	7.5091	0.908407
7.38882	0.65337	13.0426		4.9674	4.92394	3.71423	3.16165	14.4201	2.84895
4.13954	2.90729	13.1196		2.70498	2.13961	5.07773	1.35168	12.1509	3.47039
3.88399	0.566566	7.53567		1.85068	6.10713	4.31248	5.19873	5.52319	2.42978
3.84367	0.39816	6.72209		4.02509	2.9738	4.82453	2.20324	6.55305	1.88224
3.59073	5.33221	11.2077		2.72262	2.59097	2.96127	2.82798	31.0612	1.93091
2.91034	0.48211	9.58328		7.52488	6.27289	4.36938	1.94409	10.8259	2.61838
2.92859	0.305845	6.94761		3.22311	4.22586	5.59356	2.22801	27.8627	1.58451
3.00741	3.00162	13.3159		2.55894	7.52989	3.05714	1.55931	8.22702	1.156
5.45657	4.30826	8.93496		2.36868	2.90996	1.08392	4.96836	15.7911	5.11218
2.60485	0.319122	2.60653		7.94411	3.15437	5.79079	1.78992	45.2105	3.20328
2.10034	3.81514	9.3637		3.69379	4.65146	3.20566	14.203	8.66116	1.82157
3.8286	5.54013	9.39945		3.48662	1.49605	1.91133	2.03718	24.8755	1.0208
3.96765	0.653444	12.3237		3.37686	5.21887	5.0058	4.75645	15.7715	3.37414
3.619	2.83524	10.2951		3.71524	1.39782	2.98892	2.08547	13.2929	4.20484
2.8699	0.336568	6.92868		3.29323	4.92728	4.27747	6.40292	47.057	6.50509
2.0846	2.73266	10.4378		0.98399	3.03439	2.34287	3.55283	11.1366	4.9539
5.83818	1.63173	6.96112		3.63627	0.377045	1.98784	2.85743	13.8324	1.44914
2.96888	5.29093	9.72378		3.45928	2.76762	1.3613	2.48325	15.7673	7.17402
5.69083	5.40206	15.438		1.08238	4.85537	2.68486	2.05204	70.5647	5.60894
5.78092	3.49307	7.32299		14.5665	8.22209	3.10713	1.02165	37.0768	6.09354
3.57252	0.534787	12.7866		2.56295	5.87392	2.95724	1.30521	10.8782	5.05024
3.54954	4.45052	2.01934		1.91662	3.11418	2.92357	2.17726	22.2883	1.19372
5.07688	2.0748	11.3133		2.2664	6.8191	2.92578	18.7507	43.8445	13.9818
3.34984	0.446893	14.512		4.4284	4.2072	1.32998	1.7213	33.5967	2.80391
3.64757	2.02002	6.34014		3.06658	2.38173	5.40143	1.79836	28.334	4.79831
4.28815	0.370176	5.8938		2.87318	2.35618	0.676334	0.687978	5.85494	0.637704
3.28352	0.350424	12.5273		3.36673	3.03687	4.56377	2.67414	11.9249	4.50569
3.7326	2.82752	4.62441		1.94731	5.0725	3.38145	2.10717	38.0805	2.06487
3.27843	4.88493	7.13848		2.31021	4.86986	5.8572	2.9446	7.42298	0.613463
4.46947	3.65518	6.07762		2.54474	2.53679	2.79976	1.12912	12.129	3.73434
2.52841	1.35617	11.0199			5.59171	1.97578	2.15554	28.2774	1.42418
3.35186	0.485569	6.27789			1.97681	1.50746	1.82441	3.48567	1.28065
3.36903	0.536247	7.95943			4.3956	6.02574	1.5386	20.3198	3.18623
4.95065	0.748318	7.87778			2.26668	5.74918	3.23105	67.8048	2.74944
2.70999	1.73895	7.72701			3.73102	6.66895	1.38383	10.9719	3.06249
2.3316	3.21264	16.8145			1.65951	5.95761	3.28789	11.8276	2.04166
3.16386	0.725657	12.9071			3.06803	5.03902	1.9198	4.93426	2.13349
3.42178	1.13296	3.02306			3.56177	2.15934	2.00049	11.071	1.93759
3.44127	0.526013	9.23631			5.02292	4.34376	2.02461	22.7355	1.25918
4.86344	3.52806	8.32775			5.2766	7.02569	1.12711	18.1725	0.591568
3.24829	2.9585	9.78081			3.07119	4.58516	0.796733	13.5003	1.01019
4.83563	1.04956	11.8267			4.61149	1.18572	0.566662	25.2704	3.59978
4.13202	3.22255	6.89519			2.32991	1.83594	0.829974	16.8356	3.85479
2.91703	3.24558	6.18474			3.63877	4.83113	0.912336	23.0447	18.8139
2.47528	0.376546	14.875			1.66806	0.805393	0.582758	21.6145	6.52224
4.16273	0.924501	9.33855			6.52031	6.14853	2.62497	14.2759	2.41311
3.51981	4.11591	8.05741			5.36902	3.47873	0.370964	10.5622	1.95934
3.41591	0.513237	8.97658			2.64317	3.07263	1.03437	7.7536	1.07475
6.17838	1.9256	10.3107			5.52393	7.87202	4.54408	4.78611	4.18638
5.90795	0.152421	9.17009			1.62356	1.4637	1.8626	29.7581	1.07874
2.42278	0.835955	10.9068			3.05228	1.15608	0.643864	6.33749	5.11597
2.65524	0.241545	3.94706			2.06864	1.78424	0.855444	18.6814	4.93754
3.56249	4.46013	7.64543			3.58882	7.75358	1.07529	11.7189	7.87814
4.79975	3.4525	9.33107			3.8751	7.62632	1.96926	15.1344	6.81787
4.11211	0.322129	3.59996			3.01577	2.89302	0.486729	3.32352	4.12133
3.65461	0.193357	5.60011			2.7467	1.91871	1.18923	44.7382	2.39675
2.89061	0.777499	13.8356			0.982979	1.17412	3.21304	4.50348	1.42569
3.89387	0.154722	7.85706			4.96271	1.86902	2.60019	6.32248	10.7043
2.81062	0.73595	10.8261			1.27926	2.35782	1.20119	14.1017	0.370501
4.33761	0.154157	4.54537			5.30642	6.70398	2.80535	1.35486	11.533
2.84233	0.147469	10.2181			1.54692	8.41589	0.476154	5.6686	3.22107
2.63538	5.01121	4.04075			1.40184	7.88172	1.08347	15.3731	0.953433
3.38327	0.237447	9.05351			4.86725	2.599	1.45624	16.3607	9.5038
2.19749	1.53461	8.15989			4.06777	6.35232	1.02409	16.2474	5.12031
3.43234	0.215351	8.48118			3.53084	0.138907	1.17316	11.0955	1.02298
3.28999	5.48463	5.12796			7.67734	0.04945	0.857973	23.9364	2.23818
3.70775	0.254687	10.2787			1.87357	1.89189	4.77313	21.7692	3.78039
3.89515	1.45709	7.50362			6.31391	5.97781	1.71372	13.7689	5.3623
2.35039	1.66113	2.95603			326.917	5.56152	0.827694	41.0559	5.48893
2.65419	2.26941	8.9654			3.72621	1.16495	1.22426	12.2318	4.06213
3.61799	1.38553	11.7982			3.49565	8.20022	1.56255	7.14793	1.71788
3.62473	0.895796	9.77533			3.88153	5.12263	0.667101	33.4709	0.202008
8.11016	0.963377	13.9501			4.55276	1.16693	1.73612	26.2221	3.64973
5.25019	2.94844	8.6521			3.83941	1.16747	0.939154	27.7438	0.763238
2.86856	10.8059	8.86996			5.46927	0.700699	1.15912	31.6118	1.90338
2.8681	4.95504	12.565			4.09703	2.37431	0.763945	10.1792	27.3716
3.47865	0.822767	15.5913			1.84807	9.90096	0.494058	29.5048	2.67186
2.94067	6.36039	7.54587			4.54771	1.51899	1.10913	22.5828	1.4994
3.35726	0.46057	13.9314			5.346	3.44668	1.90026	41.9996	5.6856
3.14682	1.88939	11.9661			1.07957	9.11334	1.95433	28.4268	0.791152
3.45513	5.2047	9.83229			4.18249	4.57676	1.27035	23.3071	0.652455
2.47593	0.388751	9.105			2.88374	1.31051	0.634078	46.3835	2.25433
6.12568	4.16838	11.9755			4.32824	4.86208	0.637527	20.2988	1.7979
2.33709	4.91049	1.99097			1.76801	5.48616	0.924848	41.4738	4.55851
5.31066	2.13015	6.44033			1.90704	7.49571	1.28491	35.1876	5.12503
5.222	7.38898	9.57963			4.11724	3.32283	3.64348	5.98858	1.03327
4.0883	2.3176	12.5861			3.66521	1.7538	1.30343	16.1045	2.59423
3.54418	0.180676	6.40916			6.19789	5.50501	0.500787	11.1809	6.67406
2.647	2.37911	11.1028			3.69103	3.70838	0.799872	8.8637	1.86459
4.12512	4.22813	1.08349			3.38981	0.887388	0.951588	14.1857	1.06868
3.47288	3.82727	11.7001			3.3785	4.94634	0.284325	10.2218	2.01119
3.5816	0.398151	6.35312			8.3552	0.608049	1.64696	8.95971	5.1809
6.52099	5.73854	3.6026			2.78172	8.84026	0.886213	18.8469	1.18174
3.75249	3.1462	8.46317			3.01072	5.68752	1.68434	40.4462	10.4801
2.90296	0.087269	10.3597			6.20568	1.35597	0.898111	13.4215	6.83319
3.68267	2.84019	6.44922			1.57889	2.99515	1.30317	9.37022	13.6647
3.05965	7.40936	8.22901			2.99424	4.01828	4.36473	18.8806	13.7162
2.46457	1.10642	13.2435			3.30911	1.16751	0.530198	15.6922	12.8517
13.9851	3.82014	3.88284			3.31487	0.819316	2.36135	31.0137	14.7728
4.61808	6.87643	2.78388			3.9903	7.01284	0.523754	11.537	11.1999
4.70577	2.06461	11.7216			2.29448	0.836442	2.8751	15.2492	2.79384
2.81509	7.23324	9.91455			3.11427	1.29114	2.08278	34.925	2.98453
2.55574	1.5745	6.19802			2.61312	6.56518	0.627482	25.1387	17.4746
1.43451	1.65506	6.83357			2.64338	2.6247	0.523504	15.7944	11.4995
2.8271	7.41718	13.5711			9.86771	5.61392	1.17232	4.15683	20.4211
3.78233	3.23531	9.37176			3.74761	2.95003	1.19965	12.7006	14.8259
6.669	4.88447	6.2577			4.7425	3.2673	0.906187	19.2053	13.5265
5.95084	0.042351	10.1695			6.17459	8.89438	1.19034	16.9288	16.0631
2.27854	6.07678	13.7428			2.96184	0.934428	1.04514	11.4756	11.3675
1.34638	4.24101	12.429			6.05319	0.804885	0.88891	11.3486	16.6184
2.28097	0.427876	17.6955			6.12171	2.32	2.15018	23.0691	17.6062
2.73029	1.00682	5.15064			4.00425	1.31045	1.91959	35.5528	4.60225
4.17293	3.89742	11.5426			4.32749	2.54561	1.30092	6.4955	13.015
3.02984	0.320855	10.2881			5.10028	3.03704	3.23556	21.6365	25.7141
3.2975	3.0478	8.14164			2.12988	2.64074	1.77021	29.9905	10.9229
2.63141	3.00915	4.78204			4.44313	3.33934	1.32812	17.2761	13.6075
5.49453	0.351179	11.791			0.860244	1.49981	1.16523	21.5597	3.43381
3.38869	0.525063	8.87555			2.85337	6.89812	2.62717	31.7989	17.5483
3.32192	0.74813	11.6335			2.75022	2.98382	1.39917	16.3672	14.9608
3.10983	6.27892	5.07479			2.88613	2.38938	0.632688	12.3123	13.8816
2.48048	0	6.82995			5.21936	3.14623	0.788521	16.5722	6.09788
1.88962	0.278116	11.2467			4.89744	5.15256	0.939463	11.0615	18.3657
0.713493	0.831289	7.50507			4.28453	1.46686	1.96148	19.2939	9.3497
4.11102	5.13878	7.94479			3.03118	5.16047	0.795929	17.973	7.27275
1.13278	2.38024	3.83988			7.23625	2.56266	0.361003	9.53186	16.719
4.21797	1.86376	7.92551			6.41626	6.20331	0.659243	19.4796	7.36083
7.7527	0.052766	6.66268			3.76738	2.02848	0.610161	21.5154	4.42079
5.99742	3.85469	8.37489			5.91075	0.051305	1.75201	7.51536	12.9823
6.43172	1.25978	9.30306			5.40589	1.43226	1.45493	22.2433	17.6705
2.47767	0.567964	9.36937			2.19156	2.46099	3.08785	24.6204	17.3462
13.7028	3.10315	13.5774			4.26741	1.20948	1.89804	24.0138	18.0081
2.39194	2.92509	12.4098			3.01507	2.30099	0.747175	12.9347	8.38623
3.0436	0.455819	3.82472			4.62947	3.96961	3.04154	15.105	16.6977
4.29471	0.557617	11.3017			1.53488	1.03547	1.55514	14.4563	12.9226
3.75514	0.052606	10.3065			2.8018	8.73303	1.11595	51.3997	8.94373
2.18076	2.68695	2.86736			2.38139	1.26608	0.853909	12.1621	11.406
5.04839	0.686412	14.6039			3.5363	6.34349	0.848652	8.76448	6.22545
7.57646	1.11758	15.8923			5.5281	4.522	1.34407	12.2829	10.0928
4.12258	0.811727	8.50438			4.15709	2.72996	1.19411	12.9725	12.8705
1.76506	0.430582	9.49022			2.4542	2.74802	1.05397	67.3911	19.8194
7.12479	1.06896	1.68582			4.60423	0.927191	0	25.9202	8.11256
1.28184	6.42149	10.6159			3.22582	3.9572	0.747593	24.9409	10.7492
1.32645	0.561938	11.9439			2.49177	7.41303	0.857036	22.2743	4.28296
2.46744	0.793571	12.5605			7.20971	4.56677	3.00397	36.8367	6.14209
4.13083	0.212224	9.24415			5.2643	1.81907	0.99996	36.315	21.4505
3.04032	1.86781	9.59413			0.852583	4.83655	3.02168	22.6074	8.14545
4.66493	0.568793	1.72489			4.55573	1.87952	1.5968	21.6912	7.80452
1.11609	3.98499	9.14651			2.14068	2.89698	5.435	4.70937	12.4964
1.35214	3.39025	10.326			2.7051	4.87552	0.658087	29.9608	15.5138
2.28913	0.168256	8.22951			3.80031	0.594054	1.87374	1.72201	3.18139
4.46059	0.167519	12.9891			3.99676	1.5133	2.47174	13.9763	9.53014
4.13595	0.558069	17.5586			4.43876	11.8574	1.28933	28.8234	3.93087
1.82992	0.45395	12.1574			5.59527	8.46826	1.57707	20.8955	15.7228
0.596949	0.60492	6.5389			2.70772	4.30412	1.88908	11.2862	11.4971
2.11962	1.58121	0.930943			3.81076	9.93235	1.46748	42.9464	14.008
3.82159	1.97676	7.61177			2.31023	12.1302	3.53759	25.259	4.15641
2.25551	0.694288	8.8252			7.06483	2.76565	2.96406	10.598	4.2128
6.26791	1.81339	9.5595			3.03983	5.04934	1.80782	43.5732	8.45182
2.43916	0.246265	4.17376			5.47652	8.499	4.02819	6.98371	12.1784
3.32472	2.40056	6.19703			2.31289	2.1373	3.47758	41.1711	6.93166
2.16853	1.90321	11.5479			3.76097	6.25001	1.08214	16.5351	14.2388
0.528852	0.720604	10.3039			4.0309	6.86401	2.74	17.5252	12.276
3.51946	3.70199	12.5525			6.24876	5.90136	1.94433	10.5574	8.50448
2.90895	0.546764	6.31811			6.47654	6.14258	1.44682	22.7487	6.5674
8.65568	2.58773	12.6186			9.21026	1.54827	1.08618	36.7995	3.85604
5.37097	1.01173	2.4416			2.21568	4.85601	3.16873	7.25884	18.4282
2.5213	0.860491	5.85599			2.14634	5.4784	3.54265	39.3496	14.4602
2.54272	5.27813	8.39614			8.96598	7.26053	3.14652	14.6438	16.3238
3.89498	1.34678	6.17732			6.33227	1.80931	2.90553	8.72778	14.7288
4.16128	0.999717	2.352			4.59894	2.05327	3.14825	22.0327	7.91824
2.71236	4.88698	12.0265			2.77015	8.3355	2.97957	13.9349	12.4509
3.62488	2.54336	12.6991			2.4094	2.20018	3.93781	29.1879	11.0795
3.70568	8.46558	11.1553			6.27949	9.10499	2.90069	15.7028	11.8021
2.07488	0.416602	11.1911			3.9497	0.779772	2.84008	41.8028	22.365
3.35223	3.95426	14.3788			3.23251	1.85971	4.43946	19.9138	14.4977
3.63783	0.99396	7.73593			3.3495	1.14878	3.76898	17.7866	11.8039
2.96516	1.17702	8.6509			2.63622	2.04258	2.51836	34.7419	8.04872
3.58226	3.02577	6.6786			2.03022	2.36891	2.07417	37.8254	5.78465
3.71978	2.31523	9.8773			7.88189	1.92493	2.52856	21.2197	3.31823
3.20029	1.13051	9.27171			0.944353	1.83776	3.59766	24.4743	14.054
3.93692	1.42402	9.90044			5.07794	2.07682	1.92716	27.7522	14.64
1.25677	2.20638	8.79789			2.19304	5.39815	4.19252	12.9188	4.30692
3.20045	2.53709	4.15081			2.77052	6.28541	1.27489	8.24048	14.6565
4.5321	1.72339	5.13195			3.46751	2.4016	5.44105	20.9247	10.3352
3.64127	1.22046	6.14524			1.24322	1.03881	3.06178	31.4741	18.88
2.86074	1.15168	9.85479			3.16112	5.42662	1.84934	4.86999	8.01423
4.06436	5.00711	10.4261			5.68002	1.5505	2.64594	13.7596	2.71313
4.47778	1.05455	4.12239			2.03337	3.087	1.83544	8.02862	17.6957
3.26871	1.9852	10.5142			3.70133	1.50789	3.3715	13.7262	9.18928
4.30737	0.943643	3.18928			4.028	1.79188	2.06654	27.4103	10.1131
3.99973	1.30348	12.2854			4.6068	2.05519	3.45237	23.6986	17.7164
5.53013	2.27148	11.9785			7.17366	8.80274	3.89305	13.3707	6.01124
3.91407	1.55856	12.3852			2.95786	1.92472	1.24991	16.8699	15.4131
3.84835	1.49696	9.68107			3.83345	5.12468	1.02579	8.69008	14.9853
3.49374	2.16194	5.63194			4.12134	6.84008	3.1057	21.498	22.2535
1.73661	1.34098	11.4251			2.50344	2.69002	1.20881	40.67	12.7648
1.52284	1.30056	4.21495			4.45809	4.20545	3.2682	27.3214	18.8379
3.58039	1.33705	6.85085			3.70119	7.07717	1.15078	29.1863	6.71113
1.69738	0.943737	10.3831			5.86636	1.28666	1.52426	32.5975	0.911394
2.30554	1.17217	8.53877			3.98701	3.78303	2.27022	12.4776	21.825
2.64736	5.875	14.4548			3.64602	4.23081	2.70641	26.2622	5.33255
2.50286	1.11361	11.0396			4.14916	2.39308	5.27791	36.5125	15.9844
1.89853	4.35034	12.7653			3.07113	4.52984	1.36804	29.9594	4.34272
4.36023	1.05693	11.5739			5.02685	8.07644	0.969501	6.65236	3.54113
4.4753	1.69235	8.49601			4.73785	1.4361	1.11508	11.7333	10.7523
3.02054	3.63492	9.08117			6.28782	3.09758	1.1815	29.136	10.0833
5.5453	3.68182	11.8098			6.24689	0.162251	1.79015	30.0289	11.2071
2.00152	0.740563	7.83328			6.7793	5.91791	3.84936	8.23037	19.8438
2.9253	3.72778	8.08985			7.03602	4.26982	1.69078	24.2854	8.43942
4.15336	2.82742	8.49395			5.50265	6.61586	4.07787	19.3372	11.4586
2.7579	1.32447	9.32901			5.01232	1.00137	5.0137	52.4611	19.2353
2.0519	1.35041	15.0454			7.04445	0.675797	5.14001	19.4039	9.71208
2.24236	2.82071	15.0042			2.60099	2.65133	6.85617	8.73236	5.95197
2.77455	0.839501	11.5377			5.07727	1.93782	5.00642	15.9207	2.02737
2.63469	1.71321	9.87636			4.18462	1.58823	16.7183	91.408	4.08371
3.63786	1.52143	2.75355			3.84427	3.44323	3.3483	13.0991	7.11493
3.07146	1.33139	9.23823			8.31159	7.2094	3.85126	12.696	9.44343
3.40603	1.51913	5.37106			4.29511	3.11794	3.81166	18.1313	21.1566
2.20727	1.58241	6.69063			5.37661	1.80234	5.15995	24.6456	18.8215
2.99795	1.96749	8.0434			4.51638	1.97572	2.04483	12.9583	8.57948
3.35803	1.85527	11.3827			2.03392	2.75391	4.38599	44.6939	8.93954
3.4568	1.34851	5.46952			6.05747	2.04898	2.73849	11.9924	14.2701
1.47304	0.721327	8.83571			1.6691	4.75135	2.999	4.00915	4.35592
2.74857	1.73214	5.53095			5.613	7.90846	3.43693	57.4523	8.77765
3.24299	1.16399	11.0834			6.68118	3.22532	16.8042	22.4732	6.24042
2.0366	2.49911	15.9466			1.75818	1.51921	3.10053	55.1768	4.61489
2.94946	6.02375	7.36839			3.93302	3.08268	3.94191	26.3332	13.7193
1.86993	4.5948	9.74141			2.88428	1.98176	4.66833	22.9151	19.3506
2.43256	1.22666	6.03643			0.808005	6.50249	7.79988	13.3757	3.36926
2.86048	0.65584	4.06117			2.16155	5.49845	3.3572	19.2213	3.22192
1.4733	5.29657	12.3421			3.04088	1.40658	4.3658	23.0257	12.4139
2.52149	1.02893	10.0131			4.2094	3.6077	3.15722	23.6347	3.68725
0.894882	1.5717	11.8201			3.51925	1.9309	3.52364	9.16405	15.2511
4.86014	1.90187	4.35617			3.42268	4.62165	3.02817	5.93187	17.6514
1.93758	10.1375	10.2877			3.77867	4.37043	1.64292	33.7873	14.7168
4.42357	1.27758	11.0687			6.42411	7.40002	8.24541	12.8273	12.1153
1.27268	1.61339	8.29697			4.58264	2.32179	4.76422	13.9512	12.0532
4.53699	1.31841	7.39857			5.95108	5.83486	4.87838	35.7532	19.5792
2.18936	7.7988	11.3706			6.07263	5.06414	3.3951	30.6185	16.8924
5.19697	1.40546	9.71811			2.31153	2.85561	3.72134	15.2641	6.30283
1.75695	2.83471	3.50558			1.94281	3.106	4.22688	10.4251	8.05886
6.91027	3.91883	12.2437			6.82865	6.092	3.7604	34.3338	18.2559
3.20688	1.32661	3.65245			3.17103	6.06205	3.35871	2.3739	21.118
5.29907	1.84931	11.264			5.84742	1.28398	3.43659	5.25453	9.08512
4.90297	1.60699	10.8859			8.99094	1.52608	9.30477	37.0019	9.88998
5.91326	1.38029	11.2648			2.17139	1.53331	6.79958	15.4703	8.68775
6.24812	1.99482	11.9299			3.66473	1.69762	3.8188	19.1071	10.3226
5.19968	4.42305	14.0245			1.34741	1.50982	3.58427	28.2684	14.509
5.46128	2.73042	11.4187			3.20348	0.873815	6.25604	21.9656	15.9608
4.80732	3.60308	13.3222			2.1637	7.81712	1.92777	8.34188	8.65724
4.21998	3.84902	4.89179			4.2762	4.35374	3.34774	11.175	15.597
3.40557	0.596179	10.0536			1.24835	9.20028	25.5499	11.675	5.19757
3.09004	8.04535	8.85356			2.51924	3.21263	0	9.94727	18.5125
4.14959	2.23747	9.34982			1.42514	1.17484	0	41.6112	17.089
1.80232	1.79415	4.53558			1.51398	2.4177	1.64566	10.0744	12.4092
5.97438	4.94204	9.4299			2.19348	5.85337	5.50419	5.54274	6.45504
2.28478	1.77416	10.8905			5.89114	2.33496	7.25155	7.20224	19.3779
6.62856	0.547829	12.0979			1.3484	6.19413	6.82734	12.6843	14.5092
5.00135	3.61575	12.2289			6.33482	8.43872	49.5398	10.7733	9.42844
1.85215	1.91456	10.0919			3.88775	3.07981	3.37719	32.9545	4.74454
6.34356	1.57665	13.7365			4.96357	4.07004	0.736469	13.9369	17.433
6.26053	3.04143	7.10472			2.59144	3.56895	43.9766	32.3456	6.67189
3.4022	3.51902	12.9204			3.97742	4.56403	92.5138	26.0176	11.0916
4.3248	2.30659	9.70726			4.07447	8.39415	20.4143	25.8617	5.07125
2.86901	1.16662	8.76766			5.90036	4.06165	16.4558	49.7708	16.6015
3.69031	1.1972	8.09364			3.22237	3.32208	2.95726	13.2239	15.4041
4.03521	0.93924	8.89773			2.45297	0.659554	75.8323	40.8782	3.67575
4.30529	6.30369	7.17434			3.77187	7.08844	2.7574	65.2339	2.04007
3.4678	2.92001	8.59832			4.88955	2.4201	4.87254	19.2966	19.5621
2.98891	3.22781	7.40288			2.80356	6.44301	4.53549	28.6252	4.6635
5.24238	1.81569	11.7208			6.34506	7.63688	3.10418	13.089	15.114
3.56713	1.62862	5.5678			7.35589	1.12178	3.35479	13.2872	3.04089
2.9862	2.02451	9.46349			2.44165	2.22127	3.15492	21.9373	6.30682
3.19807	4.34267	12.1729			6.15878	1.43226	1.42065	12.8789	16.4017
2.66579	3.29865	8.44987			6.98486	1.5055	2.60623	43.8054	14.148
2.84678	2.10296	13.6374			5.11612	1.60513	26.7551	23.8687	9.849
4.04446	3.42709	11.0715			7.35485	5.42452	1.88889	7.27895	3.15705
2.69915	1.58684	5.28434			3.76154	4.11808	12.9336	43.5264	13.2009
3.16689	3.22691	5.12982			2.25095	4.86146	7.50138	22.0755	7.25099
4.5937	0.926121	8.84253			3.07717	1.41352	12.6564	18.6538	10.5125
3.29394	0.35833	9.98945			6.81294	2.14726	12.6141	14.5815	2.53281
4.77139	3.06772	9.94955			2.60908	5.18796	12.3954	19.06	0
2.86183	2.16437	8.36259			2.44745	1.58224	10.9288	14.5071	8.5627
2.27602	0.213977	1.86825			7.04561	0.373597	13.6308	35.5393	5.13722
2.9814	0.877886	7.79635			3.84593	8.32524	11.2366	20.1013	13.541
3.39236	0.631798	11.1829			1.53076	0.46999	12.8605	6.85187	3.62167
3.76986	0.200303	10.5753			0.631378	2.1397	13.4008	50.2525	8.09332
4.02854	1.2246	16.3047			6.289	7.43788	12.3619	10.0283	9.90272
3.3795	0.334049	9.74671			2.15024	3.10341	9.17042	0.196037	9.08801
4.82586	0.862641	6.65645			4.56344	1.71288	11.6322	25.7614	2.53386
3.76442	0.971775	10.986			5.62921	1.69596	13.0058	18.7392	4.05415
3.05605	3.3923	9.23241			3.60232	2.04856	11.6756	46.3528	8.42876
2.83849	0.176553	10.8547			3.08403	1.69722	11.3595	14.875	13.1133
4.9071	0.220775	10.1761			3.21242	3.08008	8.0945	26.6701	2.85088
4.18316	0.264048	1.13071			2.90771	2.43259	12.7496	7.42084	4.89483
5.13283	2.28098	10.4364			3.85649	1.20415	4.39308	52.3051	3.38207
6.39769	0.329751	8.74248			1.06125	1.20329	12.1115	44.9119	6.69041
4.22043	0.882444	12.142			1.17872	1.20453	8.42426	43.8989	3.04584
5.57856	0.175195	2.66844			2.93579	1.73175	13.8823	12.7317	9.11161
3.58866	0.307181	13.5042			3.32294	2.78688	16.296	8.58783	10.4232
3.14242	0.348321	13.9165			4.42282	5.35086	11.8462	8.19247	5.44631
4.47123	0.074797	4.69261			3.36296	1.23941	11.5871	8.7882	6.89077
3.82033	0.457269	11.4182			7.58538	5.594	9.34365	18.6311	7.78583
4.62845	2.42572	12.4671			6.90588	8.47301	12.5849	10.3462	6.47559
3.57321	0.509997	9.67202			3.6609	3.73297	14.796	19.2569	3.66692
3.30279	0.20979	11.9465			6.18466	4.72409	11.2315	6.97891	7.204
3.7448	0.468444	7.75537			3.01773	1.89451	16.1381	14.8537	10.46
3.87566	0.236549	11.8396			4.68987	2.77944	11.7389	20.1782	2.21838
5.49971	0.298223	6.78848			6.61989	5.10917	13.3481	8.32719	7.62944
3.42451	0.647807	10.5454			2.18231	1.43121	15.779	43.8165	7.91688
3.12424	0.205028	9.23801			6.05496	1.7884	7.55154	7.27247	20.0266
2.6492	1.64182	9.201			2.12817	2.78904	11.739	16.2484	7.08994
3.32199	0.108002	10.2303			5.33309	1.99653	13.8262	22.3593	3.79133
3.17061	0.305345	11.1275			2.55875	1.52762	13.0632	45.6516	8.97081
3.5392	0.064943	5.52597			5.82008	2.04173	14.4727	3.72007	9.06561
3.7586	1.08441	4.15265			6.08025	2.89728	8.63588	25.5922	3.54829
2.60894	0.530483	7.69079			5.66749	1.60787	12.8434	12.6804	9.77801
3.67474	2.19187	6.97567			3.45193	8.64275	13.1867	16.4428	10.9156
3.47701	0.411128	6.60238			7.34122	1.27171	13.5014	50.2279	12.3871
2.49659	0.376298	7.99525			4.38262	3.71733	9.79287	10.8909	3.09236
2.20721	0.146308	7.13755			6.30524	3.63303	12.7451	35.664	12.4429
2.30834	0.053414	14.7051			3.3891	2.72477	17.9617	13.7449	5.77103
3.37409	0.173602	10.9039			4.17068	1.45873	10.9379	31.6869	10.2928
4.26166	0.145394	8.76771			2.62808	2.79449	10.2483	13.4201	5.04707
2.16579	0.107391	16.3378			3.83106	3.80019	11.982	44.2115	10.1639
3.35381	0.155606	16.5249			3.12503	2.08229	15.9492	6.17619	7.12283
5.33577	0.312019	11.5251			4.42903	2.26209	10.2196	9.3809	12.1434
5.34237	0.122195	11.65			2.9624	8.58103	7.37905	14.2354	5.55384
2.6521	0.079027	10.5005			5.61423	7.7218	10.8103	0.174255	12.5297
3.74033	0.212514	9.226			2.3047	0.978444	11.9645	10.9787	5.54685
4.34349	2.36982	9.54535			1.73117	3.7886	10.0105	16.0413	9.12808
2.67775	0.574713	8.31804			2.65723	10.7429	16.3102	5.38016	13.9526
3.81656	0.320805	6.9218			2.82186	3.11017	16.3613	29.7272	7.60079
4.90861	1.87881	6.90976			2.23971	5.94105	14.6256	34.0512	11.0967
3.44229	0.23772	9.77593			3.71894	2.59364	13.9388	10.8919	6.05701
3.27562	0.187643	8.86867			3.435	6.89179	12.0469	5.99001	15.9683
5.04413	0.404261	9.58924			2.34678	1.85522	8.66694	17.883	5.67476
3.81334	0.762555	11.5378			0.601804	5.26322	15.4473	30.2179	4.95451
5.24939	0.079209	3.12176			4.68324	4.24689	15.0328	12.0068	7.51548
4.58665	0.109001	8.19493			5.17164	3.0261	14.3195	29.1193	7.10435
4.74829	0.161543	7.72759			0.680397	1.39819	12.871	10.0219	13.8602
4.4026	1.42463	4.40496			2.04813	0.620995	12.6911	36.4564	8.69725
3.40038	0.292296	4.66932			0.348103	7.31378	8.78055	19.1206	5.92077
5.62411	0.172099	12.7276			6.93325	1.13387	12.0896	17.3439	4.56057
4.88692	0.132235	9.0796			2.50893	1.55546	8.71694	12.3917	6.33448
6.41437	2.14412	3.29155			3.53996	5.17124	20.7147	52.7897	18.0739
1.39061	0.117103	10.765			5.43162	3.50264	13.5131	28.0153	4.22995
5.42082	3.30325	12.2271			4.46786	1.12273	15.223	13.0517	12.2159
4.93567	0.234707	7.81846			5.69084	3.39105	9.93089	16.8525	11.1468
3.6876	0.409595	9.00408			2.89174	3.50639	3.99416	12.1219	9.71819
4.83932	0.077992	13.5601			2.67031	3.63802	8.30682	7.64965	8.42512
4.60852	0.41061	11.3718			1.85963	10.0099	9.1099	34.2674	9.6296
2.5179	0.219228	10.3261			2.77971	7.33765	10.9537	19.2988	13.3565
2.90748	0.02406	9.35819			2.75955	9.0118	9.11181	20.0413	8.54067
3.62532	0.151298	12.5894			1.88413	7.53924	10.553	22.8709	5.20967
3.77678	0.279862	9.96055			5.34084	1.07876	8.60544	4.70347	13.183
3.73673	0.230782	7.77694			6.97392	3.36373	13.2267	20.3378	13.7907
5.90881	0.116973	5.03637			1.63885	3.67014	10.4984	13.1283	26.2822
3.99585	0.568995	6.77042			3.57616	2.0201	11.8874	17.9649	15.7655
2.30599	1.07391	10.7571			6.3615	12.4647	15.3599	18.1586	4.95359
2.74468	0.311984	13.3202			2.1518	0.665144	8.02637	14.7859	8.30817
5.26491	0.448309	10.9108			4.99249	3.04537	8.68393	13.233	5.80501
3.28205	0.212202	5.55003			5.54212	2.54248	14.4838	33.0466	9.33269
3.62838	0.320324	15.9047			11.2864	1.21576	9.43898	27.6048	9.3148
4.11169	0.416086	9.19008			2.78827	2.7708	7.94773	5.60645	10.0551
3.44613	0.102453	7.60923			3.81596	8.21281	5.04552	45.564	7.94585
3.94445	0.108217	8.83045			0.696207	5.31304	7.95829	21.6962	5.4202
4.06642	0.24803	9.45527			3.31127	4.486	12.7204	5.83946	12.7282
3.73315	0.541248	8.58219			5.47534	0.387045	9.57679	7.58383	8.19355
4.63059	0.289368	12.9617			3.26225	1.33517	8.80842	20.5193	8.56186
2.51731	0.147953	1.69811			6.99212	3.92698	11.6726	29.4702	6.84504
1.66178	0.296969	5.16343			0	9.48275	7.3044	29.4384	9.30698
2.66033	0.223228	15.5952			4.11839	2.44771	12.6905	28.0485	9.15492
2.9227	4.16544	7.59752			5.24886	1.49568	5.45053	14.4899	8.55498
2.84036	0.156565	6.76942			3.81528	1.36238	9.87605	33.8186	13.3195
4.55769	4.39015	8.92438			5.36867	5.60882	4.06434	18.8475	11.0199
2.4042	6.58445	16.7017			2.01587	5.00905	7.90179	26.8923	8.56025
3.64659	0.699306	6.40682			8.61732	1.64242	8.70155	63.3718	9.29242
4.66031	0.528189	3.5833			2.92437	3.60015	8.37108	25.2485	9.85477
2.49919	5.63393	9.18097			5.5167	4.33718	6.77753	39.5974	7.86153
3.88876	3.68749	12.9614			4.87037	4.34735	8.66525	12.3388	7.78735
3.1311	0.252132	8.6406			6.03138	1.14487	6.55261	46.1979	9.56204
2.72394	0.434686	9.9231			7.83579	0.059002	12.3995	9.65557	7.01786
2.57039	2.40587	7.6752			1.73635	1.16264	8.02579	11.1925	20.0712
2.76684	2.10223	8.57692			2.75045	8.28218	12.0828	12.1734	7.96445
3.69903	2.83301	4.69798			7.16436	3.62207	7.3145	33.8411	7.68637
3.74926	5.14269	12.8821			1.53062	5.67247	12.8563	20.3026	9.66082
3.06744	1.15767	14.1016			2.58426	1.91145	5.78093	12.9871	5.56729
3.33998	0	4.40451			2.9276	0.725346	6.61195	31.1009	8.10354
3.75946	6.94347	9.28321			4.11504	4.12908	7.50979	2.11059	8.95075
2.10362	0.619244	9.14922			3.73475	4.63411	4.87296	13.1701	3.35105
3.46028	1.25634	11.5444			2.88259	6.29566	6.25962	9.90892	11.492
3.00237	0.52728	5.86809			1.10893	3.27849	8.73369	21.8514	11.8169
3.72477	0.457761	13.2668			4.35859	5.82632	10.5055	5.58912	17.768
2.96766	1.44511	11.1246			1.86812	1.064	10.1529	41.8061	8.41211
2.96823	1.22066	24.0893			0.933755	5.02674	9.01393	22.4351	22.0734
2.98619	0.517063	5.08865			7.56445	4.58172	13.1082	30.204	31.9171
3.06171	0.629303	12.2623			3.66545	4.69422	11.006	16.1148	13.613
2.59124	3.49977	11.329			2.74866	5.05315	9.07696	20.9406	3.32147
3.3559	1.1216	12.5505			5.27741	2.19401	11.0291	50.4073	4.51386
3.05749	0.679646	13.4513			6.12976	5.52232	10.9758	49.179	8.82517
2.27305	1.17778	8.68191			5.90844	5.26912	12.0923	24.8439	8.44948
4.66369	0.878439	16.2306			3.27343	6.22272	10.6391	26.9137	7.47966
4.23017	0.885941	2.79435			1.52624	5.4984	8.98546	19.5203	4.23656
3.04445	0.815612	12.953			3.75979	1.95881	4.65042	29.8988	8.11344
2.76883	0.938711	11.4184			1.6451	6.37123	9.789	19.8999	9.15354
2.90261	0.576074	10.3201			3.75643	2.0064	8.12209	41.6996	11.2137
2.46364	0.688298	11.23			6.78146	4.32625	11.2613	13.7902	9.07353
3.18081	0.538088	10.8744			0	4.4413	11.93	6.24165	6.77632
2.64887	1.37152	7.58881			1.28374	2.11017	7.05499	2.06514	18.6545
2.46091	1.16355	11.9969			6.01556	3.70904	12.8062	49.5264	8.92508
2.54347	3.57401	7.65642			7.47213	8.24169	5.59226	30.5938	7.226
2.85403	2.10943	4.70416			3.69255	3.43526	8.57513	42.4848	8.55575
2.99557	2.40857	7.42634			6.99859	3.21687	11.0025	47.4751	10.2001
3.00921	1.3067	11.7757			4.3765	4.41322	10.2546	34.4468	9.90063
3.64044	3.21614	7.699			3.47423	4.5022	9.44156	9.86215	24.9132
2.40867	4.08651	12.4135			0.417213	5.85647	4.30854	48.246	7.0924
3.14286	1.83772	9.14299			2.88948	2.64472	7.53585	11.8279	16.9858
3.1074	3.65115	4.93644			2.56761	9.16267	9.14687	7.7316	8.29291
3.89986	1.77083	3.29227			3.78201	3.3946	8.9534	7.62365	8.55859
2.56976	2.47992	10.3562			1.05738	4.00385	8.15551	11.7137	5.18907
3.27027	4.97795	12.7055			7.3514	1.24968	8.60342	15.0281	9.913
2.63741	4.39079	9.39281			2.49929	1.53152	11.9582	25.6333	8.75684
1.79013	4.42448	12.1456			6.14453	1.44092	9.87941	13.0736	10.9444
3.72551	1.56647	9.10522			3.15798	3.25985	2.07854	49.9171	9.70465
3.66879	3.48482	7.80038			3.99358	0.948435	7.37246	13.2907	9.43712
2.79621	2.54493	9.63902			5.78595	0.018544	7.53925	5.22878	3.72002
3.29425	2.8338	14.9388			3.10391	2.18879	9.94288	25.1042	6.54221
2.84369	6.52336	8.35968			4.74315	1.79927	8.95716	9.95698	12.3312
5.53575	1.39929	5.30373			1.48264	0	10.5882	15.6145	6.22723
4.58871	0.538689	11.5683			1.16044	5.85489	5.25369	33.6104	8.8654
1.95982	3.35554	13.2558			6.1454	1.39978	8.54786	34.5493	8.88259
4.60434	1.55377	10.1494			3.87628	3.417	5.5356	11.1514	8.8937
0.771866	6.46029	4.58658			5.99895	5.85146	8.47604	16.4929	15.2376
1.29425	2.17459	9.36764			2.57627	1.48106	12.2545	13.3962	9.75363
0.93626	3.44263	13.4872			3.683	1.33851	10.4962	18.1047	11.2721
3.13886	1.58683	10.9971			4.43708	0.154532	7.88366	24.9676	10.982
1.36876	3.08669	5.13135			6.5015	1.59379	5.42106	18.4078	6.31508
2.18952	3.45868	15.2252			2.91967	2.88045	4.37072	13.2907	13.701
1.38521	1.47969	22.2399			6.66958	7.66725	9.03375	23.5592	15.4312
0.901728	3.2696	9.55604			0.311353	3.84914	10.1534	33.4268	9.39621
1.34286	1.08459	12.7364			1.4067	6.37384	10.8272	11.423	2.39804
0.991627	2.35642	9.15224			6.4112	1.91076	10.9052	29.8381
1.69784	2.23908	14.2577			7.43197	1.55161	11.0096	16.3037
1.89938	1.66761	16.0892			3.51105	3.37584	11.417	42.7512
1.36503	0.193665	11.2256			6.17915	2.2212	10.33	15.3045
0.746528	1.93242	7.07757			0.732253	4.54471	13.5967	11.1319
1.30983	1.38311	10.4518			4.42474	2.14242	9.96823	31.2666
1.40436	3.49253	10.8059			2.20523	4.47955	10.084	15.7459
1.19316	2.21666	6.45908			4.25676	3.19718	5.07826	7.86992
1.32984	1.08295	6.64738			4.67373	3.78446	11.2933	7.79672
1.23409	5.44249	15.5928			3.09332	3.42192	10.2559	56.4289
1.61633	1.9548	11.1928			1.93274	3.41981	10.8687	46.6955
1.01831	1.02994	4.88125			3.40885	5.14302	9.09655	8.27473
1.47054	1.53173	2.38917			4.84129	7.38597	10.5732	4.02299
1.62548	4.18593	12.2885			5.41466	0.886092	10.2843	25.3324
1.06551	2.95668	1.91447			3.2295	0.44076	10.4766	45.6221
1.415	1.73382	10.521			5.45796	4.2762	1.14988	7.77033
1.91348	1.15739	5.7956			2.09359	2.09296	11.7037	25.1807
1.46459	6.23394	6.63771			2.52495	1.59324	9.8102	39.2072
1.5638	1.70755	8.11907			6.44944	5.02463	10.1967	17.8182
1.74947	2.35625	3.44591			2.59924	5.29502	1.96823	26.917
1.90617	3.51045	9.5386			5.7391	3.44211	9.51953	14.6535
2.54842	0.886863	14.5343			7.81434	1.04086	9.71868	19.3853
2.02209	2.82154	12.6233			5.26525	4.9952	12.0998	5.43539
0.953037	2.23042	10.6609			2.44738	2.78511	9.79236	14.0002
1.17033	1.90393	8.03417			2.51772	4.55941	11.0154	33.9562
0.940688	3.69084	4.35794			2.96911	0.056989	13.019	22.5101
1.617	3.44411	7.16612			4.4723	2.1283	11.4737	44.6065
1.5276	3.99743	11.453			2.10374	1.15829	6.91897	35.9802
1.12781	1.52264	10.5208			6.49052	3.18771	9.24283	3.38013
2.27831	4.78813	12.4837			3.92696	3.00292	8.41211	13.3878
1.42412	4.57573	10.6857			2.84413	7.06791	8.74554	17.8533
4.25253	1.9904	11.0165			3.89124	4.90122	10.5734	5.68523
3.05177	6.71399	11.5599			7.82706	9.58458	6.75353	3.67055
1.35635	3.20721	10.7714			5.65205	5.40037	8.38517	22.0356
2.98597	1.30781	8.22336			2.66869	7.29098	1.96484	30.1715
1.88955	1.5694	8.86663			3.95007	6.94822	4.66437	15.1103
1.74208	1.14549	10.8567			3.45759	2.36521	10.3214	38.9379
1.28637	2.9731	5.03866			3.6416	2.76494	4.32027	9.61648
1.46917	1.40212	9.84818			2.74011	7.63553	10.3775	4.53743
1.02826	1.60543	6.604			4.63961	1.93736	6.75761	10.403
1.3849	1.66007	8.37519			4.47607	0.886515	10.6281	37.5181
1.38506	2.76499	9.11644			1.74573	5.22439	6.77859	10.4215
0.955876	0.953644	18.6253			4.40134	3.89914	9.30718	14.0605
2.7536	1.36142	4.57273			1.48994	7.7267	10.0003	44.8229
1.77133	1.57193	1.28667			3.43126	1.03067	11.4736	31.8996
2.10677	2.02958	8.75229			5.48426	6.91554	6.40667	6.50709
1.10044	3.12072	8.20238			1.70397	1.00457	8.92	14.6188
2.23975	4.35913	7.02424			2.28614	4.43663	9.51427	4.07757
1.78233	3.4551	13.276			1.98104	10.9871	4.86518	20.1533
1.18749	1.00495	6.79038			3.79217	2.84394	7.59656	10.86
2.77072	3.19322	13.7296			5.8752	1.83198	10.5469	12.6375
1.22735	1.6899	11.2			4.07668	3.86302	10.3205	38.2527
2.58602	2.03218	11.1836			7.72917	8.29074	8.84033	26.1737
0.967068	3.55419	10.7494			5.77151	6.3109	10.293	9.95386
3.68231	3.04182	16.4095			1.62523	2.9867	9.7214	12.8332
5.08889	2.58729	4.62745			0.800293	1.48887	11.0838	29.681
1.3092	1.89257	3.63242			2.88293	6.23971	8.22253	12.3218
1.11129	1.49828	6.34044			4.17186	0	10.4416	27.5426
1.4368	2.88999	15.5162			2.21691	3.66885	7.32451	20.1403
1.84392	1.8428	13.2891			1.80405	5.98354	10.2226	5.50478
1.3395	2.25843	11.0637			2.39043	4.77213	7.31179	29.6725
1.18922	4.49178	9.06117			2.09339	2.0075	7.62682	30.5548
1.11083	2.77762	4.10858			6.83593	2.78701	11.8978	30.586
3.60484	2.86615	14.2006			6.35436	2.03005	1.63301	74.2814
3.64859	2.55558	12.2293			5.38241	5.13979	9.99621	6.6547
1.53948	2.27065	12.3519			8.2491	6.94556	0.915737	16.1549
2.20313	1.52016	12.8914			6.7107	3.21096	9.42312	15.9834
2.05646	1.05363	9.61599			6.41953	3.70213	6.27727	25.2201
1.56675	2.16643	15.4471			3.93267	8.06683	8.32977	37.0566
1.30218	3.81303	10.8087			6.16662	1.45784	11.7404	8.9245
1.42651	2.27521	9.83673			3.18888	9.06049	8.48775	20.6764
1.38189	5.93345	9.17789			4.66484	4.08755	8.58765	54.712
1.15051	1.08616	15.2652			4.12326	3.29894	7.93625	11.0564
1.11302	1.58048	10.6815			5.44004	1.30812	9.96392	24.4042
1.03523	0.843582	5.93751			3.70649	2.01513	8.88616	8.40047
1.7332	0.296288	12.878			5.07943	1.37377	8.19102	26.7782
1.96646	0.938414	9.99719			2.68831	1.70226	10.9255	35.5789
1.70784	4.82464	1.97975			6.11048	7.37878	11.7048	33.8955
2.3447	1.52194	10.8518			2.60659	1.07724	10.1778	21.375
3.29946	2.28207	11.0119			6.75131	6.55726	3.17324	15.571
2.3122	4.66518	15.0953			2.54529	3.66376	8.34267	8.38161
4.14553	2.43543	11.648			0.630626	3.02695	11.837	29.9068
2.15736	1.02999	16.838			2.5989	5.84472	8.24905	18.3219
1.34392	2.4799	5.31263			6.78082	1.17728	11.8792	21.3271
2.30883	2.49781	8.48875			2.15446	1.67164	10.2518	12.6163
3.82478	1.7343	7.17487			3.41129	4.84477	11.8323	34.9618
2.44755	1.17506	3.27949			2.27463	2.88014	11.3226	29.0642
2.28084	6.82028	5.52325			4.99334	3.64488	10.2265	14.0145
2.80574	4.67829	10.514			1.59793	8.68345	14.2633	2.77665
7.53348	2.82914	10.5166			3.25673	3.75858	9.72428	44.0498
0.839422	2.77788	6.27771			1.30362	2.71617	8.01066	20.9003
0.818803	2.84683	6.4618			2.50427	1.50526	1.45882	50.5607
0.112471	0.986908	9.26417			5.13387	7.49307	9.21064	14.6047
2.24634	1.64727	13.3309			4.52261	9.6016	21.1957	21.3827
2.22899	1.37387	12.4129			1.59237	1.71739	7.58197	24.979
1.28485	1.55672	7.43444			1.25166	3.16127	10.321	34.0344
1.40099	3.52969	10.7891			1.39397	7.31171	11.5268	7.60172
2.24662	1.44267	10.002			1.92505	6.39985	11.6899	16.1631
2.89189	2.84832	6.69053			0.155677	4.92085	10.7773	6.16226
3.17976	1.95491	10.7211			4.75061	2.75868	13.7342	30.1316
1.25509	3.67277	3.79672			5.34162	8.02499	12.0403	14.0284
1.54956	0.31222	9.4676			5.04206	3.76169	3.77681	13.4066
2.58978	4.06126	5.13019			4.77395	5.99091	3.74425	21.9228
2.43751	4.72868	12.2925			0.37466	8.44563	3.29688	22.5672
1.92667	1.7467	4.71075			6.32652	7.25938	8.2019	2.72273
2.15237	6.61146	12.0656			1.73655	11.363	12.6344	0.608821
3.9814	4.39771	7.48945			2.64073	2.69358	9.95737	71.6653
1.99623	1.31861	11.1691			1.67605	1.46426	5.52317	13.3976
1.98891	3.08383	11.5532			2.27314	3.24684	5.27768	20.6986
3.62912	5.97057	8.35708			2.61886	2.1978	17.159	28.6279
2.70742	1.88124	9.84259			3.31655	1.38217	3.06028	13.781
3.13375	1.02861	13.1827			2.83329	4.89142	7.49147	8.17441
2.37862	4.03653	12.3372			2.47741	4.35526	9.47738	25.1178
3.00561	3.11855	7.55352			5.082	6.42739	10.9949	5.28424
2.47082	2.94219	17.1074			2.3514	5.28814	13.6524	18.6897
2.66595	0.657349	7.07148			2.88767	5.56315	10.0769	23.1283
2.96006	1.17183	11.3969			2.39866	7.45174	14.1687	21.5658
2.16349	4.33636	11.9353			3.83997	2.18796	2.24039	18.5579
1.0388	2.81457	7.61355			4.20084	4.82531	10.7346	5.67298
3.82141	1.33489	4.05387			6.18927	10.9151	10.3581	15.3229
3.32966	1.94093	0.23638			2.76459	2.68723	13.2453	36.287
2.54272	0.636496	16.5744			1.56893	4.78379	9.67439	26.2776
1.81653	3.78911	10.1804			2.38304	8.85895	13.2155	5.44899
3.15455	2.69433	4.38943			2.10869	5.44752	9.72586	4.61904
2.34587	1.503	7.87663			5.2508	5.35361	12.0242	8.7554
2.73046	2.56986	11.6852			1.20265	3.63945	8.27001	24.6286
1.49295	4.31588	11.8873			1.67432	3.72958	3.56515	37.3537
1.91207	0.850676	7.43927			8.11777	2.08327	7.28131	48.2654
5.05913	0.903959	5.06503			8.34438	0	9.78018	3.46331
2.99954	3.60704	7.03607			3.7826	1.31428	6.66083	9.69537
2.74211	3.37662	6.01269			2.72456	3.21171	9.11387	46.6692
2.37992	3.08688	13.2799			4.42777	4.73898	11.0907	18.6991
1.84798	1.86186	7.36081			5.71839	1.56893	11.7194	9.37687
3.91493	2.07986	11.3165			3.4026	3.34094	8.35222	10.2646
3.18806	1.44158	10.1345			6.5817	6.65362	7.25337	26.4018
4.09558	2.48811	7.63729			4.57508	3.77127	2.99114	7.55158
4.45157	4.6799	11.1828			5.88396	4.50722	6.24783	22.3491
4.89617	5.89658	11.3584			0.915804	7.04891	16.7707	18.6749
2.16939	1.41037	4.58658			0.430434	1.9535	9.22443	31.8871
2.67829	1.38902	10.1118			4.39119	1.43575	7.51292	9.6132
2.45582	4.01415	12.6535			6.0805	6.26277	9.71428	60.0908
1.80529	3.1668	5.37989			2.59069	3.58508	5.3625	21.584
2.81499	2.11564	8.38291			3.97475	5.92142	19.9652	34.0071
2.60723	2.20525	6.19975			4.37172	7.52689	4.49962	40.9502
1.67737	1.80562	20.4651			2.33597	4.74624	5.76342	7.62813
1.87573	1.34234	1.54337			3.62343	5.402	5.67559	13.8766
1.97679	1.08673	10.3237			3.89926	4.55257	8.42108	17.7379
1.77471	1.95519	9.85049			2.75614	1.65015	3.62089	24.83
1.50881	1.6418	12.4103			2.09686	1.55191	5.21048	11.5237
1.9438	4.26442	14.0045			8.93441	1.25813	3.80438	28.434
2.28839	1.42154	2.6921			1.25128	4.92402	5.71979	15.2422
1.70626	1.2466	9.62274			3.57685	4.59104	6.88344	29.0473
1.9013	0.615984	5.38687			1.51124	1.07566	6.50312	13.9067
2.79595	1.14208	5.44639			3.33143	6.7469	4.25227	32.1206
2.47266	2.29371	5.07415			3.70025	2.12446	6.054	5.15696
0.911959	1.95924	4.31183			0.898568	3.39553	10.8438	14.1511
1.72025	7.05242	6.60986			3.29727	5.87418	7.59296	30.0171
4.08542	1.46777	9.43238			6.58843	4.10665	6.02427	19.9981
2.21373	1.84168	9.87509			7.22624	2.91846	4.41968	2.4996
1.35202	6.10938	4.22758			0.461395	4.53772	5.41097	8.72754
4.77675	1.94152	13.2569			3.21129	3.29207	6.12496	17.6922
2.50504	4.58309	15.0695			2.98956	1.97238	6.59185	12.9739
3.05312	4.74772	7.38718			4.08482	6.03747	7.27014	74.9921
4.45355	1.31789	13.7771			4.76047	5.63426	8.60532	23.0823
2.28132	3.2332	2.13988			3.09247	3.51156	6.17567	11.3848
1.97333	1.78305	7.72522			8.08904	1.15274	5.60377	15.0486
2.72638	2.22037	9.88088			3.75189	5.43268	4.85294	34.9657
1.49573	3.97327	15.6518			1.23414	5.4385	6.30362	13.0808
1.95835	2.02123	4.95743			2.42532	1.84762	4.07633	15.8536
3.3988	3.41578	7.42166			13.446	8.23648	4.83883	16.5055
5.8841	4.43381	21.8599			5.54448	3.67802	4.11751	7.55352
1.74539	1.24201	8.74261			2.57687	2.72545	6.42657	15.09
3.45672	3.01714	12.2029			5.54644	1.35676	4.9644	44.3312
2.43672	3.16728	6.60001			4.94351	6.97708	5.30822	5.88781
1.57284	0.594952	9.07003			3.18339	1.64451	7.09748	11.4416
5.41787	4.01353	7.13163			5.35039	2.02624	4.03485	33.3962
2.36246	2.7782	7.24269			8.74876	5.38729	5.56067	18.9539
4.6961	3.64594	9.60871			3.38195	5.62442	3.96948	27.367
2.45714	2.33173	9.67291			2.70024	1.45599	7.78411	20.4803
1.66933	1.08604	8.52868			4.46251	1.61111	4.27573	45.0368
1.49568	4.39575	6.49435			2.21754	5.94391	6.82828	19.2598
5.21718	5.34504	7.01288			4.41278	4.42349	9.04406	22.801
4.65522	0.881803	11.7072			5.58539	1.6306	8.28023	25.6631
1.13222	4.97668	12.2014			7.05613	5.62208	6.18018	30.5713
2.37969	2.49879	2.043			3.84956	3.78809	8.04605	32.2458
3.86658	4.49429	12.0031			2.38596	1.65898	4.24102	58.7067
2.55892	3.64255	8.29117			5.06604	3.18315	3.9605	10.1797
2.96906	2.70495	8.98348			3.59272	3.56915	6.15432	31.1991
3.99572	4.20238	5.61659			2.75264	3.48419	6.57257	16.8764
4.4068	5.36209	6.77216			2.39866	1.33161	4.16828	25.8141
2.91942	1.93351	10.2234			5.15715	7.36812	7.62876	28.9048
2.98963	3.47443	5.68903			5.21558	2.09809	7.10652	23.5498
3.51759	3.32123	10.5969			6.58628	3.28857	12.4613	21.8305
2.42553	2.3651	12.1665			6.25178	11.9032	5.63934	26.1514
3.34913	1.45973	8.21323			2.55972	1.55593	9.70739	11.2664
3.02543	1.2043	10.5586			7.69758	1.61333	4.05262	10.7321
3.02524	6.38035	17.8444			5.5685	7.09032	3.619	13.9532
3.88597	0.949489	6.25662			3.25504	0.949364	5.02903	35.3993
5.2466	0.692125	9.97107			3.6031	7.01955	6.5216	31.0674
4.46054	7.29146	3.99153			4.62321	6.61102	6.96304	29.1972
5.28064	1.41813	9.5346			1.3333	1.57141	3.72443	49.4129
3.64978	0.302431	11.3667			2.82498	4.5485	4.10484	17.0979
5.95765	1.77858	12.9418			2.80253	2.35883	7.63978	24.4916
3.39182	1.58502	6.32735			4.06508	1.26838	6.09412	6.67486
4.2908	1.26662	7.78164			4.77663	0.807562	7.82632	21.3773
2.12276	4.15503	13.483			6.71475	6.41369	7.05415	15.0143
4.19117	1.25694	6.01559			3.35376	6.24471	7.55313	71.0668
3.77855	4.54697	6.43682			2.16509	1.25535	4.51975	12.0291
4.43641	1.53347	10.7446			2.56095	5.46166	3.74192	23.5918
3.33915	3.74893	16.7799			5.86716	4.31973	9.67209	5.86001
6.16549	3.07086	2.78901			3.84486	6.94231	7.17578	28.931
3.12711	0.805251	9.0682			0.437158	1.7046	6.72379	18.1378
5.90787	0.796332	10.888			5.24296	3.24096	6.47948	35.8065
2.23662	1.87457	12.6356			2.31185	4.29316	7.03176	22.0564
2.23724	2.96067	9.4084			2.0873	2.78712	9.0311	22.3661
3.03071	2.64667	14.8612			3.67297	6.57907	9.19845	25.5441
3.69905	2.20553	6.27869			5.29809	6.71753	10.7146	17.2226
3.64224	6.43671	9.72759			1.12138	2.15127	7.35926	18.8016
3.52683	1.44742	12.3795			6.25186	2.86004	5.06217	7.06947
3.68898	1.43532	14.2681			5.64314	9.70583	6.15232	23.2073
2.85575	1.83951	3.58152			4.47884	3.53821	5.03608	16.3322
2.94408	1.42967	11.2018			4.71375	5.42824	7.07799	32.7638
4.18845	1.13223	3.48272			1.53523	1.61724	5.09661	21.6203
4.2953	2.20215	9.13027			4.54429	1.18484	5.22579	4.8982
2.41846	3.38752	8.97324			1.69291	5.7704	8.88652	19.039
3.34651	1.28225	2.46327			3.77409	7.56161	4.62993	8.95795
3.2788	3.29527	15.617			2.93569	1.21982	8.50907	24.0954
2.60819	5.84992	16.974			0.290611	6.18712	4.40907	43.2175
4.76997	0.292746	5.54659			5.87101	8.62031	6.92762	21.9837
3.93425	1.14421	11.7865			4.01664	3.25638	8.1306	23.3466
4.08203	2.01782	7.51324			4.95275	2.08687	6.94499	18.8835
5.7484	3.03442	8.81993			2.63341	10.6429	6.42632	17.0935
4.95711	1.90103	9.26322			4.56561	0.488673	8.50432	24.2277
3.27054	3.46634	16.4074			3.38283	5.11464	6.16508	30.3612
3.7003	2.53546	4.28945			4.62249	2.84451	6.54421	21.9108
3.20401	4.44797	6.06273			2.91873	3.51998	4.46273	7.65828
5.90679	2.52916	5.5244			2.62401	7.77773	5.40193	17.0122
2.98277	1.5686	4.69587			1.63829	3.32729	7.66905	23.4981
3.67583	1.25104	7.2113			3.24833	6.50704	9.39024	31.4283
3.48088	4.53034	2.96389			0.979477	6.71909	6.42379	7.3411
3.00276	1.39366	6.77219			0.946836	3.32399	7.34497	23.4142
5.27262	0.877659	5.07673			2.75412	6.35162	4.98978	72.9051
5.38994	4.16387	7.25218			1.91684	1.61056	5.08502	15.8582
3.22355	3.11912	10.8924			3.4195	2.66057	3.59159	17.948
4.16937	4.01398	10.7992			3.64561	3.70082	4.04571	22.4247
2.67206	1.47609	8.36797			1.31147	5.58243	5.83054	7.0791
3.48917	1.8991	13.3471			4.83711	2.86242	8.90408	11.9761
3.92213	3.69665	3.45157			3.01389	4.49068	6.67254	21.6035
2.96202	1.11588	8.36261			2.78564	4.52819	6.19129	14.473
3.8279	1.04982	8.73397			3.475	1.57105	5.57701	56.9292
3.6135	2.33698	10.4581			1.17125	5.1483	7.91127	5.99001
3.51024	2.00889	7.32586			5.53927	2.58465	2.98355	37.8722
1.33074	4.58809	10.717			3.61067	2.14533	4.22445	29.1822
2.98179	1.46033	8.44656			3.73786	7.87158	8.29473	38.0543
3.21581	2.25297	7.188			3.33478	9.57756	5.72201	24.0982
3.69227	5.98725	8.04451			1.49207	5.01987	6.66459	36.9615
3.97901	1.77734	4.9432			2.82233	4.08393	4.69844	43.1457
3.01769	2.56219	8.03222			1.58041	1.98127	7.59628	23.5557
3.0728	2.26067	13.253			2.63609	5.40623	5.91921	16.6859
2.05711	5.29171	2.00213			2.10809	3.76074	5.22182	32.9094
7.18223	1.29446	7.74618			5.65151	3.23513	5.50433	8.13073
2.63288	0.750308	16.4557			2.86911	0.842147	7.6757	30.041
3.99763	3.03681	9.53835			2.43886	3.71675	4.15814	25.6862
2.19568	1.66419	5.32431			1.76426	7.90068	3.38837	27.5604
5.01648	5.45227	4.2441			2.99475	5.67815	6.33556	20.22
3.18268	5.24602	5.94305			6.00444	7.49101	7.61463	30.4181
4.27245	6.39194	6.39235			1.49565	6.65319	4.51871	38.8263
6.57418	1.74133	9.46815			6.8908	2.61656	3.65263	14.6853
5.05501	4.093	10.8351			7.36856	5.21626	7.13886	20.6012
3.83606	2.74435	9.82042			2.75748	4.97312	5.55934	9.86757
3.09414	3.32454	8.33482			4.06153	5.4232	3.57058	12.0587
5.77536	3.95145	4.1713			4.63209	1.84605	4.10893	15.6856
3.39409	4.34128	9.11593			1.22602	5.36932	7.0516	51.4329
2.75918	1.63578	11.9635			2.45812	4.58921	5.16134	49.9001
6.12984	2.85097	2.62004			5.37021	1.69019	5.51631	23.2535
3.06626	3.43375	10.2737			6.599	3.55227	3.83384	12.3423
5.01293	2.84232	8.50563			7.03753	1.52765	10.2491	28.9698
3.6017	3.12128	11.8474			3.67035	7.71425	4.86896	21.3955
4.43234	4.30397	11.4539			4.16653	4.00515	5.3611	14.977
5.08253	2.19406	8.33036			3.47187	3.6601	7.90608	15.6298
3.10421	3.20669	9.87301			3.3423	2.91398	8.50974	14.4733
4.27936	1.44531	12.9507			2.38996	1.22221	7.51469	13.5778
5.59681	0.728984	9.71266			4.26378	4.12392	5.13278	18.6103
5.20489	5.48416	12.2982			2.08922	3.18158	11.3813	43.2819
3.6624	2.30732	12.0263			0.590028	1.61725	5.05925	34.3208
6.53441	8.10791	11.5167			3.11502	2.0655	4.02729	17.5231
6.03911	1.97146	6.37432			3.54614	3.07342	8.49382	21.2326
3.89234	2.54423	2.41369			5.989	9.40117	3.07321	21.2336
3.83454	3.38641	9.59705			1.86942	5.21234	2.12563	16.5983
6.82791	2.08867	17.0685			5.18126	7.68765	13.3826	12.0182
3.98375	1.48082	9.54422			2.06947	4.8185	3.82965	20.8487
3.10548	0.966031	14.286			2.31766	5.25977	5.8106	22.333
5.53313	3.31654	11.3017			2.31005	8.29118	5.09182	11.407
6.75992	1.2129	4.8193			2.28703	5.53501	4.26172	14.6339
3.13652	5.03055	2.98327			5.51533	1.75848	4.69681	17.6603
3.10822	3.00179	13.614			4.97369	1.92665	11.359	53.1749
2.81219	2.5776	13.8086			1.54801	2.14786	2.56798	27.0586
5.22299	2.81914	5.69137			7.25957	5.81636	4.36775	42.1007
7.7728	3.8914	11.3556			2.17947	8.06505	5.29176	20.3706
0.204636	3.34837	16.8731			7.05789	1.10821	22.8501	7.25546
4.58684	3.48421	8.4069			4.69888	3.60143	4.57901	14.8677
6.26936	0.088326	12.1939			5.34507	3.33985	8.75756	30.4353
3.21923	1.56416	9.35209			3.67015	2.68859	6.72651	13.6953
2.46448	2.44157	11.0935			4.57384	3.46809	5.11568	10.8487
5.05425	2.86232	5.84547			1.80677	7.701	3.40793	20.1396
3.88634	1.56462	10.8856			5.30866	2.60427	12.2494	25.3154
5.44121	4.16492	14.2863			4.17907	5.81763	4.94175	23.4395
1.28001	4.58141	7.75901			0	8.21912	6.14647	11.45
5.26608	1.5107	8.25612			8.10116	7.22505	13.8312	86.8823
3.52748	1.00372	14.2621			5.25304	6.98537	3.47268	19.0299
1.92302	1.44555	3.95221			3.34696	5.36449	2.98783	13.5449
2.23568	1.62037	9.2582			4.57271	6.77124	163.528	47.5258
4.37795	2.22059	9.76352			3.38	10.4809	2.221	21.3636
4.03894	2.10009	16.9567			5.62628	6.1511	10.1241	9.00163
5.24838	1.83232	5.86878			8.29344	5.47142	43.7411	32.104
5.16242	1.4825	11.5951			3.0199	11.3202	3.69079	25.4611
3.47764	5.71759	11.3058			3.0621	5.01303	10.338	6.11166
3.25925	3.92643	2.63814			2.70345	4.26011	11.1804	2.8395
2.40041	4.3845	12.47			1.48389	7.5579	3.94693	9.34783
5.27093	1.49866	15.8697			2.96408	4.16494	3.53868	8.2964
2.90196	2.04305	6.38779			5.40286	2.86377	5.10313	32.5085
4.84934	1.47593	11.2941			6.51289	4.36149	9.81681	20.4019
3.51593	1.64854	14.2986			1.73475	5.59581	13.5292	11.1928
3.0555	1.43302	9.01314			3.37014	5.5335	15.8214	19.2893
4.34856	3.7285	405.614			5.08919	6.13088	4.25844	36.9105
4.97146	1.36936	9.44779			5.08976	1.03533	8.77117	11.5156
5.77093	0.610922	8.05676			2.71693	7.82606	2.58644	24.3937
3.59905	5.4632	9.94771			4.33098	7.43448	9.20872	8.69107
3.5908	2.12793	6.04581			1.46538	1.23474	4.39779	9.33138
3.39671	0.201343	2.11177			2.46802	9.37237	5.24662	21.6345
5.08568	1.95316	7.07337			4.25216	2.5051	84.1955	4.7108
6.24197	4.97504	5.94224			5.41688	1.8456	4.72046	30.5328
4.81197	0.814473	14.4913			4.72477	2.96826	69.2404	19.2818
6.08636	3.41727	13.1038			1.45645	4.31886	46.828	80.5572
5.37127	4.54934	10.6198			4.56937	2.0128	6.86807	28.5066
6.77334	1.75016	8.92973			5.86587	4.07392	6.60176	8.46398
3.63358	2.15188	11.8074			5.67192	4.42315	5.17841	22.1709
3.8638	2.79178	4.17924			2.85018	4.01309	9.20888	13.2173
6.1734	1.15809	4.58827			2.38924	3.97234	2.16791	62.2308
5.38079	1.47505	9.37046			4.40163	1.72805	6.38293	23.2056
7.60719	3.64503	1.60281			5.04157	3.09515	7.82378	12.9944
3.53848	2.4271	1.6017			2.82704	3.07837	3.49551	21.4305
3.31146	4.97101	14.0679			10.8308	3.65014	12.5495	34.1496
2.55067	2.36697	8.07275			4.92335	3.73606	14.6122	15.2286
5.83202	1.81372	16.4228			0.506644	5.3215	32.5244	35.2441
4.28775	1.43492	13.0699			7.43546	3.64045	36.5593	21.9496
4.22901	1.3583	6.18379			3.31385	10.9726	32.9437	17.963
3.14909	3.5154	12.1673			2.06262	5.90929	37.292	19.1725
5.88143	1.79913	10.7228			1.47438	6.49031	19.4029	4.67138
1.2682	1.58731	9.00968			1.62484	5.14389	3.44403	2.01644
4.35916	1.75167	9.39818			7.29448	4.66235	7.94498	67.9471
1.95696	2.37759	10.8446			6.02007	4.76758	62.6535	14.7162
5.62716	1.81096	10.7607			5.74714	7.26639	87.4444	37.0168
4.20557	4.31097	8.02631			4.70218	5.49081	42.5158	17.6673
8.24599	1.92992	9.77597			2.47348	1.27416	199.061	6.49484
5.10779	2.06493	3.62582			0.323962	5.13338	9.47119	60.1194
6.44541	1.35524	17.7001			4.35889	8.23723	4.48835	33.4754
1.54497	2.75506	6.60553			0.311353	3.21724	30.7475	11.3872
4.65771	2.18553	8.75242			2.18226	1.5916	52.7136	16.2479
4.20291	1.90213	6.21439			7.76918	1.21195	12.7939	36.4693
3.559	5.11138	5.84368			1.32942	0.846026	18.1984	41.802
7.01349	1.24701	7.10174			3.3677	6.93358	6.65005	20.643
4.73668	1.76592	5.76884			4.11904	5.50577	154.152	23.4621
3.82514	1.84644	7.56378			3.31336	8.368	78.4155	11.1648
2.85992	2.57474	1.25807			4.21616	7.95681	2.81315	13.3369
3.58357	1.33277	5.56342			3.28884	4.20894	12.1254	3.36521
8.11641	2.73084	6.19092			3.06307	4.09983	76.4278	11.8437
4.17024	0.897926	2.80818			5.4004	4.64086	3.73027	45.2459
6.2959	2.65239	6.43135			7.60977	6.73469	47.934	10.2311
7.83315	2.74025	9.27828			8.22287	5.99914	284.917	38.7064
3.97093	1.44976	8.78036			3.94605	5.46196	58.3941	20.081
4.75088	4.25637	4.30173			5.90847	6.25241	3.2542	40.1192
2.87527	3.08278	7.16672			4.57857	5.32256	15.9435	8.85383
5.80639	2.1988	4.00092			3.68312	10.8425	11.5829	27.4189
2.35045	1.27942	1.74351			4.26037	6.57543	106.85	13.9866
5.90672	1.9528	10.7429			2.12788	3.59406	56.2082	9.60926
5.23172	1.94315	1.6017			3.71691	4.82076	100.646	24.8829
5.42589	1.70381	10.5427			3.43367	9.74931	87.4151	17.369
5.52604	1.34018	8.26187			2.07333	4.95011	17.555	15.9484
3.87746	2.14572	5.83064			2.23048	6.94776	24.4342	10.1226
4.47958	2.14348	5.51659			2.43358	8.02287	67.5062	9.93958
5.36463	1.50126	3.3788			3.27814	7.53351	6.38053	39.1699
5.13335	1.09329	10.4847			2.51252	4.48132	2.4521	21.5349
2.89191	1.99605	6.26583			4.22053	4.71195	13.619	37.5532
5.19049	3.04206	1.55107			3.24482	4.93194	2.86214	1.6268
3.50551	2.58008	7.52169			2.59097	8.23589	2.00005	25.9679
1.75678	2.40895	5.32431			9.26039	1.4964	16.2866	9.48256
4.82399	2.84334	1.72046			1.59978	7.23545	12.1416	11.8159
2.95904	1.95164	3.88451			3.58592	2.41386	3.1103	26.1784
2.40371	1.57459	6.39567			6.42966	3.80157	6.58536	54.5656
6.6747	2.40139	9.78863			2.14792	6.15529	11.5032	5.27731
3.52941	2.36322	8.22676			2.31883	3.16138	2.51772	2.91683
3.97361	2.06178	6.83853			3.73163	4.45553	11.4378	12.8276
3.53361	2.27882	4.45872			3.89195	5.68667	2.82021	48.5645
4.03448	2.04574	10.2894			2.94699	3.90836	12.8984	14.7431
3.83239	1.03529	10.144			1.98282	2.62726	10.4112	18.257
2.21894	1.70768	11.7445			0.771229	4.98596	2.72043	22.2093
7.27569	2.04485	9.17596			4.93398	5.12541	12.2797	26.6634
1.60319	2.26445	4.31923			1.43785	4.40817	12.5434	33.7039
3.49703	1.75544	5.47635			7.5006	4.39668	12.4836	2.67163
3.7737	1.99747	1.10371			2.77848	6.95891	12.3582	12.1231
3.12657	1.50698	9.56141			4.00936	3.68094	18.0371	8.24388
7.47345	3.16378	4.03809			2.81557	1.22775	1.06537	40.5054
1.05519	2.14318	6.3849			2.93694	6.07759	4.18242	20.2323
1.15796	2.1541	4.02741			1.52727	0.603466	4.11192	17.9747
2.95371	1.93273	2.60043			4.92879	1.43426	6.87132	35.1084
4.38626	0.976545	7.99054			2.9744	4.8779	7.42101	35.7381
2.56074	2.54967	13.7557			6.11222	1.47506	3.53493	20.2937
4.95189	1.67141	9.20928			6.47001	4.65449	5.24419	31.5878
1.75594	2.30928	11.7212			3.34387	9.15373	1.38364	15.5075
2.3228	1.65438	7.60105			5.08337	6.91999	5.32288	10.1492
3.18383	0.950161	6.75014			8.65856	8.42199	3.84425	29.6778
2.2447	0.897198	8.0938			1.97345	8.18578	5.8384	17.2707
1.42077	2.28276	4.84222			2.1995	5.60763	3.90998	14.7599
1.90384	2.26618	12.1693			3.89306	8.92813	1.18682	19.6631
2.53653	2.3252	10.3573			3.65665	7.30175	3.394	10.8907
1.1426	1.83698	10.8336			7.16242	4.97986	2.77399	40.9617
2.12852	1.80729	8.97688			2.26752	7.18366	3.56214	17.9471
1.51467	1.61857	9.42724			1.96106	5.78495	2.16864	17.5602
1.93995	1.05216	1.79076			4.97392	9.48682	1.64044	11.6237
0.801602	2.65356	11.273			2.45989	3.8599	3.84513	21.4037
1.8827	3.62206	4.05773			2.76336	4.72939	2.74077	27.5306
3.46033	3.77766	7.08393			1.82928	6.5629	10.8403	17.0565
1.37883	2.30404	5.70011			7.34029	4.52342	4.48739	11.7256
2.54492	3.56784	7.20497			2.77654	5.31101	4.61924	11.3531
1.71487	2.72742	8.2213			5.42944	7.30483	2.31952	11.9626
2.27644	1.24575	4.9779			3.56595	5.0086	4.47088	32.193
3.33612	2.04239	11.1732			3.25815	6.97288	2.09106	24.4524
1.31561	2.77258	8.83521			3.65779	4.65058	5.49724	84.9155
1.66999	3.34213	14.2343			1.18132	4.39438	3.56523	31.8986
2.36827	0.921288	7.6322			2.13857	4.2511	4.71297	11.5073
0.866338	2.73364	8.35327			4.07537	1.97793	6.63083	20.5532
1.96119	2.61888	6.1177			2.47014	6.13567	7.701	12.9559
1.50122	1.02598	5.33463			4.74066	8.13447	4.72639	41.9509
3.12135	1.1251	9.24991			4.89354	7.6277	5.07627	16.2995
0.985622	0.266254	7.47675			1.33845	4.44882	5.52259	18.1921
1.46293	5.14891	6.95868			3.50595	3.69515	4.55022	42.2086
1.22095	2.0722	4.29431			2.12806	0	4.67848	18.5086
1.32328	3.55231	10.3927			0.885065	4.42926	2.41487	32.8861
2.03407	1.61383	9.61176			6.38062	3.53695	11.83	15.3828
1.59987	1.28724	5.63597			2.00291	7.2324	6.8294	11.753
1.69647	0.569839	10.1683			4.21199	1.63416	2.88548	24.4408
1.31768	3.5178	4.18499			5.78212	3.9439	5.12754	25.4418
1.07305	2.24698	8.22233			2.6016	3.49662	3.41528	6.70155
1.15826	2.43492	10.8949			4.73457	3.62207	2.41558	35.9731
3.59471	3.50796	6.72445			3.77973	4.78231	3.74404	39.0659
0.900024	1.4903	5.05636			5.05956	1.72145	3.9061	10.007
2.58964	1.1201	4.93615			5.64093	9.75094	3.89205	4.97788
2.30513	2.47154	9.05816			2.18891	5.47587	16.1304	12.0256
1.88682	2.80514	9.69056			2.13494	10.8395	6.50547	15.9833
2.79132	1.5246	7.25866			2.6319	2.08159	4.64715	52.5057
2.80885	1.59421	7.43823			6.03655	4.11582	6.28995	12.7072
1.44857	3.12306	8.57958			4.69972	5.21915	3.44803	20.6547
2.04301	1.8586	4.52943			3.08142	7.88524	3.75197	19.2936
1.39598	1.26576	5.32775			5.06042	6.37335	3.64475	20.3669
1.72505	2.23779	10.3726			5.18599	7.30804	6.60957	10.3503
1.24663	2.49593	9.95971			1.01202	8.47219	2.07699	19.7289
1.22186	2.74433	6.06549			3.94175	7.4379	2.07467	41.3565
1.69645	1.71165	8.76382			3.14474	4.344	3.27234	25.6248
2.46426	2.00226	9.28183			2.49819	9.15257	2.51925	32.6009
2.04352	0.589882	11.4801			1.80268	3.74961	3.29148	20.8673
1.8842	2.1452	10.827			2.8537	3.42559	3.1546	8.93555
1.83392	1.57672	13.0277			0.630286	3.74727	2.72265	9.641
2.36456	2.55557	11.6358			6.42255	1.02516	6.16581	32.6185
2.31514	2.94914	9.7986			2.87305	1.85026	15.1695	10.555
2.38064	3.87253	4.73101			4.4188	4.65464	11.2798	29.7143
3.99008	2.71434	1.651			7.32351	3.43431	1.84258	10.2956
2.49452	2.69021	13.0861			0.812823	4.70065	1.53646	22.455
2.15951	3.05673	5.42072			1.52148	7.70511	5.23619	8.86457
0.61649	1.78609	6.04323			2.81017	8.4795	11.5002	19.848
1.46942	2.5131	7.8669			3.70438	5.83583	4.06534	38.2249
3.45891	2.25949	2.74927			4.41062	6.91049	5.43311	9.92279
3.80459	1.58035	3.52551			3.17536	4.79835	7.68378	10.7263
3.00179	1.63805	9.21844			4.80191	7.54658	8.38397	37.249
3.01118	1.12115	5.55257			3.05457	5.05786	64.8463	12.1621
5.06587	1.56656	7.50108			2.22915	8.56451	4.77561	16.2286
1.77524	1.39626	11.4205			3.7414	7.73098	12.4365	33.1581
2.69004	3.51843	7.80471			2.42176	7.81784	4.29452	37.4976
7.67399	1.01665	3.15188			7.2613	4.40133	2.02579	12.6237
2.73506	1.5269	8.58758			2.7423	8.13663	2.42323	1.658
3.7972	2.49096	14.2927			3.68484	6.09839	3.42212	8.53613
2.18699	6.46548	8.97644			2.45724	5.39154	45.5891	34.1048
2.02463	3.57046	7.19198			0	4.06204	3.6101	32.2146
2.94171	1.13749	3.08635			2.25755	3.62751	2.32249	21.0947
2.77461	2.38626	6.52358			2.52425	4.05936	10.6903	12.6189
0.956944	1.05674	8.29802			4.50511	4.71847	4.93295	16.4909
1.7215	1.15318	7.83475			1.27481	3.97168	3.44576	18.8246
2.31576	1.73603	6.68926			2.35327	4.06283	76.7401	2.11059
1.3774	3.91205	7.86305			0.417629	2.05369	2.61118	15.4795
0.338013	1.43543	7.41609			5.12181	6.51434	44.3298	26.883
2.60778	0.7319	8.90001			1.90704	4.7894	25.5299	7.85173
1.73686	1.30901	2.93165			4.35399	4.58126	3.03215	8.27647
3.81523	0.591431	8.60731			3.53152	3.16479	15.1119	15.3236
2.24862	4.17798	2.30684			2.56665	2.51694	6.82646	9.50733
2.14705	2.94633	4.33593			3.66624	4.08268	12.9565	15.7227
1.72259	2.46833	10.4169			1.08045	1.82618	25.0776	12.9609
2.40355	1.9638	7.67037			1.97924	14.6556	30.7788	22.0256
1.39305	0.954439	7.29595			2.12126	6.75591	6.57586	58.3536
1.06672	1.91282	7.26455			5.81645	10.6813	5.03706	13.8148
1.53974	1.72943	5.90093			3.95314	3.69912	3.62368	20.7905
2.87062	0.812355	8.69033			1.52721	0.549299	4.62218	18.252
1.53805	0.661503	5.09852			2.6602	1.23848	14.4367	26.8158
3.20398	3.9289	13.0671			3.70154	1.14137	7.53612	12.8323
3.25191	0.155408	7.65967			0.563149	2.83144	33.2	50.5202
3.28075	1.04538	11.1144			0.845255	8.4343	24.3594	14.0132
1.72564	1.97046	8.60596			2.45934	3.21804	49.4502	9.14809
2.41301	0.642371	6.79793			1.81603	4.15038	12.2076	10.7942
0	0.955522	7.15222			1.46811	6.25833	36.262	8.21927
4.4364	0.126892	7.68882			6.29236	7.39224	41.8627	22.8788
1.87474	0.664945	7.46236			3.29723	10.7051	15.4858	7.72607
2.95692	0.603856	3.69182			3.15221	1.35421	21.7703	9.30521
3.06926	0.709243	3.20659			0.891685	10.0193	6.87559	15.0522
1.32969	0.991308	6.18006			3.45501	8.1395	23.9825	17.2202
2.8711	0.265538	7.3348			4.80873	6.65129	33.524	23.4481
2.22362	0.122723	5.70264			3.05462	3.55908	32.4543	12.1533
1.66964	1.6974	9.9153			6.07386	3.33645	38.4091	10.7868
1.83822	1.34411	10.6319			2.10165	4.2067	28.808	33.3418
4.14996	3.09563	4.02196			3.68427	6.41519	31.2056	13.0898
1.55384	0.071279	6.90557			1.75751	3.37421	8.1664	12.4228
3.82422	0.67308	3.79035			1.96133	6.67071	25.2161	20.8421
1.21651	1.9378	6.77111			2.61317	5.35813	26.2747	14.29
3.11957	0.315713	7.33628			3.30488	3.06181	18.9157	11.2051
2.74082	0.403582	7.31069			4.79093	1.84382	9.44721	14.1084
3.51241	0.43978	11.6082			3.6566	6.36595	15.8913	10.1291
1.5084	0.34049	9.33306			7.58841	5.79056	23.4769	17.258
1.95377	0.15107	10.6398			5.32208	5.70975	26.4937	51.7774
3.08472	0.515715	7.06109			4.21027	6.45429	32.6287	9.82827
1.50309	0.942413	6.81901			2.30614	6.29422	47.0052	18.7935
1.21167	0.140052	8.50125			2.39165	8.07243	44.6183	14.4469
1.62135	0.294117	7.35914			2.08491	5.39757	27.2029	55.3733
2.78171	0.459861	13.1935			5.37978	1.61487	7.08786	31.5752
4.57336	0.461275	8.28358			5.18915	2.90996	29.578	59.7063
5.67916	0.812102	12.6849			6.94502	0.667445	48.972	15.9375
2.50312	0.227708	10.0726			0.736317	10.4278	16.0367	23.7369
2.93115	0.532218	8.99738			1.86766	5.48621	19.4597	13.1296
4.23623	0.325785	2.03079			5.00001	9.73177	66.0013	18.8793
4.62781	0.575607	11.1693			2.68305	8.15462	3.80552	29.1952
3.68903	0.177287	7.4565			1.80091	0.854537	11.6188	14.9912
1.8515	1.90881	9.5786			7.43382	5.48098	43.4537	48.7911
2.22621	2.07376	6.16411			3.15392	7.88355	31.3354	11.343
5.8579	0.55461	8.67249			4.51351	5.69443	15.5481	61.7036
8.14076	2.01411	4.63576			2.26451	0.901068	18.7393	12.8542
3.96775	0.228257	3.54196			3.88353	1.34649	28.0417	24.6985
3.47921	0.286967	8.59486			2.59047	3.6514	21.2063	15.8407
6.69886	2.22234	8.40713			1.8106	4.22818	31.37	26.6484
4.45072	2.51136	5.00677			2.2428	7.02908	17.209	28.4164
3.34194	0.827441	10.6053			4.96435	4.56656	9.45517	11.862
3.82701	0.716196	4.79846			2.11567	2.21896	36.9106	22.9567
4.77075	1.22032	7.45461			1.0107	4.67261	43.5142	7.71321
3.9392	0.504142	6.42644			2.94158	4.77402	7.08718	7.42381
3.8339	0.831332	3.13742			6.07927	8.90702	47.1191	38.4187
4.01484	0.127191	11.9284			1.98645	4.18479	19.4217	33.1073
4.82775	1.21556	9.58555			1.49668	3.65275	24.999	18.6104
1.50338	1.28454	7.1245			2.79733	3.94482	28.0712	5.48574
3.83443	1.20386	7.57262			2.48943	9.16704	31.3367	22.2149
4.93551	1.47955	7.87752			6.7264	10.1502	22.1411	37.4316
5.85455	0.622079	6.65088			2.68375	4.29222	20.4426	36.7492
6.75866	3.45119	12.0713			0.376518	9.00192	9.09995	12.1327
2.72549	2.96863	9.36017			5.52981	3.68241	9.31369	12.8217
6.17137	3.01599	10.5927			4.33778	4.71449	2.27448	12.0208
4.78399	0.941791	10.6722			1.57889	3.39988	51.1056	29.1422
2.38465	0.367919	7.85834			3.72746	6.87267	33.0969	44.1932
3.35767	0.75366	8.47995			2.36537	5.25393	22.2887	18.4422
3.26677	0.651903	9.50005			2.31321	2.44336	39.0586	14.4899
3.90602	0.937736	9.8608			5.53589	4.88549	25.4162	11.5718
1.72838	0.841833	4.9588			3.20457	6.23859	21.6703	16.1184
6.7806	0.417453	7.42062			4.83212	6.88015	30.5597	64.0923
3.66275	0.550105	10.1459			3.85122	12.021	22.7958	23.959
4.92918	0.940243	8.89426			3.48338	4.5699	33.0246	12.466
4.08741	0.579838	5.60611			4.53069	7.36711	37.1724	8.34478
2.30532	0.215682	9.07296			1.17355	4.29886	9.0848	9.38368
5.83167	0.558617	8.29822			1.64818	3.70087	27.8733	10.7931
3.47348	0.579859	7.28795			3.19846	3.68556	20.1391	32.7889
3.35054	1.71273	10.41			6.38188	5.50924	30.4038	21.3391
4.11416	0.340488	1.6017			6.58989	6.82967	8.40699	23.237
1.78485	0.281076	6.43612			6.46596	7.14793	13.0398	13.2594
1.58506	0.748175	3.15327			4.34056	6.41361	18.9626	17.9147
3.0642	0.812395	4.84966			2.22679	0.604871	20.292	25.016
1.0419	1.11043	6.81013			6.36425	3.62675	23.6997	5.85559
3.18484	0.817216	5.18045			2.97396	1.98212	14.4787	19.6673
3.54137	0.765585	3.73129			5.32865	9.12056	41.412	21.6516
2.83436	2.044	4.57626			5.56288	7.5142	36.3351	24.7642
2.27962	1.80246	12.8497			2.94605	1.95021	22.1297	30.5773
1.54031	0.453057	9.56421			5.78845	7.15033	25.0249	34.0355
2.84783	0.423357	6.57536			0.859357	7.87723	13.6168	11.6346
2.90921	2.03441	8.01471			2.62624	6.10842	34.9738	28.1115
2.54311	0.614425	8.21906			2.55444	5.38914	22.8166	20.0293
1.55676	0.250054	5.89853			1.78439	6.70584	22.2409	32.3133
2.22263	1.8758	9.03485			3.12104	8.09271	41.9832	16.6937
1.67603	0.416274	6.57984			2.55257	10.4405	30.1423	5.9681
1.56847	1.28453	7.47518			5.6402	7.68927	25.1011	14.009
1.84012	0.674569	7.42586			2.54426	7.17438	31.8713	4.23734
2.01801	0.581462	10.8553			2.06809	6.2705	11.9221	13.5829
1.84071	1.68283	7.33277			2.38128	1.55569	28.7433	16.9268
0.93168	0.624276	7.05974			3.11664	2.18505	5.08939	21.5143
1.63733	4.16549	9.16687			1.76443	4.42512	32.8728	6.01471
1.49418	2.88745	11.3702			2.845	3.88573	31.1052	13.2771
1.13262	2.11731	5.39021			2.95732	9.5636	15.7342	18.194
3.15058	0.93782	7.74777			2.9373	6.23906	16.757	13.5146
1.74114	1.64333	3.79137			2.9654	4.49977	8.57833	7.04174
1.97261	1.39047	9.93671			2.56307	8.51844	4.49141	21.7671
2.4846	1.89024	9.75259			5.77724	4.43804	57.1966	38.5234
4.06056	0.66283	6.1323			2.85866	5.85972	4.39395	11.3837
2.51324	1.97092	3.31328			4.40163	11.0199	3.30353	20.8989
1.10429	1.23218	5.31466			3.03441	3.38619	1.18661	31.5873
1.80149	1.31817	7.81212			1.49565	6.03522	3.59481	40.9596
1.27079	2.15398	7.1581			2.71423	5.87141	7.63355	28.395
4.64417	1.54832	2.52842			1.15945	5.50466	64.8409	13.8993
3.31597	3.34908	7.32746			0.884791	5.69482	7.56064	20.1482
2.40398	2.09622	4.84647			0.838344	7.15534	4.5756	18.1343
2.14075	0.944458	7.72857			0.56199	5.58243	11.7895	6.96601
1.88851	0.709536	12.9345			0.556199	9.50435	3.37753	12.2401
2.85999	2.7774	10.3298			4.96445	3.25405	3.91693	14.2287
2.92064	1.95779	6.9804			3.74219	1.76193	2.74607	14.1619
1.72531	1.59411	9.99466			2.29743	4.7102	4.16111	28.9265
2.97063	1.22271	4.13878			3.9945	8.57128	11.1362	6.8934
2.22596	1.4942	5.23525			1.1226	3.22507	5.50692	51.4612
1.95029	1.17299	8.85062			2.40001	3.18576	17.2764	10.74
2.08743	1.95577	8.84381			1.83628	2.30668	2.93199	36.122
2.60336	1.75851	3.49317			2.6984	2.1815	3.39934	46.2504
1.95328	2.23289	10.8699			4.12011	4.17624	10.3084	23.4676
2.24233	1.08054	3.61459			5.04209	6.89889	5.53261	16.9505
1.89879	0.849951	6.15132			3.0207	2.02334	8.89581	15.7713
3.86122	1.82455	14.8816			2.14098	5.28722	82.9736	27.8823
3.11959	2.87521	8.18553			2.89572	4.21772	46.206	6.83857
1.9605	1.35243	9.34627			1.26266	5.26505	2.91917	10.4011
1.72892	0.722942	9.7733			3.09009	8.8685	2.65953	9.34561
3.0341	1.48492	9.22004			1.32795	6.58308	4.18879	54.6223
2.52567	1.37928	7.74602			4.4904	7.52359	44.4216	24.2266
4.03427	1.0947	5.53434			10.2131	5.69962	25.7251	31.8687
3.48849	1.25644	5.66123			1.02595	7.30899	5.80003	23.2089
4.38514	2.40717	8.33022			0.22016	7.43974	5.41401	46.7085
1.75359	2.36301	11.5087			0	4.71252	25.2853	7.89511
2.71415	2.65124	7.14048			3.64429	7.07604	9.27808	18.8869
3.85558	1.04586	8.87496			0.328857	7.69567	4.63815	18.899
2.0875	1.26132	8.61475			2.40292	8.52046	9.4356	26.177
2.30727	4.29418	6.39399			0.149709	9.44162	32.2332	10.7063
1.70718	1.4245	7.56837			1.80955	2.71055	16.3211	20.3518
2.86672	3.1961	12.8763			1.44674	4.68711	7.41763	30.0224
4.27129	1.55708	10.3471			0.838344	10.4114	2.66681	16.1064
4.72461	0.813619	7.1269			3.82693	8.86093	4.08306	8.01113
2.80787	0.725859	6.56169			3.11533	6.56033	2.72694	14.4461
4.2467	1.28223	9.19921			1.44287	7.73107	2.69111	11.74
2.90486	1.95115	8.70842			4.76279	6.38511	9.58761	1.93604
2.45787	2.35217	3.74523			0.907742	11.1622	13.184	26.3534
6.34815	1.58019	10.8037			2.80317	8.00741	6.94397	49.9788
2.23344	2.77043	5.89236				9.51968	8.56091	3.2786
1.90512	2.0347	6.28611				9.80731	47.9334	16.5362
3.53642	3.32761	2.01258				8.28733	1.77807	15.9605
2.30666	0.907912	5.18076				4.784	4.2003	21.7395
2.45886	1.01735	5.27534				7.3673	4.76102	12.0221
3.3705	1.78423	5.58254				9.15609	4.15855	24.472
2.8951	0.556957	13.7496				4.71555	3.4411	39.5777
2.65529	1.22563	6.56731				7.10485	2.50697	24.2378
7.23943	1.72779	8.94229				5.91557	8.8977	14.5305
4.04848	1.9438	8.14115				4.95052	2.6892	3.09494
3.54665	0.099423	4.97566				1.38217	75.1397	10.2865
2.49256	0.643819	2.90583				4.87264	4.86477	17.9692
2.53189	0.17127	6.67279				8.74847	4.78076	8.82615
4.17897	0.426722	10.0025				6.38526	3.72722	32.416
1.7391	0	6.79907				8.13089	2.7504	30.7342
1.34328	0.686704	7.58391				8.84407	3.11925	46.5449
10.4405	0.203488	2.90396				8.87445	3.56074	75.8469
4.07526	0.134803	9.31749				4.96193	4.69742	28.9596
2.58096	0.58109	10.1342				3.80354	4.91803	36.8153
5.26833	0.28626	10.322				5.17234	2.4717	61.5157
2.07032	0.516153	7.03196				7.51236	2.47618	48.601
3.0365	0.063167	7.2846				10.8586	5.33739	14.0587
2.73299	0.893672	6.26506				8.39424	2.63221	41.4155
2.61295	0.056353	12.4611				5.93042	4.01757	21.9498
3.43424	0.139586	1.42605				8.76277	2.16289	7.36199
3.99039	0.55865	12.4266				8.06537	6.50762	17.2352
5.32446	0.200137	5.65169				11.4418	4.61748	16.217
5.61827	0.102209	8.40254				7.90883	3.66232	48.4123
7.62998	0.159742	12.081				7.59227	2.12763	41.7881
5.25672	0.256074	11.4842				5.32182	4.06336	6.93821
2.90175	0.15698	7.72922				7.47175	2.45283	25.1559
6.51804	0.122785	1.65398				10.3519	2.42435	20.3709
4.95644	0.018034	4.39083				5.68207	5.95217	6.31145
6.71916	0.647288	6.75013				7.76338	2.53614	20.9373
3.93397	0.260404	0.835927				7.15	3.8044	36.7795
4.8782	0.422404	8.27819				4.69944	3.31997	10.1214
3.6507	0.468953	9.99817				3.99803	3.83024	9.67358
5.14466	0.556729	8.16106				10.5298	2.09789	38.2674
7.1635	0.224645	3.61708				1.20693	4.17246	6.47903
5.59861	0.10188	2.38386				6.67233	3.30445	3.92678
2.93077	0.279217	10.0491				3.87881	1.42261	29.9141
6.43485	1.02698	10.5186				3.99643	4.25961	25.3307
2.11395	0	11.9765				7.97784	3.26201	31.8604
3.83734	0.725956	7.17314				7.12922	4.87924	24.8261
2.94626	1.75246	9.66025				3.59285	2.02906	50.1594
3.43395	0.67783	6.21408				4.25073	5.90981	29.6733
4.57678	2.02564	7.24012				6.34985	184.668	34.7874
[truncated: 11,057 more rows]

## Sheet: Directionality
B	CD4	CD8	DCs	Eos	ILC	NK	Neu	Platelets	T cells	T (+)	gd T
0.842998	0.555111	0.21811	0.247516	0.674471	0.544825	0.058689	0.268205	0.162009	0.625093	0.10264	0.778029
0.276428	0.583409	0.290287	0.049502	0.095112	0.13034	0.201767	0.086489	0.870261	0.157054	0.028764	0.234789
0.265081	0.280948	0.376927	0.061389	0.197868	0.175496	0.443526	0.05678	0.608864	0.377024	0.149487	0.415065
0.700573	0.73472	0.248235	0.151744	0.357887	0.526505	0.198029	0.261453	0.772988	0.946513	0.067328	0.257278
0.501432	1	0.079989	0.15019	0.328711	0.261748	0.301187	0.360464	0.515223	0.080481	0.179362	0.606004
0.153559	0.709497	0.124313	0.045681	0.593329	0.08573	0.15149	0.034638	0.512656	0.700495	0.272867	0.322485
0.113296	0.59976	0.268348	0.251088	0.125831	0.359071	0.368103	0.054928	1	0.201508	0.176253	0.365075
0.013774	0.400046	0.107988	0.141978	0.581452	0.315775	0.121755	0.613345	0.598376	0.496881	0.069415	0.284574
0.748157	0.247375	0.954096	0.130202	0.273363	1	0.021263	0.119092	0.268388	0.392927	0.0699	0.1527
0.245271	0.507762	0.198986	0.078533	0.558193	0.52671	0.206423	0.148792	0.796457	0.546697	0.250464	0.195541
0.086477	0.450122	0.028296	0.20413	0.033835	0.536375	0.243801	0.122976	0.062739	0.176185	0.005075	0.769158
0.65906	0.459327	0.134111	0.038812	0.655703	0.897098	0.084969	0.056357	1	0.040745	0.160932	0.532505
0.218133	0.495905	0.087419	0.113543	0.929248	0.97851	0.284922	0.050422	0.038911	0.39888	0.755831	0.238508
0.717547	0.126366	0.1771	0.200665	0.188717	0.057758	0.103778	0.080276	0.082942	0.140327	0.198936	0.063407
0.232352	0.437393	0.197817	0.115908	0.071097	0.642616	0.095686	0.038933	0.728712	0.978644	0.592664	0.405394
0.099964	0.940575	0.16141	0.14021	0.712598	1	0.119793	0.050556	0.352883	0.100472	0.03889	0.406308
0.436226	0.711549	0.434605	0.178983	0.060375	0.934619	0.161602	0.092642	0.283334	0.249487	0.024331	0.440745
0.710557	0.208652	0.022021	0.605686	0.932764	0.206783	0.169066	0.088633	0.93691	0.746016	0.111485	0.398108
0.399704	0.063713	0.109744	0.163965	0.030633	0.496015	0.286948	0.053323	0.058714	0.321639	0.141696	0.419209
0.109228	0.272908	0.021875	0.574262	0.883628	0.461851	0.157987	0.086971	0.336501	0.376458	0.126921	0.277413
0.422377	0.21705	0.163947	0.066097	0.061323	0.335478	0.180452	0.241876	0.678101	0.313612	0.032696	0.172623
1	0.129862	0.072182	0.20601	0.193844	0.900787	0.275204	0.069066	0.163332	0.181095	0.177969	0.248257
0.078902	0.301854	0.023545	0.396362	0.186989	1	0.054902	0.113975	0.280631	0.186977	0.223513	0.161445
0.194113	0.566038	0.149074	0.203261	0.301229	0.463703	0.134952	0.104177	0.647361	0.477518	0.091037	0.254863
0.536164	0.178672	0.285823	0.053721	0.840058	0.495414	0.106889	0.034661	0.698079	0.366197	0.213012	0.200222
0.314743	0.849835	0.235095	0.102802	0.475252	0.373038	0.203729	0.321922	1	0.125356	0.055525	0.303152
0.77589	0.141516	0.531692	0.049845	1	0.326151	0.06614	0.194272	0.156097	0.922665	0.05311	0.28043
0.054691	0.281261	1	0.02635	1	0.685412	0.31468	0.222101	0.11398	0.247874	0.031318	0.243731
0.317914	0.345752	0.069265	0.327277	0.524162	0.214199	0.209015	0.148227	0.47642	0.806701	0.382264	0.353566
0.056123	0.232477	0.204728	0.403157	0.508896	1	0.380656	0.073916	0.098505	1	0.053582	0.258113
0.136886	0.581493	0.098556	0.268153	0.482463	0.47967	0.102672	1	0.470019	0.285058	0.130498	0.581196
0.077745	0.660634	0.695392	0.086243	0.181035	0.065973	0.245725	0.060782	0.048311	0.864109	0.085366	0.286834
0.382401	0.387872	0.227379	0.540819	0.321654	1	0.035014	0.038628	0.206066	1	0.115417	0.256033
0.051741	0.558738	0.26772	0.199212	0.523644	0.565511	0.119763	0.067666	0.511845	0.094261	0.348511	0.402559
0.949211	0.105382	0.623252	0.428684	0.306182	0.760245	0.120427	0.082324	0.237364	0.210847	0.081529	0.776868
0.058443	0.233709	0.328598	0.16368	1	0.443055	0.555871	0.798768	1	0.115975	0.296396	0.341311
0.96064	0.529724	0.0311	0.082651	0.246436	0.971053	0.068586	0.077204	0.296785	0.168672	0.694152	0.325302
0.516265	0.345668	0.086168	0.25985	0.019603	0.199302	0.083498	0.241213	1	0.314109	0.106769	0.31415
0.069881	0.329167	0.041374	0.03935	1	0.186254	0.76069	0.048515	0.867401	0.274343	0.12335	0.157724
0.112744	0.796416	0.238967	0.037757	1	0.278371	0.095945	0.039258	0.343404	0.26842	0.165653	0.252668
0.070843	0.365318	0.266248	0.588815	0.988366	0.146374	0.218468	0.142115	0.072132	0.449834	0.697903	0.067307
0.619787	1	0.060638	0.066909	1	0.27274	0.827059	0.534854	0.034773	0.08418	0.169534	0.283127
0.19244	0.904937	0.060172	0.127376	0.349184	0.955889	0.671572	0.043313	0.283387	0.747091	0.56544	0.713673
0.275002	0.051777	0.049971	0.162132	0.081051	0.441657	0.324803	0.138594	1	0.451887	0.200509	0.632282
0.087511	0.186892	0.404133	0.139457	0.089765	0.317135	0.187026	0.082076	0.457792	0.268588	0.194697	0.353668
0.556353	0.1405	0.186009	0.848407	0.874104	0.481191	0.323833	0.178755	0.318877	0.196851	0.433239	0.248032
0.109725	0.135574	0.121175	0.035169	0.726086	0.863558	0.483846	0.061381	0.076206	0.351634	0.210071	0.327199
0.602779	0.349463	0.398164	0.407839	0.343024	1	0.523929	0.159321	0.196012	0.52579	0.188967	0.345232
0.159432	0.313077	0.132605	0.475256	0.659719	0.189061	0.837585	0.284693	0.120167	0.494527	0.708392	0.173643
0.800623	0.555476	0.545832	0.432074	0.366961	0.441482	0.701762	0.037677	0.109518	0.202247	0.301562	0.323909
0.670113	0.124654	0.16738	0.278453	0.627886	0.106641	1	0.25894	1	0.369161	0.576967	0.185794
0.341268	0.234875	0.251062	0.279513	1	0.310932	0.869666	0.103443	0.372562	0.123869	0.3558	0.280925
0.449819	0.833718	0.034966	0.119359	0.625005	0.451645	0.207768	0.090466	1	0.110782	0.117086	0.255602
0.262235	0.597611	0.673368	0.203839	0.704077	0.472334	0.715225	0.337957	0.241533	0.313494	0.648143	0.289118
0.282256	0.632249	0.357156	0.079698	0.731559	0.187116	0.099808	0.371075	0.971957	0.30665	0.640261	0.422755
0.257893	0.2147	0.176694	0.336973	0.274811	0.999857	0.615117	0.203245	0.783898	0.073835	0.521974	0.341606
0.08119	0.810095	0.061347	0.108735	0.991744	0.394554	0.03771	0.061802	0.055855	1	0.122372	0.248377
0.311048	0.828989	0.174909	0.273248	0.83324	0.996197	0.289455	0.049581	0.516312	0.153568	0.048756	0.133948
0.266121	0.676801	0.782983	0.294906	0.819871	1	0.071567	0.086083	0.458641	0.284381	0.51259	0.547897
0.268005	0.492277	0.221947	0.29029	1	0.069616	0.154103	0.185884	0.651746	0.130676	0.285361	0.203313
0.198285	0.859722	0.170248	0.539267	0.591533	0.921834	0.046861	0.115258	1	0.168313	0.675426	0.836144
0.213766	0.171518	0.255014	0.100785	0.572112	0.808032	0.229864	0.04401	0.218844	0.15717	0.281086	0.241273
0.122308	0.722894	0.157577	0.217934	0.078464	0.89821	0.54386	0.047609	0.722143	0.628177	0.173936	0.521869
0.068811	0.95677	0.039017	0.113224	0.667978	0.340826	0.082945	0.21737	0.163293	0.345209	0.609731	0.202637
0.083538	0.448419	0.282924	0.213677	0.933983	0.10366	0.748246	0.029964	0.269063	0.22538	0.420111	0.334266
0.517569	0.749642	0.187638	0.367384	1	0.40585	0.178204	0.173578	0.19409	0.361649	0.54295	0.17808
0.133554	0.055721	0.804784	0.809665	0.119482	0.155871	0.231542	0.158298	0.360476	1	0.684714	0.260423
0.317986	0.903088	0.229314	0.441891	0.047731	1	0.112874	0.393026	0.657649	0.462196	0.836179	0.412847
0.064312	0.876434	0.683489	0.649362	0.045463	0.17677	0.139138	0.085261	0.952672	0.471772	0.333255	0.297763
0.239987	0.998965	0.116996	0.401579	0.087416	0.79363	0.701075	0.099745	0.914964	0.265113	0.444676	0.231642
0.296833	0.930843	0.163082	0.503501	0.132259	0.289253	0.285412	0.157326	0.53514	0.516857	0.074341	0.132309
0.737055	0.917806	0.191915	0.97581	0.116395	0.286303	0.15468	0.075408	0.178808	0.400021	0.84385	0.3098
0.138909	0.999273	0.245029	1	0.22097	0.031834	0.682626	0.032177	0.05444	0.146881	0.084807	0.469013
0.064514	1	0.110704	0.24981	0.132435	0.470291	0.164004	0.01206	0.080538	0.237928	0.181483	0.197721
0.075293	0.245388	0.599862	0.225884	0.12843	0.473141	0.076934	0.190733	0.137821	0.296211	0.420522	0.705603
0.334376	0.047705	0.979761	0.031139	0.135388	0.170572	0.148187	0.039891	1	0.345189	0.796751	0.126976
0.277753	0.344972	0.136837	0.229211	0.088765	0.211591	0.102916	0.082614	0.213019	0.203709	0.731263	0.36454
0.212326	0.345259	0.066873	0.321584	0.108519	0.407771	0.435996	0.077077	0.293634	0.267577	0.661135	0.383344
0.111622	0.332601	0.038556	0.071278	0.113979	0.138646	0.256731	0.045715	0.52792	0.212802	0.801796	0.172792
0.618147	0.126691	0.176784	0.1848	0.105543	0.193105	0.113006	0.158131	0.689345	0.668254	0.190191	0.364407
0.086765	0.254725	0.034113	0.39507	0.107893	0.71339	0.080888	0.554636	0.075323	1	0.195993	0.28998
0.028627	0.079654	0.068999	0.338247	0.093162	1	0.109152	0.133391	1	0.997417	0.879878	0.339846
0.399589	0.210311	0.160914	0.061149	0.520236	0.468523	0.121679	0.190634	0.338961	0.119858		0.571837
0.148939	0.165976	0.138253	0.124677	0.286424	0.717856	0.206258	0.19729	0.429472	0.690305		0.277928
0.987854	0.774237	0.121471	0.218489	0.281516	1	0.139718	0.238504	0.98607	0.962963		0.076264
0.288242	0.583833	0.137057	0.348947	0.369345	0.84074	0.066258	0.126061	0.237536	0.021622		0.477471
0.156425	0.264877	0.076177	0.270806	0.172752	0.686343	0.127056	0.434833	0.721787	0.57991		0.365017
0.426074	0.413913	0.220334	0.03198	0.134835	1	0.19771	0.117805	0.764815	0.138586		0.420331
0.295387	0.116941	0.218075	0.395256	0.977029	0.672816	0.09909	0.06156	0.297326	0.189999		0.284027
0.233973	0.293208	0.157621	0.271828	0.217375	0.593238	0.439399	0.443847	0.455722	0.257079		0.205001
0.326073	0.23615	0.186634	0.266547	0.898887	0.190121	0.143668	0.119737	0.63105	0.117511		0.812779
0.153427	0.005513	0.256844	0.350209	0.033676	0.80718	0.239968	0.057314	0.225369	0.048003		0.487827
0.249395	0.495805	0.224744	0.065512	0.077682	0.100462	0.250161	0.072189	0.47285	0.217326		0.069066
0.081847	0.462019	0.237164	0.274946	0.374607	0.156967	0.094395	0.058208	0.103487	0.540025		0.091337
0.555819	0.603075	0.319178	0.25693	0.113945	0.520687	0.091232	0.018838	0.481093	0.902319		0.29872
0	0.23234	0.093094	0.305712	0.5062	1	0.535673	0.029351	0.10578	0.220888		0.166882
0.352155	0.115353	0.37048	0.181112	0.418195	0.367237	0.227353	0.102489	0.397545	0.308799		0.138702
0.423614	0.068483	0.050518	0.118317	0.189271	0.284906	0.040542	0.077918	0.35498	0.098655		0.38166
0.057965	0.336389	0.113587	0.069754	0.116293	0.317255	0.142623	0.075205	0.293957	0.839571		0.399607
0.353461	0.204	0.116314	0.150266	0.198979	0.415075	0.108668	0.06309	0.952943	1		0.263726
0.168531	0.344805	0.013761	0.119594	0.157316	0.948533	0.773615	0.143774	0.347825	0.313738		0.287235
0.157671	0.209165	0.699334	0.288127	0.495747	0.994181	0.087603	0.011726	0.843817	0.111081		0.324803
0.430104	0.258918	0.063851	0.12003	0.050559	0.231136	1	0.09091	0.27907	0.082061		0.042616
0.659453	0.089344	0.265377	0.414801	0.679869	0.249857	0.21176	0.719294	0.47916	0.43478		0.120179
0.239069	0.994101	0.296137	0.510192	0.645023	0.174585	0.616676	0.263401	0.879592	0.46988		0.356036
0.729377	0.767772	0.340796	0.325764	0.951148	0.976694	0.576965	0.042396	0.903606	1		0.325377
0.182342	0.772541	0.320209	0.057298	0.469207	0.933424	0.111262	0.07224	0.575324	0.136651		0.060018
0.183544	0.087805	0.042778	0.288018	0.170458	0.128142	0.158548	0.052606	0.09639	0.977198		0.122226
1	0.143784	0.051591	0.197165	0.24044	0.371293	0.079329	0.075977	0.294884	0.11137		0.334163
0.167055	0.726493	0.272517	0.12154	0.185732	0.213091	0.155167	0.097479	0.191312	0.125858		0.168765
0.12226	0.808498	1	0.044673	0.833592	0.927924	0.155325	0.158442	0.172886	0.119519		0.509041
0.400915	0.311963	0.226189	0.192354	0.479058	0.174118	0.138245	0.076384	0.386573	0.305704		0.226916
0.153903	0.412981	0.068901	0.281395	0.988953	0.384847	0.119491	0.322623	0.429675	0.309567		0.413083
0.08571	0.590379	0.089865	0.152419	1	0.058373	0.164635	0.395033	0.191524	0.42742		0.18332
0.342966	0.240122	0.489139	0.162042	0.95099	0.412735	0.048441	0.149443	0.924496	0.457914		0.208371
0.706958	0.080504	1	0.339061	0.381969	0.498913	0.201035	0.215803	1	0.367431		0.082593
0.414946	0.082205	0.073221	0.182833	0.309617	0.316407	0.125751	0.179382	1	0.790422		0.458448
0.226712	0.085455	0.314773	0.782628	0.110379	0.139185	0.097389	0.130777	0.755033	0.547266		0.067525
0.256542	1	0.085008	0.424464	0.515605	0.236268	0.074497	0.299866	0.092069	0.41562		0.021212
0.855578	0.140229	0.039929	0.303027	0.155964	0.525181	0.059416	0.059744	0.076116	0.353387		0.087247
0.078941	0.080303	0.284227	0.192746	0.816366	0.421321	0.053655	0.046537	0.760018	0.317038		0.09157
0.121253	0.182404	0.062702	0.380193	0.308552	0.878824	0.055237	0.445405	1	0.303085		0.121298
0.767718	0.819213	0.04309	0.23154	0.106348	0.360255	0.032502	0.661522	0.312384	0.029435		0.017956
1	0.648161	0.319436	0.286489	0.392545	0.65296	0.62805	0.020088	0.218876	0.169485		0.632104
0.703589	0.357505	0.45414	0.2375	0.123911	0.393008	0.166483	0.028313	1	0.521665		0.749054
0.133515	0.313003	0.478297	0.195847	0.045842	0.280011	0.274226	0.120051	0.831298	0.299445		1
0.059459	0.03263	0.148485	0.13691	0.149371	0.449067	0.048049	0.203974	0.718374	0.146182		0.096788
0.441301	0.134785	0.995046	0.166628	0.624895	0.672752	0.61805	0.077737	0.144712	0.468149		0.891021
1	0.104442	0.238963	0.179775	0.2299	0.197613	0.469917	0.0827	0.467476	0.178823		0.722759
0.945199	0.777	0.247436	0.160834	0.216773	1	0.197699	0.169851	0.301381	0.494405		0.24374
0.097783	0.162785	0.689016	0.068312	0.293606	0.620561	0.114371	0.087643	1	0.783505		0.415385
0.15824	0.679717	0.155296	0.31458	0.498963	0.841325	0.627607	1	0.220601	0.192222		0.119446
1	0.680616	0.650858	0.09399	0.683432	0.491886	0.414972	1	0.677067	0.519494		0.245345
0.455475	0.407043	0.422129	0.148266	0.394565	0.64137	0.119851	0.190909	0.326903	0.480556		0.950964
0.721883	0.069757	0.961556	0.053286	0.542132	0.348673	0.064262	0.147958	0.927812	1		0.369953
0.311728	0.562551	0.794554	0.667528	0.185046	0.258132	0.195974	0.083161	1	0.231007		0.685737
0.19485	0.523507	0.34662	0.250638	0.311158	0.862626	0.455774	0.024557	0.063589	0.119038		0.870492
0.915353	0.843559	0.293292	0.38342	0.723089	0.399471	0.314035	0.00756	0.460952	0.209678		0.441356
0.444361	0.896657	0.082085	0.188119	0.242588	0.657838	0.681214	0.024758	0.137932	0.165813		1
0.48986	0.352376	0.374902	0.203223	0.801407	0.501257	0.81253	0.076125	0.016556	0.448449		0.870834
0.819303	0.343822	0.582172	0.041883	0.941967	0.528331	0.097428	0.037879	0.435323	0.165183		0.055373
0.542289	0.214396	0.297217	0.548062	0.791953	0.233624	0.687961	0.140475	0.153208	0.503967		0.712802
0.152785	0.205637	0.064369	0.295926	0.10397	1	0.140439	0.013583	0.258976	0.573409		0.315993
0.121688	0.423001	0.805967	0.305657	0.048725	0.437176	0.049525	0.062989	1	0.818319		0.606454
0.549009	0.834824	0.113816	0.205462	0.659432	0.646415	0.425382	0.058163	0.039252	0.936626		0.359194
0.745442	0.960621	0.497294	0.122479	0.13599	0.812575	0.151601	0.053222	0.284338	0.724364		0.99478
0.585449	0.126804	0.204184	0.293413	0.58863	0.16389	0.181543	0.065196	0.702779	0.186019		0.097159
0.503124	0.796723	0.055402	0.054077	0.831812	0.250335	0.725732	0.018689	0.682597	0.067043		0.705328
0.454552	0.260212	0.329235	0.111876	0.669661	1	0.924285	0.229375	0.271889	0.276884		0.930409
0.835396	0.87786	0.282554	0.385994	0.960014	0.511417	0.703266	0.193825	0.694132	0.126939		0.776337
0.456844	0.752073	0.097542	0.353855	0.557416	0.320027	0.26292	0.045781	0.515533	0.136511		0.062682
0.781277	0.393884	0.421807	0.23525	0.160893	0.339441	0.5241	0.033369	0.6739	0.605014		0.070186
0.76006	0.731985	0.800306	0.077066	0.047943	0.425506	0.258947	0.092332	0.779543	0.114607		0.788224
0.8101	0.139272	0.502889	0.322962	0.419674	0.998678	0.276494	0.044044	0.313588	0.838805		0.200011
1	1	0.096559	0.110618	0.230914	1	0.519264	0.102274	0.35665	0.194827		1
1	0.039246	0.537259	0.045713	0.349751	0.121941	1	0.083126	0.758536	0.45465		0.09121
1	0.084237	0.440886	0.312128	0.184098	0.240003	0.820377	0.105379	0.936402	0.524716		0.326136
0.441679	0.572872	0.449255	0.330778	0.254245	0.504545	0.798201	0.134847	0.35179	0.185278		0.176507
0.27919	0.359696	0.036614	0.065404	0.745178	0.301968	0.326494	0.207439	1	0.10116		0.171921
0.964791	0.131422	0.577696	0.331707	0.637607	0.21627	1	0.084806	0.305717	0.706306		0.361826
0.210545	0.072386	0.441777	0.5422	0.667649	0.160859	0.330481	0.148122	0.335178	0.650507		0.988621
0.260254	0.089535	0.175843	0.35238	0.060453	0.4035	0.158004	0.09918	0.209007	1		1
0.3141	0.148026	0.118881	0.282336	0.520333	0.686354	0.434096	0.130011	0.999528	0.095566		0.297682
0.042471	0.330036	0.141071	0.225895	0.108531	0.988386	0.062455	0.08285	0.533113	0.622113		0.975232
0.699524	0.193771	0.118537	0.266912	0.289399	0.181083	0.374222	0.180122	0.56981	0.161461		0.961922
0.484139	0.040068	0.141795	0.188495	0.187644	0.548722	0.958923	0.489384	0.250817	0.062694		0.185715
0.662257	1	0.231379	0.10552	0.340153	0.185118	0.872467	0.177095	0.05031	1		1
0.558504	0.143034	0.773298	0.609552	0.638826	0.333856	0.264384	0.014363	0.7451	0.24045		1
0.299632	1	0.264725	0.532702	0.089939	0.735813	0.830103	0.046202	0.181106	0.611276		0.429649
0.949962	0.102634	0.14138	0.718999	0.354689	0.257197	0.148257	0.13356	0.990279	0.318525		0.090524
0.581104	0.782889	0.963424	0.056524	0.71385	0.427286	1	0.039492	0.27978	0.04772		0.425581
0.332005	0.549587	0.757648	0.196284	0.650951	0.447866	1	0.797343	0.151715	0.829042		0.383826
0.600336	0.113031	0.132414	0.649036	0.404537	0.203555	0.281319	0.060155	1	0.618222		0.082366
0.688217	0.075515	0.580047	0.496761	0.22654	0.997376	0.238222	0.072813	0.283827	0.154377		0.311939
0.11165	0.23995	0.691175	0.121225	0.182215	0.306346	0.861363	0.020498	0.994493			0.120464
0.26811	0.070821	0.094634	0.55283	0.254635	0.557393	0.199242	0.091458	0.627587	0.402571		0.687205
1	0.628325	0.861092	0.554306	0.361232	0.723284	0.525358	0.031349	0.908185	0.244104		0.368323
0.196375	0.105169	0.315621	0.221523	0.167441	0.996586	0.249911	0.140978	0.133175	0.640405		0.299569
0.135217	0.230022	0.433441	0.16873	0.537185	0.344371	0.460787	0.071991	1	0.550298		0.93206
0.281037	0.033213	0.879362	0.543219	0.770599	0.124601	0.33191	1	0.778845	0.154569		0.538585
0.291615	0.098782	0.663244	0.058444	0.443411	0.397621	0.343886	0.249222	0.083293	0.934052		0.582502
0.232995	0.018617	0.3471	0.013693	0.814918	0.997726	0.629648	0.096774	0.521276	0.96082		0.158411
0.086205	0.077973	0.896366	0.091172	0.026296	0.626875	0.766529	0.061338	1	0.644948		0.274041
0.444859	0.179442	0.518273	0.189751	0.100971	0.347709	0.378362	0.327277	0.072729	0.140144		0.427543
0.20778	0.577632	0.118845	0.248582	0.567394	0.726159	0.472317	0.653656	0.203763	0.107605		0.294372
0.173506	0.058606	0.091229	0.136427	0.142856	0.446062	0.667732	0.030407	0.538638	0.321131		0.208733
0.786761	0.192454	0.124117	0.154633	0.527868	0.52547	0.38789	0.08478	0.338318	0.918346		0.216753
0.174292	0.129341	0.067821	0.721884	0.171911	0.356063	0.475538	0.032227	0.584282	0.156932		0.097442
0.260914	0.102281	0.076637	1	0.109458	0.162552	0.496471	0.131269	0.209954	0.780135		0.447069
0.353259	0.98075	0.022914	0.098419	0.321615	0.207689	0.541739	0.118401	1	0.339384		0.078021
0.095927	0.093884	0.209994	0.515506	0.281408	0.436101	0.69558	0.204062	0.223771	0.810425		0.44609
0.242378	0.177247	0.135376	0.092025	0.057029	0.402258	0.332739	0.168344	0.343035	0.932825		0.619225
0.103237	0.260149	0.517216	0.062749	0.160109	0.472304	0.728166	0.122392	0.096452	0.894444		0.478956
0.217303	0.097712	0.153332	0.695171	0.082459	0.387839	0.956562	0.113987	0.250881	0.406369		0.502851
0.176945	0.027919	0.103597	0.287632	0.664338	0.054916	0.788652	0.127434	0.052397	0.07427		0.452477
0.626725	0.163285	0.077324	0.348107	0.733906	0.24587	0.271475	0.02914	0.215199	1		0.380401
0.762975	0.542599	0.532569	0.9996	0.673952	0.23681	0.174398	0.30807	0.262364	0.348715		0.246048
0.208379	0.275099	0.157524	0.152802	0.088332	0.604916	0.082506	0.110567	0.717889	0.188757		0.377439
0.202083	0.111644	0.300502	0.939745	0.596643	0.80237	0.373949	0.073434	0.819292	0.99317		0.106236
0.142415	0.487486	0.23333	0.735051	0.412166	0.565678	0.587001	0.054741	0.666848	0.230463		0.122171
0.300167	0.149997	0.127197	0.504545	0.194773	0.203932	0.599957	0.057532	0.955531	0.543009		0.010045
0.346801	0.075144	0.043842	0.669118	0.185936	0.825888	0.212338	0.087569	0.12049	0.287279		0.302584
0.193541	0.06011	0.277545	0.657489	0.042911	1	0.284712	0.006163	0.015988	0.520279		0.109845
0.220126	0.780714	0.103035	0.807433	0.230414	0.556866	0.418244	0.13731	0.996534	0.424515		1
0.216277	0.463948	0.164552	0.726389	0.30288	0.999727	0.487489	0.119214	1			0.144611
0.73402	0.017203	0.298122	0.532936	0.385866	0.169838	0.637302	0.212977	0.888711	0.767568		0.043929
0.089469	0.092685	0.182994	0.608958	0.131626	0.349554	0.297381	0.152341	0.711673	0.427416		0.150115
0.105804	0.028284	0.075119	0.034269	0.658012	0.443882	0.3308	0.081412	0.928629	0.858297		0.42345
0.1291	0.106964	0.128415	0.563146	0.446875	0.358814	0.56716	0.073473	1	0.465184		0.111024
0.35395	0.544239	0.12832	0.107191	0.50688	1	0.151521	0.101776	0.110999	0.946659		0.627193
0.06756	0.487438	0.132974	1	0.257055	0.256929	0.880076	0.08378	0.780684	0.142048		0.34613
0.416624	0.040498	0.295834	0.021407	0.221885	0.390697	0.344033	0.102769	0.207943	0.525482		0.264711
0.354882	0.112116	0.267866	0.548015	0.079026	0.62268	1	0.100228	0.80951	0.404007		0.581348
0.121879	0.981906	0.102417	0.541315	0.29845	0.219804	0.273707	0.056344	0.549806	0.392851		0.432301
0.145093	0.164256	0.391303	0.144095	0.510955	0.272818	0.484987	0.032152	0.553323	0.083174		0.311938
0.367209	0.56115	0.077179	0.324097	1	0.149256	0.236807	0.118123	0.688084	0		0.399708
0.124723	0.786852	0.292889	0.282218	0.406533	1	0.599213	0.149733	0.075907	0.115231		0.229302
0.212806	0.698908	0.122493	0.511932	0.159416	0.467792	0.224497	0.376465	0.351406	0.019547		0.319809
0.152785	0.569664	0.216404	0.033797	0.32144	0.271788	0.304039	0.112229	0.202973	0.642649		0.191434
0.676116	0.571668	0.153692	0.038674	0.661682	0.427067	1	0.474602	0.651178	0.108186		0.539892
0.076876	0.32064	0.149866	0.43766	0.094483	0.156488	0.142832	0.02241	0.410805	0.273584		0.315837
0.69765	0.078539	0.285397	0.02827	0.340275	0.817091	1	0.06447	0.490528	0.953829		0.498599
0.518918	0.738072	0.179896	0.01666	0.17789	0.50327	0.390796	0.138165	0.529589	1		0.522235
0.076625	0.184153	0.181726	0.068486	0.320283	0.682672	0.266418	0.021743	0.306675	0.154427		0.12925
0.20596	0.086754	0.140183	0.158256	0.170311	0.244578	0.194391	0.236948	0.16577	0.364259		0.017207
0.38919	0.890348	0.103003	0.012817	0.634003	0.481715	0.075563	0.132308	0.128667	0.97443		0.360331
0.272955	0.313008	0.310227	0.294548	0.143765	0.405447	0.4941	0.038185	1	0.952064		0.085203
0.233655	0.498757	0.067594	0.50932	0.173792	0.272658	0.227837	0.111816	0.207815	0.425095		0.666655
0.162677	0.024735	0.228276	0.123698	0.771306	0.027318	0.154735	0.101498	0.030327	1		0.476429
0.461758	0.889006	0.072123	0.032193	0.470667	0.433332	0.632687	0.098667	1	0.021031		0.251476
0.031915	0.127517	0.197289	0.007383	0.282648	0.815524	0.127373	0.079029	0.366877	0.860133		0.411871
0.02706	0.48115	0.355457	0.058752	0.616307	0.134812	0.613648	0.053499	0.61901	0.924832		0.440383
0.212698	0.399578	0.162189	0.378897	0.484319	0.501481	0.160094	0.024984	0.432922	0.233626		0.101984
0.9841	0.136198	0.093793	0.325315	0.674632	0.126676	0.355765	0.040906	0.322308	0.288893		0.456669
0.665434	0.450204	0.261594	0.501947	0.821364	0.152567	0.651756	0.083787	0.822822	0.916055		0.5797
0.174421	0.059063	0.288206	0.463017	0.813914	0.460138	0.197758	0.235136	0.263223	0.854269		0.115264
0.190144	0.019912	0.167297	0.435531	0.371238	0.097245	0.256815	0.082131	1	0.284331		0.479402
0.437995	0.395198	0.224805	0.554463	0.558484	0.776885	0.344568	0.63628	0.29375	0.593186		0.394322
0.227141	0.122094	0.527626	0.513516	0.266495	0.395104	0.403306	0.019811	0.425537	0.4883		0.228842
0.643932	0.043718	0.055218	0.314468	0.608105	0.071734	0.257947	0.027547	0.101298	0.44847		0.915509
0.358061	0.248	0.232029	0.031272	0.300739	0.808283	0.274021	0.119306	0.020725	0.223138		0.240341
0.381024	0.848564	0.13783		0.459613	0.770677	0.350156	0.074059	0.336964	0.056924		0.652368
0.159172	0.332382	0.089982		0.419152	0.270973	0.269115	0.117836	0.18441	0.081272		0.352632
0.209582	0.126845	0.268053		0.958111	0.125846	0.284403	0.625008	0.013339	0.062357		0.460198
0.829021	0.436107	0.206764		0.455974	0.152942	0.989342	0.106917	1	0.903902		0.66396
0.028718	0.911811	0.480672		0.255123	0.997038	0.105359	0.021708	0.468801	0.614134		0.710971
0.292436	0.200965	0.372115		0.502853	0.63116	0.298404	0.068515	0.557886	0.121476		0.366261
0.390708	0.413892	0.102904		0.478993	0.378202	0.186407	0.01804	0.148943	0.1984		0.316658
0.253066	0.740703	0.191396		0.279857	0.437265	0.331172	0.160038	0.428985	0.249539		0.251654
0.154281	0.114611	0.078687		0.312076	0.809566	0.416346	0.302838	0.140581	1		0.590182
0.31499	0.047036	0.108348		0.180454	0.427883	0.918129	0.089488	0.112537	0.125912		0.449529
0.25956	0.272804	0.141131		0.427767	0.301476	0.411113	0.181325	0.216561	0.591909		0.387562
0.478235	0.11935	0.209751		0.279523	0.123776	0.281128	0.030636	0.175164			0.176015
0.178357	0.069228	0.522425		0.206532	0.164427	0.500301	0.060028	0.478347	0.496936		0.343779
0.206034	0.066	0.364001		0.512758	0.735379	0.168005	0.112681	0.783059	0.921961		0.300729
0.07745	0.265333	0.113148		0.463105	0.277213	0.757024	0.090769	0.378817	0.146854		0.340423
0.341738	0.965876	0.234173		0.135255	1	0.110705	0.080618	0.166257	0.176898		0.043477
0.244854	0.120502	0.883004		0.431378	0.996619	0.258575	0.070803	0.504019	0.105475		0.783194
0.636216	0.59961	0.049612		0.349911	0.723131	0.143812	0.060078	0.361142			0.796292
0.09232	0.315386	0.030587		1	0.970267	0.194731	0.033224	0.853393	0.939933		0.985816
0.083634	0.08813	0.223394		0.731695	0.648104	0.201375	0.240055	1	0.162846		0.34195
0.10195	0.253378	0.191701		0.68792	0.241593	0.203134	0.188264	0.317433	0.126945		0.248208
0.158302	0.452185	0.130494		0.289786	0.55587	0.757774	0.126757	1	0.322433		0.102217
0.348554	0.044839	0.210069		0.19071	0.291165	0.514912	1	0.368166	0.242709		0.243637
0.39982	0.397067	0.38146		0.344545	0.27334	0.325363	0.980929	1	0.484701		0.222885
0.146701	0.127699	0.169921		0.180552	0.27102	0.669064	0.059095	0.646603	0.147871		0.231364
0.23805	0.142214	0.609109		0.639781	0.128718	0.858775	0.032156	0.681648	0.21282		0.312808
0.56111	0.545274	0.115868		1	0.822127	0.148859	0.205563	0.539346	0.697896		0.341781
0.209895	0.275653	0.426412		0.694076	0.719431	1	0.116072	0.098143	0.787081		0.216834
0.795912	0.987144	0.100297		0.578818	0.285724	1	0.051482	0.170659	0.570088		0.511406
0.197497	0.564297	0.12641		0.7016	0.185358	0.238677	0.207434	0.466168	0.092393		0.258394
0.214089	0.083432	0.12254		0.481652	0.478439	0.135826	0.075614	1	0.08324		0.248051
0.529178	0.697856	0.250849		0.461909	0.510067	0.795761	0.180826	0.12388	0.097767		0.990589
0.27033	0.272384	0.211036		0.462791	0.633672	0.345097	0.035216	0.218769	0.904186		0.459651
0.35247	0.179585	0.355823		0.110361	0.592152	0.354996	0.030165	0.078402	0.556929		0.23571
0.14486	0.351055	0.384159		0.944391	0.513305	0.271307	0.04784	0.828803	0.847243		0.284409
0.440655	0.036917	0.280397		0.972817	0.418301	0.059731	0.071134	0.190177	0.283181		0.303719
0.309898	0.53391	0.207064			0.992551	0.389251	0.118655	0.432273	0.22355		0.081379
0.137891	0.078452	0.324797		1	0.099801	0.021883	0.09634	0.934545	0.056331		0.286835
0.156639	0.198619	0.251511		0.068412	0.700569	0.060545	0.230333	0.677518	0.999137		0.250292
0.173848	0.061445	0.457912		0.100582	1	0.044314	0.029435	0.702284	0.533909		0.204188
0.185808	0.220763	0.165229		0.626452	0.797146	0.124668	0.128434	0.456724	0.191887		0.353429
0.074115	0.993228	0.082564		0.170744	0.065102	0.498429	0.04902	0.045203	0.426487		0.234522
0.170021	0.160468	0.070377		0.381419	1	0.659123	0.049514	0.769872	0.798086		0.255243
0.510803	0.173321	0.662961		0.111828	0.257214	0.234684	0.298427	0.292994	0.543483		0.056388
0.613223	0.743305	0.302646		0.228596	0.203487	0.083841	0.337855	1	0.062102		0.334479
0.169694	0.994984	0.061164		0.172574	0.5075	0.368398	0.124127	0.609311	0.861579		0.257498
0.138063	1	0.18309		0.072273	0.062976	0.655208	0.020588	1	0.397342		1
0.399803	0.263087	0.680727		0.714211	0.969504	0.117017	0.007967	0.337046	0.070703		0.273786
0.258862	0.925749	0.158836		0.133629	0.635654	0.411349	0.128196	1	0.291232		0.345697
0.233605	0.943537	0.098135		0.320467	0.544423	0.273392	0.047298	0.3416	0.312272		0.108185
0.563776	0.843134	0.497628		0.150744	0.973636	0.383831	0.225156	0.753958	0.831963		1
0.330283	0.282872	0.35584		0.426096	1	0.184506	0.135244	0.015704	0.871519		0.344468
0.18206	0.223309	0.142137		0.425742	0.897029	0.326686	0.597536	1	0.405716		0.558616
0.260093	0.159235	0.522367		0.991218	0.93079	0.014072	0.143152	0.712776	0.274392		0.16844
0.258948	0.154495	0.20686		0.182019	0.551821	0.725779	0.228577	0.184792	0.359004		0.130025
0.26024	0.997501	0.139793		0.257992	0.273434	0.239006	0.088563	0.233123	0.268984		0.045878
0.191593	0.85782	0.182329		0.469762	0.971529	0.012602	0.101388	0.46475	0.183419		0.344908
0.169164	0.953765	0.220261		0.155837	0.393442	0.089775	0.053944	0.670237	0.221986		0.356075
0.266763	0.847389	0.305842		0.466105	0.843227	0.043836	0.814715	0.326589	0.246531		0.144636
0.050205	1	0.185996		0.120034	0.180752	0.737239	0.040138	0.713817	1		0.205308
0.175246	0.884323	0.113354		0.11653	0.735244	0.416796	0.058107	0.141366	0.632755		0.271718
0.10957	0.481946	0.385718		0.201218	1	0.045129	0.098079	1	0.20853		0.194325
0.393207	0.165545	0.22426		0.097761	0.767595	0.380116	0.071986	0.615192	0.114912		0.134471
0.310625	0.738351	0.115055		0.35519	0.347349	0.076601	0.05421	0.556451	0.109538		0.273415
0.197669	0.826148	0.235221		0.073637	0.776752	0.186315	0.150262	0.703414	0.238363		0.083946
0.117124	0.739921	0.136598		0.507039	0.422832	0.20699	0.257984	0.155544	0.11651		0.165615
0.457479	0.340759	0.153788		0.150292	0.267172	0.083267	0.025503	0.926492	0.949166		0.216946
0.837793	0.276416	0.096606		0.239782	0.474048	0.009938	0.068252	0.511643	0.693926		0.45092
0.382215	0.659102	0.337312		0.476549	0.365914	0.60829	0.224028	0.404109	0.184319		0.214557
0.760211	0.193503	0.904035		0.479296	0.136123	0.072322	0.309973	1	0.563903		0.191455
0.242405	0.336845	0.074248		0.394983	0.305341	0.271501	0.06811	0.879869	0.865855		0.353559
0.069549	0.242727	0.23343		0.404449	0.204567	0.102191	0.106391	0.976244	0.610414		0.211061
0.120553	0.747621	0.176672		0.288548	1	0.512756	0.046943	0.999315	0.699201		0.524783
0.286219	0.942296	0.39454		0.518871	0.872768	0.481137	0.164834	1	0.108371		1
0.504845	0.588454	0.198583		0.416416	0.034065	0.034877	0.25996	0.839647	0.03641		0.694059
0.65341	0.898798	0.068103		0.165375	0.664594	0.154346	0.207932	0.285327	0.51734		0.769194
0.923915	1	1		0.457901	0.450675	0.15756	0.239544	0.874596	0.363025		0.441857
0.098323	0.602081	0.794786		0.40069	0.682586	0.125224	0.039055	0.95747	0.125397		0.476036
0.522297	0.976379	0.572675		0.370252	0.908162	0.110721	0.343664	1	0.791362		0.648613
0.698835	0.499465	0.544584		0.0759	0.204298	0.039219	0.056012	0.298601	0.376118		0.513049
0.242905	0.625804	0.08902		0.451279	0.387255	0.234979	0.332671	0.301849	0.697343		0.56015
0.382552	1	0.134422		0.452708	0.106019	0.092793	0.05359	0.334179	0.080018		0.713815
0.357934	0.400111	0.712211		0.380624	0.117893	0.171956	0.133442	1	0.037453		0.550556
0.223022	0.949865	0.252139		0.27378	0.313752	0.129469	0.025949	0.303672	0.121902		1
0.382586	0.916782	0.829269		0.17655	0.169319	0.310808	0.537583	0.190532	0.067021		0.042532
0.135127	0.609939	0.18718		0.161496	1	0.403044	0.177821	0.247408	0.211668		0.078911
0.81155	1	0.153099		0.182105	0.640504		0.330012	0.433944	0.758151		0.200271
0.150527	0.8967	0.160235		0.594485	0.506473	0.124267	0.348172	0.492225	0.034716		0.128211
0.578573	0.840933	0.065383		0.317954	0.547676	0.443463	0.646838	1	0.957423		0.183154
0.156245	0.904859	0.047113		0.454361	0.411314	0.429647	0.097108	0.451153	0.97839		0.327222
0.219344	0.963812	0.036567		0.412989	0.326299	0.681952	0.260007	1	0.289217		0.945555
1	0.993319	0.697609		0.674014	0.954222	0.289385	0.201721	0.112392	0.05389
0.127489	1	0.666064		0.922644	0.09769	0.254703	0.059501	0.558464	0.617531		0.322151
0.278186	0.980171	0.16795		0.184684	0.082522	0.289937	1	0.357388	0.395051		0.793782
0.216972	0.967099	0.721947		0.236796	0.439348	0.502459	0.297578	0.170257	0.323535		0.511106
0.16777	0.948958	0.461996		0.378134	0.499596	0.086922	0.089531	0.069339	0.27185		0.420737
0.561572	1	0.707969		0.123158	0.292696	0.182038	0.313841	0.838173	0.198846		0.106109
0.347351	1	0.052472		0.23115	0.625845	0.119896	0.508937	0.199748	0.909186		0.393828
0.383535	0.382584	0.1258		0.745577	0.371644	0.178039	0.139892	0.866976	0.482835		0.590185
0.288785	0.094802	0.043763		0.109528	0.225473	0.079351	0.034675	0.096598	0.118561		0.422547
0.150053	0.053664	0.538127		0.122722	0.282981	0.085848	0.292791	1	0.211384		0.357452
0.068198	0.045557	0.682071		0.053118	0.413297	0.131368	0.219228	0.510046	0.815844		0.405672
0.078721	0.131233	0.14803		0.108234	0.160502	0.039479	0.92791	0.269453	0.380674		0.761092
0.453283	0.531833	0.181263		0.114757	0.421495	0.149342	0.788635	0.176391	0.282961		0.472312
0.253358	0.839678	0.157436		0.234799	0.555571	0.96391	0.632115	0.054285	0.373541		0.079646
1	0.875603	0.401435		0.219971	0.245017	0.271869	0.257867	1	0.301221		0.316347
0.147132	0.128912	0.71632		0.356192	0.14874	0.197823	0.199537	0.59674	0.1692		0.846216
0.339357	0.006907	0.258291		1	0.471965	0.67062	0.428799	0.924794	0.052621		0.318136
0.257365	0.374762	0.401938		0.676236	0.550384	1	0.102163	0.37648	0.120825		0.176469
0.234846	0.554144	0.295864		0.146941	0.209604	0.226753	0.123576	1	0.334442		0.145258
0.16139	0.025203	0.274996		0.222729	0.35076	0.04081	0.724197	1	0.998174		0.568073
0.248059	0.574919	0.099106		0.476859	0.831613	0.186575	0.541121	1	0.766938		0.397174
0.386637	1	0.2317		0.826424	0.150238	0.110076	0.178694	0.1941	0.697984		0.99795
0.280294	0.265292	0.103875		0.841091	0.504015	0.049846	0.045002	0.115824	0.16986		0.423083
0.411673	0.255787	0.071967		0.652926	0.929434	0.028103	0.555395	0.583625	0.480436		0.377239
0.645136	0.88831	0.890768		1	0.394318	0.169674	0.141385	0.363981	0.264524		0.568815
0.150446	1	0.876697		0.411663	0.048735	0.042625	0.436735	1	0.082461		0.8746
0.118723	0.049554	0.860055		0.858457	0.563546	0.721227	0.435542	0.913611	0.421899		0.351004
0.37458	1	0.863896		0.581891	0.664201	0.063832	0.065655	0.845416	1		0.230912
0.156667	0.381936	0.680811		0.453722	1	0.050878	0.180031	0.459569	0.337824		0.254942
0.362479	0.05487	0.439676		0.622844	0.154825	0.06183	0.042831	1	0.561318		0.454728
0.174446	0.101962	0.735709		0.641393	0.505043	0.568805	0.226327	1	0.362922		0.383979
0.113807	0.195181	0.788786		0.91072	0.178689	0.118827	0.190217	0.158675	0.964015		0.862473
0.196207	0.431611	0.88351		0.890791	1	0.208179	0.563922	0.421299	0.136134		0.626607
0.170639	0.757651	0.58029		0.193457	0.336552	0.080158	0.365522	0.204286	0.676182		0.685166
0.446173	0.130114			0.301242	0.223874	0.050246	0.297007	0.173398	0.25947		0.980167
0.26571	0.219789	0.343376		0.220449	0.98332	0.130811	0.153706	1	0.057752		0.175438
0.08806	0.37996	0.37449		0.291081	0.584314	0.096156	0.37137	0.943117	0.876239		0.701903
0.33931	0.150541	0.140704		0.113434	0.639035	0.200108	0.282859	1	0.246489		0.160869
0.341235	0.002064	0.081141		0.123372	0.205683	0.12241	0.383694	0.829069	0.303043		0.072834
0.220004	0.064834	0.261165		0.093332	0.870562	0.855173	0.707171	0.89417	0.400159		0.341337
0.393312	0.22111	0.21383		0.40885	0.339448	0.299268	0.518552	0.805704	0.496153		0.790569
0.524831	0.065694	0.589635		0.081711	0.848491	0.353834	0.165928	0.307792	0.235214		0.682186
0.228544	0.751373	0.333433		0.350818	0.475043	0.160821	0.54308	0.474895	0.118694		0.905028
0.391295	0.002576	0.641552		0.077101	0.428504	0.257874	0.747671	0.200342	0.023487		0.096179
0.183114	0.493383	0.350433		0.515326	0.543905	0.140557	0.213898	1	0.964023		0.84085
0.201779	0.077562	0.246326		0.264189	0.897703	0.294712	0.160011	0.869409	0.224436		0.702024
0.326562	0.311069	0.458717		0.172271	0.689866	0.166114	0.171245	0.315501	0.549972		0.536348
0.322337	0.290837	0.067607		0.411243	0.999494	0.011022	0.049445	0.548594	0.120078		0.312984
0.476892	0.996152	0.441632		0.088225	0.367776	0.296507	0.088385	0.29156	0.37469		0.412348
0.091842	0.270143	0.13454		0.229221	1	0.253979	0.455246	0.715656	0.215501		0.748276
0.694724	0.752768	0.308459		0.791405	0.173462	0.185548	0.393717	0.537674	0.383584		0.545955
0.270635	0.987565	0.148997		0.575464	1	0.104116	1	0.328367	0.248339		0.423121
0.183031	0.066101	0.137568		1	0.335707	0.024681	0.411385	1	0.257062		0.474202
0.628348	0.59258	0.113324		1	0.767541	0.056057	0.632506	0.101585	0.023709		0.137261
0.153584	0.887716			1	0.158993	0.161925	0.493693	0.18305	0.910577		0.264747
0.115236	0.85411	0.136026		0.193457	0.226381	0.713873	0.849934	0.348493	0.506799		0.909185
0.249181	0.520109	0.366294		0.301242	0.948661	0.046984	0.116365	0.561131	0.082575		0.391427
0.069954	0.248077	0.221636		0.220449	1	0.247173	0.40943	0.558692	0.826677		0.641203
0.193571	0.016424	0.983559		0.291081	0.144093	0.067061	0.039812	0.39473	0.388152		0.915851
0.107112	0.988247	0.460573		0.113434	0.997056	0.122447	0.852375	1	0.974399		1
0.112999	0.899659	0.04014		0.123372	0.096905	0.057996	0.525914	0.516371	0.19401		0.203418
0.326423	1	0.069693		0.093332	0.688073	0.083391	0.470645	0.344411	0.295175		0.137966
0.414036	0.831927	0.129185		0.40885	0.175461	0.385126	0.700505	0.248514	0.111289		0.294829
0.228338	0.11488	0.292951		0.081711	1	0.379516	0.830895	0.529704	0.095803		0.440791
0.24258	0.354259	0.416547		0.350818	0.043766	0.145345	0.892822	0.635162	0.555333		0.058742
0.385853	0.544878	0.226694		0.077101	0.124604	0.043087	0.844233	0.273408	1		0.42483
0.227891	0.072296	0.170011		0.515326	0.800759	0.399439	0.961656	0.343629	1		0.469135
0.094191	0.911094	0.090473		0.264189	0.211894	0.403173	0.87036	0.734633	0.77864		0.302152
0.285272	0.225009	0.475015		0.172271	0.993135	0.110072	0.967826	1	1		0.136861
0.678011	0.527557	0.036831		0.411243	0.735152	0.023331	0.084167	0.570081	0.451569		0.227842
0.153876	0.397255	0.033797		0.088225	0.389475	0.274526	0.275283	0.98716	0.972306		0.0965
1	0.593898	0.13763		0.229221	0.308991	0.113503	0.445606	0.857241	0.06262		0.131013
0.943389	0.298645	0.039877		0.791405	0.268526	0.082919	0.840012	0.436467	0.333269		0.120175
0.321054	0.364803	0.095239		0.575464	0.830289	0.517587	0.857761	0.669662	0.092339		0.069388
0.138473	0.413838	0.119516		1	0.551834	0.772433	0.941413	1	0.614736		0.048696
0.952625	0.706364	0.466729		1	0.826437	0.090079	1	0.306543	0.551229		0.091618
0.419678	0.243417	0.826299		1	0.353433	0.132854	1	0.457967	0.136346		0.342977
0.225539	1	0.760071		0.193457	0.646605	0.065444	0.3232	1	0.332541		0.437951
0.917174	0.611607	0.17242		0.301242	0.950006	0.1223	0.15852	0.370253	0.081302		0.860163
0.30074	0.98835	0.10172		0.220449	0.556362	0.190928	0.042245	0.200195	0.251609		0.241187
0.795547	0.815121	0.297742		0.291081	1	0.143581	0.06919	1	0.163283		0.089827
0.635605	0.816028	0.186194		0.113434	0.663878	0.091205	0.12237	0.169372	0.556126		0.324405
0.255038	0.993652	0.2671		0.123372	0.534968	0.082042	0.320926	1	0.635796		0.032246
0.415379	0.909184	0.873498		0.093332	0.15416	0.105293	0.364416	0.850692	0.169836		0.028653
0.045234	0.864577	0.495686		0.40885	0.474336	0.412151	0.10178	0.452042	0.489976		0.584827
0.08259	0.884868	0.343347		0.081711	0.55095	0.411335	0.019474	0.725231	0.820408		0.070624
0.190515	0.737338	0.252543		0.350818	0.704505	0.157379	0.118275	0.172035	0.451571		0.193465
0.043245	0.134817	0.223518		0.077101	0.462218	0.476338	0.116037	0.595999	0.096212		0.095139
0.230148	0.151303	0.507953		0.515326	0.171962	0.259955	0.054433	0.529649	1		0.141063
1	0.763597	0.07924		0.264189	0.36864	0.431585	0.206214	0.993258	0.0948		0.152008
1	0.665942	0.296789		0.172271	0.920954	0.084304	0.14502	0.278239	0.504193		0.143608
0.215514	0.986551	0.071778		0.411243	0.484977	0.089519	0.223884	1	0.399948		0.180509
0.17095	0.878366	0.600587		0.088225	1	0.05919	0.823907	0.345569	0.363118		0.839676
0.109139	0.999777	0.113852		0.229221	0.896066	0.100516	0.325325	1	0.13699		0.066649
0.822113	0.816642	0.080343		0.791405	0.228152	0.150128	0.106418	0.897705	0.648957		0.205878
0.886585	0.145585	0.235065		0.575464	0.037225	0.053199	0.231397	0.086392	0.139485		0.155386
0.809074	0.983994	0.144731		1	0.819605	0.36874	0.290998	0.053489	0.682618		0.784388
0.14561	0.443034	0.095389		1	0.226721	0.125139	0.299591	1	0.11302		0.584798
0.45034	0.601656	0.088892		1	0.728583	0.05175	0.131854	0.080504	0.613508		0.054456
0.285815	0.774037	0.133514		0.404141	0.941035	0.701441	0.331686	0.54311	0.335817		0.854905
0.340476	0.038413	0.166643		0.385393	0.474925	0.710897	0.118447	0.378117	0.501382		0.349069
1	0.521927	0.134032		0.391276	0.737362	0.320457	0.260572	0.144171	0.67497		0.342476
0.695834	0.425092	1		0.500521	0.958726	0.121174	0.241074	0.320404	0.377245		0.128318
0.43527	0.823231	0.863519		0.329363	0.82696	0.135748	0.156608	0.86098	0.767428		0.336395
0.341971	0.191255	0.186833		0.451963	0.335939	0.016953	0.104464	1	0.792775		0.147049
0.332423	0.656987	0.144442		0.531079	0.190137	0.354953	0.217009	1	0.716864		0.329507
0.51989	0.944961	0.130814		0.560217	0.306092	0.383713	0.265984	0.642392	0.313368		0.974695
0.627905	0.238886	0.567573		0.371168	0.467549	0.981771	0.059236	0.057006	0.666918		0.0683
0.931994	0.110527	0.87596		0.414131	0.594184	0.032074	0.193408	0.204588	1		0.143383
0.239777	0.661581	0.154289		0.276878	0.713597	0.705094	0.219626	0.34999	0.991949		0.198674
0.050626	0.229753	0.634871		0.479745	0.133158	0.722005	0.155916	0.83857	0.16339		0.046871
0.128736	0.761391	0.738887		0.527413	1	0.444538	0.120281	0.406641	0.548748		0.129202
0.418222	0.030319	0.685232		0.462061	0.64116	0.384397	0.121534	0.21503	0.618775		0.204874
0.967673	0.760995	0.279163		0.390735	1	0.040853	0.078345	1	0.278423		0.425342
0.923743	0.533416	0.589748		0.418052	0.510278	0.09194	0.142415	1	0.214553		0.066743
0.678931	0.988368	0.397082		0.512306	0.236922	0.04852	0.272944	0.623106	0.078891		0.091866
0.662716	0.395242	0.340846		0.723289	0.539311	0.428707	0.307031	0.055213	0.340176		0.027634
1	0.971495	0.1501		0.262004	0.273343	0.569485	0.35211	1	1		0.068679
1	0.955582	0.431873		0	0.423263	0.138429	0.066557	0.102941	1		0.2338
0.661544	0.535606	0.880147		0.599726	0.811787	0.020425	0.242939	0.082409	0.632244		0.530752
0.586582	0.891273	0.586477		0.575396	0.802376	0.622593	0.075855	1	0.172786		0.087617
0.135266	0.266662	0.747584		0.403346	0.874735	0.386071	0.180527	1	0.192876		0.344562
0.801377	0.779831	0.959025		0.520193	0.631515	0.049648	0.209763	0.686089	1		0.440599
0.46789	0.403206	0.136898		0.487879	0.459293	0.183865	0.297118	0.378865	0.409728		0.078389
0.485229	0.58697	0.072343		0.136921	0.416166	0.231271	0.131035	0.946199	0.303981		0.117975
0.265891	0.53068	0.677027		0.374597	1	0.112066	0.24801	1	0.259373		0.169686
0.272451	0.972042	0.036231		0.4666	0.18768	0.259064	0.201057	0.620885	0.693388		0.394257
0.401561	0.512197	0.524293		0.331516	0.899004	0.618562	0.734933	0.824032	0.040304		0.027084
0.559262	0.04298	0.589933		0.48102	0.271552	0.023429	0.103613	0.676411	0.827728		0.097115
0.952213	0.746895	0.094553		0.555488	0.908284	0.057515	0.23454	0.965815	0.601847		0.928336
0.15315	0.251233	1		0.403946	0.469155	0.098235	0.316809	0.807681	0.758792		0.035117
0.940295	0.870413	0.998475		0.284575	0.159073	0.516791	0.041177	0.070194	0.367169		0.119248
0.519434	0.105914	0.638161		0.341994	0.344686	0.16144	0.141189	1	0.659608		0.252891
0.050691	0.899212	0.266743		0.451937	0.096225	0.331579	0.479478	0.470507			0.115171
0.518999	0.893069	0.206672		0.415423	0.233865	0.410596	0.336936	0.875852	0.693578		0.035973
0.285669	0.974881	0.905596		0.08685	0.190813	1	0.155314	1	0.965149		0.465115
0.174507	0.143097	0.477768		0.535697	0.598682	0.450743	0.231516	0.501832	0.633442		0.07508
0.474248	0.052694	0.238123		0.396377	0.184354	0.210181	0.217976	0.208365	0.442963		0.163537
0.790948	1	0.098762		0.250072	0.539405	0.024681	0.295797	0.999421	0.247864		0.274599
0.165011	0.978341	0.987096		0.355944	0.859098	0.038744	0.090208	0.99063	0.107029		0.702058
0.392571	0.977929	0.231598		0.647573	0.238117	0.106906	0.479559	0.542818	0.654343		0.070803
0.20544	0.988864	0.311561		0.606185	0.239842	0.412664	0.224837	0.512177	0.198594		0.137967
0.255193	0.244799	0.20492		0.19906	0.188346	0.100056	0.320978	0.668785	0.220894		0.171028
0.567108	0.929487	1		0.394833	0.59277	0.045802	0.200352	0.103398	0.857416		0.483441
0.378069	0.895623	0.199707		0.550473	0.9827	0.385279	0.50964	1	0.352294		0.101393
0.365966	1	0.270091		0.393923	0.813283	0.277347	0.19996	0.222567	0.962649		0.163844
0.607302	0	0.115575		0.502766	1	0.183994	0.23801	0.895145	0.213863		0.095467
0.181824	0.256589	0.078362		0.196933	0.364734	0.204472	0.226733	0.720051	0.798237		0.288031
0.416375	0.523359	0.687356		0.182064	0.141067	0.098274	0.22312	0.12427	0.57101		0.362156
0.810818	0.155581	0.952129		0.495799	0.877265	0.087054	0.16623	0.252785	0.062494		0.222843
0.187723	0.148765	0.081585		0.512202	0.109737	0.101926	0.256809	0.934669	0.158084		0.716065
0.993411	0.130446	0.965442		0.479763	0.335725	0.406215	0.106932	0.154478	0.06385		0.168898
0.112832	0.014398	1		0.458958	1	0.355416	0.311523	0.10633	0.141415		0.053348
0.112457	0.041917	0.124623		0.538197	0.89033	0.161575	0.263683	0.793282	0.466604		0.741807
1	0.006828	0.759154		0.505621	0.32951	0.032606	0.210915	0.178094	0.259526		0.834908
0.782196	0.034959	0.277187		0.444311	0.935175	0.029411	0.210917	1	0.926275		0.226932
0.413204	0.749202	0.294578		0.316325	0.238754	0.589806	0.149606	1	0.230132		0.171965
0.27131	0.075013	0.188215		0.321188	0.325809	0.424535	0.301998	0.42053	0.256238		0.293048
0.186365	0.25941	0.409829		0.479212	0.395511	0.114144	0.098967	0.109241	0.113799		0.447409
0.17174	0.82596	0.197102		0.467644	0.516549	0.153069	0.100373	0.841418	0.297352		0.482959
0.23025	0.534293	0.076392		0.566588	0.583884	0.089353	0.254157	1	0.213633		0.004955
0.886075	0.5446	0.970993		0.270291	0.30283	0.13723	0.120172	0.16051	0.94587		0.52247
0.614987	0.076383	0.614587		0.301641	0.536151	0.050384	0.975146	1	0.030527		0.294056
0.202054	0.58477	0.254067		0.457912	0.020016	0.291931	0.14125	0.682082	0.527683		0.0507
0.461939	1	0.797681		0.450698	0.355617	0.048119	0.234362	0.558993			0.37635
1	0.024698	0.151847		0.241172	0.118585	0.19918	0.168949	1	0.904426		0.372651
0.036181	0.111002	0.207674		0.379137	0.155191	0.346526	0.217423	0.62946	0.355965		0.503905
0.359489	0.987096	0.746852		0.319657	0.61089	0.804164	0.214186	0.436946	1		0.271254
0.073088	0.059488	0.312539		0.735981	0.377168	0.092184	0.178382	0.551592	0.663724		0.071084
0.901195	0.27328	0.31569		0.515279	0.108336	0.212324	0.180839	0.991735	0.220604		0.456654
0.412258	0.036795	0.879804		0.730567	0.94461	0.129578	0.131011	1	0.586576		1
0.8204	0.369135	0.051072		0.540077	0.530001	0.070201	0.170698	0.77335	0.611646		0.168018
0.591582	0.286444	0.256963		0.504893	0.636712	0.336878	0.202375	0.35824	0.277794		0.268838
0.201372	0.059394	0.630556		0.576559	0.938044	0.060873	0.169464	0.203507	0.471173		0.833608
0.974294	0.123799	0.84787		0.53156	0.330983	0.906275	0.235888	0.892053	0.1024		0.653628
0.450094	0.064078	0.140739		0.73034	1	0.343697	0.128345	1	0.669995		0.383115
0.222489	0.251256	0.284648		0.476574	0.55475	0.204597	0.189666	0.810779	0.594835		0.222593
0.608735	0.411207	0.397884		0.491527	0.58671	0.682987	0.20775	0.134793	0.021526		1
0.701493	0.034473	0.437072		0.377671	0.403647	0.064469	0.092537	1	0.03144		0.786429
0.332753	0.162248	0.221233		0.491094	0.124992	0.912538	0.636874	0.977228	0.13309		0.092092
0.544802	1	0.553904		0.448823	0.208644	0.354642	0.125218	0.741977	0.751188		0.679613
0.31816	0.072675	0.551979		0.245423	0.172874	0.166705	0.201613	0.259217	0.047008		0.24748
0.117455	0.040886	0.741045		0.473649	0.779658	0.866585	0.163925	1	0.362851		0.899279
0.303101	0.304232	0.853831		0.631646	1	0.526204	0.943706	0.488954	0.663429		0.391371
0.118687	0.120269	0.212148		0.440822	1	0.147698	0.8129	0.260747	0.438476		0.158928
0.952173	0.81412	0.250238		0.675692	0.672515	0.078467	0.077534	0.984415	0.193082		0.823579
0.676136	0.999302	0.047485		0.804543	0.850415	0.84109	0.243003	0.635973	1		0.648232
1	0.054038	0.82999		0.590804	0.179116	0.142168	0.259446	1	0.172083		0.834919
0.133418	1	0.831378		0.944231	0.384831	0.148084	0.19003	1	0.87505		0.990989
0.986646	1	0.671275		0.407175	0.501691	0.263099	0.101862	0.871989	0.102295		0.668134
0.024601	1			0.148623	0.311065	0.114056	0.200024	0.498295	0.502849		0.987025
0.633635	0.122137	0.674516		0.214753	0.407607	0.722503	0.228447	0.452934	0.097614		0.358972
1	0.442715	0.624658		0.413525	0.288922	0.158993	0.205945	0.422963	0.123665		0.568771
0.194641	0.738186	0.917101		0.572804	0.392171	0.106675	0.205922	0.793312	0.685876		0.77011
0.372016	0.127155	0.939386		0.663811	0.140915	0.06886	0.155449	0.073812	0.425428		0.937379
0.667238	0.989894	0.220957		0.426603	0.855069	0.418501	0.13864	0.58944	0.10242		0.545016
0.425739	0.046525	0.851618		0.648771	0.204838	0.074523	0.232552	0.058521	0.096079		0.62656
0.639043	0.10263	0.412982		0.325921	0.9428	0.557699	0.113807	0.475735	0.324237		0.737232
0.371937	0.997579	0.436868		0.192069	0.387362	1	0.232481	1	0.92246		0.692791
0.726596	0.590489	0.906462		0.999285	0.998675	0.295591	0.213258	0.879833	0.329961		0.877327
0.421323	0.157267	0.60315		0.290974	1	0.077652	0.580878	0.06187	0.285688		0.687264
0.734358	0.030619	0.460601		0.689927	0.995455	0.154924	0.129884	0.420225	0.990538		0.605031
1	1	0.548409		0.430232	0.379861	0.118708	0.23072	0.950329	0.260044		0.360877
0.280645	0.848802	0.225129		0.795339	0.326992	0.472772	0.274004	0.365227	0.62735		0.667126
0.464203	0.414435	0.513457		0.42951	0.473894	1	0.267303	0.538723	0.062352		0.576364
0.369196	0.982654	0.36757		0.790723	0.473036	0.630726	0.527274	0.291315	0.878285		0.626685
0.441418	0.999087	0.998544		0.651537	0.502876	0.711978	1	1	0.065284		0.895353
0.919534	0.622535	0.528476		0.982521	0.902678	0.617434	0.277232	0.497146	0.15239		0.389951
1	0.312166	0.626329		0.965533	0.568722	0.033249	0.075767	1	0.375447		0.762428
1	0.140435	0.970484		1	0.371864	0.304341	0.074169	0.590018	0.432365		0.828572
0.265119	0.197199	0.482853		0.184684	0.884502	0.226169	0.575392	1	0.482774		0.610606
0.877418	0.286199	0.514694		0.236796	1	0.005639	0.137849	0.824763	0.336669		0.720038
0.7832	0.293974	1		0.378134	0.326148	0.108808	0.261483	0.298746	0.329753		0.70079
0.755884	0.075078	0.337649		0.123158	1	0.239045	0.200714	0.123207	0.38896		0.622736
0.954897	0.168793	0.706299		0.23115	0.547184	0.025252	0.077447	0.477559	1		0.911365
0.045329	0.098945	0.868095		0.745577	0.18284	0.005348	0.339175	0.800276	0.290669		0.793268
0.068514	0.219577	0.232225		0.109528	0.886246	0.405997	0.098101	0.829719	0.054533		0.945466
0.545919	1	0.806875		0.122722	0.615202	0.323541	0.18694	0.715066	0.368251		0.311968
0.3901	0.236957	0.76391		0.053118	0.160394	0.60251	0.155314	1	0.097876		0.20766
0.37943	0.454623	0.541721		0.108234	0.218233	0.22071	0.100234	1	0.810093		0.113535
0.530692	0.084485	0.730641		0.114757	0.938648	0.123137	0.299141	0.787536			0.989004
0.705353	0.249461	0.078739		0.234799	1	0.392627	0.238803	1	0.127431		0.123435
0.748723	0.136393	0.208384		0.219971	0.213451	0.544594	0.305547	0.56514	0.271666		0.461986
1	0.175669	0.245282		0.356192	0.156758	0.050679	0.194179	0.885755	0.855018		0.47516
0.499664	0.19877	1		1	0.130694	0.220933	0.372908	0.282337	0.723503		0.672849
0.619375	0.302444	0.431905		0.676236	0.51551	0.334409	0.143628	0.905755	0.405742		0.152563
0.416839	0.139471	0.008523		0.146941	0.370414	0.141622	0.134774	0.453766	0.411743		0.104377
1	0.723415	0.043247		0.222729	0.835622	0.683938	0.433132	0.940132	0.673209		0.315125
0.205173	0.195933	0.12731		0.476859	0.418756	0.227504	0.218227	0.169129	0.519551		0.115287
0.136829	0.030353	0.973648		0.826424	0.648607	0.29249	0.226642	0.411237	0.051843		0.449441
0.764275	0.657111	0.381385		0.841091	0.849079	0.248657	0.160056	1	0.526575		0.061643
0.036608	0.925726	0.329842		0.652926	1	0.283506	0.148458	0.883201	0.902382		0.073542
0.752304	0.723535	0.117203		1	1	0.825668	0.223183	0.654273	0.081791		0.0368
0.888043	0.116437	0.196428		0.411663	0.421411	0.056416	0.151427	0.866686	0.654929		0.121432
0.995764	0.192763	0.503079		0.858457	0.534524	0.370778	0.143389	0.996455	0.75803		0.3954
1	0.476401	0.329676		0.581891	0.318905	0.451307	0.160033	0.500207	0.148221		0.698372
0.63625	0.056369	0.225311		0.453722	0.572942	0.14461	0.468224	0.403687	0.886102		0.468198
0.808394	0.162044	0.336886		0.622844	0.281747	0.461337	0.10869	0.863573	0.06653		0.491257
1	1	0.301303		0.641393	0.366193	0.369805	0.968618	0.334992	0.409481		0.603997
1	0.379585	0.411755		0.91072	0.407686	0.99992	0.410601	1	0.169739		0.11865
0.625315	0.158002	0.277364		0.890791	0.484952	0.138695	0.342958	0.509962	1		0.320135
0.300958	0.768914	0.849172		0.384606	1	0.688009	0.207295	1	0.306838		0.423568
0.24908	0.18784	0.245202		0.557128	0.824372	0.735049	0.988387	0.784717	0.09039		0.461129
0.511878	0.04519	0.283056		0.790019	0.941198	0.496883	0.669348	0.608151	0.303413		0.178046
0.580382	0.77741	0.523339		0.282441	0.733982	0.865033	0.197831	0.657077	1		0.070581
0.652369	0.565923	0.307603		0.236408	0.128389	0.373183	1	0.767413	0.158553		1
0.325128	0.141325	0.077308		0.289141	0.395485	0.128651	0.999945	0.789442	0.580291		0.096534
0.740566	0.835443	0.129187		0.24431	0.864311	0.395051	0.32801	0.32078	0.232793		0.523613
0.855964	1	0.930825		0.228189	0.220714	0.421934	0.41114	0.26387	0.739826		0.933302
0.895625	0.515989	0.907759		0.922959	0.835316	1	0.250288	0.127268	0.274635		0.322207
0.394292	0.514465	0.229328		0.331959	0.916241	0.06309	0.323401	1	0.314279		0.330287
0.584822	0.318592	0.555832		0.549846	0.197873	0.268813	0.539445	0.286869	0.081047		0.985127
0.487962	0.427708	0.403594		0.237375	0.164155	0.633274	0.960866	0.982972	0.46949		0.997123
0.359239	0.619024	0.655588		0.72457	0.834432	0.472004	0.266139	0.324187	0.915195		0.414946
0.506727	0.354251	0.99752		0.195655	0.741537	0.186374	0.061291	1	0.35922		0.274043
0.5657	1	0.380224		0.334631	0.127301	0.200678	0.309913	0.59605	0.085612		1
0.375204	0.141923	0.40107		0.264832	0.260434	0.626224	0.197362	0.262298	0.108416		0.334859
0.446165	0.083483	0.322463		0.642417	0.151807	0.588068	0.230555	0.437564	0.403398		0.296586
0.774932	0.612185	0.53747		0.585602	0.22001	0.583986	0.103632	0.980487	0.127254		1
0.469116	0.893261	0.858612		0.244983	0.821386	0.689899	0.531605	0.165223	0.408131		0.984107
0.67774	0.707705	1		0.957027	0.560919	0.696254	1	1	0.142324		0.772051
0.348073	0.698222	0.075225		0.399231	1	0.721995	1	0.795471	0.330995		0.589312
0.618195	0.800557	0.653501		0.521924	0.683769	0.862897	0.394935	0.768242	0.825845		0.903772
0.526928	0.974689	0.31463		0.21788	0.973058	0.601722	0.116954	1	0.144099		0.496794
0.593278	0.951619	0.912465		0.324571	0.151032	0.818642	0.02316	0.078338	0.771958		0.20794
0.391148	0.987259	0.491067		0.417881	1	0.209291	0.796276	1	0.321042		0.734097
0.627246	0.29701	0.322107		0.225881	0.049921	0.28712	0.27789	0.539595	0.313637		0.887215
0.605624	0.218259	0.321265		0.249483	0.253127	0.996067	1	0.168946	0.663373		0.834947
0.829336	0.034694	0.402624		0.23214	0.156239	0.984996	0.585942	1	0.437591		0.692657
0.815411	0.05781	0.105523		0.313971	0.948925	0.797219	0.049419	0.226235	0.114958		0.584536
0.59476	0.039522	0.297398		0.26357	0.28972	0.713417	0.273599	1	1		0.770932
0.358827	0.044282	0.739206		0.256387	0.644821	0.890421	0.078926	0.302876	0.660144		0.593031
0.219521	0.028586	0.510935		0.202087	1	0.552461	0.938964	0.545755	0.311742		0.979506
0.765647	0.121584	0.509271		0.285852	0.548323	0.221757	0.76455	0.733023	0.940178		0.478029
0.396694	0.506681	0.406326		0.711079	0.297245	0.980989	0.590729	0.784195	0.594108		0.459152
0.420081	0.075602	0.591981		0.180328	1	0.901619	0.629266	1	0.669599		0.553171
0.811063	0.149265	0.158509		0.114465	0.670009	0.999813	0.474437	0.456752	0.144115		0.615602
0.17163	0.029697	0.664954		0.104174	0.933511	0.926354	1	0.874115	0.468269		0.484632
0.706773	0.071528	0.063407		0.244724	0.364145	0.139284	0.52865	0.321879	0.108927		0.56724
1	0.438977	0.512996		0.12543	0.989052	1	0.523067	0.720599	1		0.563857
0.321106	0.974372	1		0.365118	1	1	0.176076	0.46736	0.446221		0.96213
0.486054	0.472261	0.366478		1	0.892143	0.904281	1	1	0.781813		0.824587
0.262506	0.826927	0.146371		1	0.179675	0.962769	0.228267	1	0.330877		0.943355
0.594193	0.272586	0.520516		0.999565	0.766357	0.98636	0.299424	0.282538	0.32847		0.860584
0.700209	0.15936	0.682064		0.440119	0.436989	1	0.530322	0.16757	0.597436		0.09496
0.869991	0.140773	0.288042		0.540234	0.636029	0.11105	0.247031	0.633129	0.595984		0.141894
0.381808	0.050947	0.530271		0.168395	0.549476	1	0.284673	0.90366	0.662125		0.044036
0.582433	0.30592	0.17372		0.106574	1	0.439014	0.603862	0.614844	0.524373		0.103014
0.660209	0.065221	0.772076		0.191474	0.624471	1	0.96852	0.994955	0.281052		0.081202
0.618766	0.518923	0.433779		0.246877	0.297863	0.290762	0.887692	0.00783	0.350866		0.127378
0.5618	0.317982	0.838875		0.182819	0.219836	0.643672	0.959229	0.699276	0.090621		0.460081
0.207555	0.029877	0.355086		0.557363	0.248338	0.989662	0.325095	0.711426	0.38102		0.109784
0.585345	0.096121	0.324425		0.144726	0.442127	0.823701	0.763623	1	0.164589		0.069571
0.811386	0.990439	0.194006		0.05656	0.386696	0.578347	0.739607	1	0.601384		0.405397
0.26412	0.228957	0.257707		0.266238	0.305996	0.768333	0.351656	0.349969	1		0.068767
0.602549	0.209144	0.528127		0.278093	1	0.978624	0.504673	0.571248	0.370209		0.046294
0.425906	0.063828	0.698422		0.364137	0.542642	0.742728	0.946	1	0.377734		0.663485
0.812348	0.218451	0.99906		0.772082	0.058658	0.509678	0.948821	0.740819	0.992812		0.556476
0.254919	0.062984	1		0.534288	0.635127	1	0.817297	1	0.15403		0.411552
0.659757	0.3309	0.959061		0.047262	0.999964	0.826819	0.855378	1	0.178876		0.100854
0.260167	0.067576	0.94121		0.338469	0.224597	0.951526	0.870861	1	1		0.118235
0.581474	0.479356	1		0.291384	0.23572	0.896193	0.190352	1	0.320054		0.116651
0.552764	0.064781	0.403212		0.261728	0.253142	0.834929	0.826921	0.620519	0.5635		0.105013
0.662127	0.998399	0.296908		0.096135	0.360066	0.702399	0.421609	0.939335	0.412499		0.357266
0.380407	0.032348	0.292412		0.485906	0.792485	1	0.995043	0.404304	0.762065		0.080321
0.575216	0.88457	0.599034		0.686069	0.456296	0.984418	1	0.676277	0.041256		0.130397
0.915234	0.051719	0.602607		0.538629	1	0.863585	1	0.101794	0.009169		0.057362
0.957135	0.05255	0.266322		0.250268	0.501742	1	1	0.435278	0.138959		0.547624
0.629079	0.984494	0.549119		0.126694	0.369173	0.607282	0.703323	0.495409	0.086492		0.079413
0.334398	0.040491	0.998831		0.12309	0.701549	0.550323	0.730829	0.3272	0.259133		0.076551
0.429055	0.230682	0.460622		0.265035	0.095451	0.922713	0.515361	1	0.89667		0.082368
0.250212	0.909344	0.268699		0.400723	0.057645	0.864241	0.338466	0.185167	0.302326		0.9268
0.495799	0.21348	0.810309		0.321106	0.208079	0.941276	0.631738	0.998716	0.569217		0.104036
0.437569	0.78664	0.715348		0.339064	0.661334	0.451649	0.111796	0.135613	0.704776		0.043455
0.283742	1	0.397764		0.550536	0.241491	0.830248	0.293247	0.26501	0.850307		0.903693
0.333873	0.711544	0.355071		0.100216	0.28129	0.675158	0.42863	0.166938	0.225335		0.577027
0.616018	0.962356	0.71053		0.189335	0.1745	0.43494	0.614607	0.957359	0.858767		0.120806
0.29265	0.256714	0.088835		0.562892	0.097088	0.966761	0.56134	0.207212	0.457812		0.08708
0.576985	0.575701	0.311951		0.588645	0.162519	1	0.78741	0.140685	0.979209		0.089333
0.698929	0.085419	0.782937		0.372075	0.560391	0.941286	0.796601	0.275017	0.929524		0.097411
0.74336	0.696489	0.189204		0.788919	0.533472	1	0.68464	1	0.508531		0.101302
0.299455	0.087985	0.69921		0.854825	0.732715	0.478011	0.703146	0.331801	0.102178		0.126639
0.480504	0.488317	0.399874		0.658172	0.300112	0.981392	0.338689	1	0.583913		0.392431
0.552042	0.027068	0.259679		0.607871	1	0.475269	0.180381	1	0.232363		0.108634
0.624376	0.062685	1		1	0.409723	1	0.403869	0.299111	0.449086		0.265264
0.557324	0.840756	0.109463		0.341327	0.91082	0.051401	0.986753	0.071424	0.978938		0.391895
0.333608	0.471125	0.915363		0.688081	0.453164	0.791919	0.885061	0.505375	0.434987		0.535535
0.344437	0.490978	0.563902		0.71392	0.537271	0.620052	0.434362	0.454894	0.141452		0.080624
0.3835	0.353128	0.461115		0.413818	1	0.835776	0.526656	0.988643	0.572225		0.085019
0.436795	0.524285	0.164871		0.397038	0.512146	1	0.706281	0.475846	0.158391		0.60607
0.739055	0.123628	0.719555		0.50183	0.383778	1	0.04369	0.059653	0.232654		0.915805
0.266468	0.671973	0.875363		0.254349	0.582005	0.437831	0.669493	0.221417	0.335512		0.164148
0.206257	0.232619	0.555867		0.403493	0.222844	0.704819	0.710996	0.624331			0.917247
0.519901	0.919902	0.511197		0.231633	0.507581	0.590397	0.515839	0.578017	0.524909		0.41012
0.654927	0.360103	0.213642		0.270409	0.365855	0.568929	0.530434	0.711233	1		0.088458
0.580341	0.53066	0.672208		0.746426	0.166705	0.535304	0.387219	0.396089	0.195512		0.077792
0.851355	0.258675	1		0.750241	0.113776	0.912846	0.665936	0.289505	1		0.407077
0.564593	0.693076	0.298984		0.40878	0.50887	0.579325	0.559976	0.995992	1		0.978775
0.874056	0.126796	0.687288		0.538476	0.520889	0.929388	0.6621	0.425974	0.093444		0.708903
0.313925	0.357262	0.394743		0.3475	1	1	0.454885	1	0.11947		0.964102
0.552122	0.467941	0.506052		0.08856	0.999066	0.259405	0.203428	0.266407	0.094235		0.971771
0.671905	0.068561	0.341915		0.416725	0.953287	0.862437	0.218542	0.304621	0.729112		0.745022
0.254393	0.732148	0.810261		0.428348	0.902711	0.535279	1	0.506515	0.120205		0.592797
0.711285	0.630668	0.256688		0.72988	0.726227	0.780701	0.458296	0.480188	0.449998		0.79492
0.673516	0.899796	0.359632		0.262324	0.256413	0.098091	0.358018	0.304184	1		0.837173
0.681268	0.121867	0.337089		0.820092	0.375222	0.262323	0.549296	1	0.604639		0.717126
0.112721	0.332303	0.51256		0.258324	0.079313	0.869971	0.373533	0.1908	0.743804		0.143873
	0.302121	0.064527		0.268166	0.911087	0.562261	0.665424	0.993261	0.517787		0.232879
0.13676	0.32245	0.693475		0.892844	0.902358	0.745718	0.175781	0.85482	0.369688		0.877641
0.838826	0.270431	0.560962		0.899544	0.388571	0.415601	0.470106	0.393825	0.157858		0.223347
0.1461	0.509636	0.554809		0.632139	0.484879	0.773605	0.654571	1	0.413934		0.174545
0.16634	0.937106	0.631942		0.420001	1	0.728233	0.407382	0.581718	0.27017		0.98281
0.566611	0.179163	0.281715		0.759681	0.702834	0.07743	0.399047	1	0.108583		0.908077
0.597684	0.092628	0.428842			1	0.487126	0.796333	0.401516	0.661055		0.865305
0.901596	0.207659	0.850016		0.292694	0.516275	0.501918	0.629439	1	0.563499		0.173897
0.658542	0.092263	0.19269		0.241362	0.144291	0.565719	0.323271	0.195999	0.32598		0.389329
0.30318	0.403452	0.612252		0.84813	0.627835	0.951758	0.060648	0.135362	0.128436		0.982206
0.740724	0.229101	0.79039		0.255135	1		0.542104	0.835158	0.098832		1
0.490751	0.434403	0.891616		0.185807	1	1	0.3915	0.308152	0.506153		0.083408
0.628183	0.5459	0.852779		0.889741	0.421839	1	0.392951	0.307134	0.804975		0.138508
0.703224	0.055952	0.598797		0.258105	0.396359	0.470289	0.496005	1	0.198476		0.907105
0.165939	0.633496	0.975019		0.315669	0.978133	0.631296	0.647417	0.48762	0.146152		1
0.191401	0.239967	0.426084		0.321456	0.168251	0.804318	0.363998	0.551153	0.301228		0.153764
0.2071	0.29798	0.882144		0.386907	0.493291	1	1	0.755712	0.853973		0.924818
0.695519	0.690898	0.323939		0.239249	0.95894	0.588596	0.45589	0.622173	0.092426		0.166143
0.436376	0.156271	0.695129		0.756723	0.353761	0.980138	0.28532	1	0.863277		0.582652
0.254697	0.018347	0.707417		0.656696	1	0.47142	0.250587	1	0.798971		1
0.968093	0.475359	0.077774		0.939455	0.986939	0.987065	0.17986	0.019711	0.599174		0.093812
0.300828	0.445758	0.827252		0.957172	0.142264	0.909549	0.336112	0.693447	0.444372		0.210263
0.447588	0.04916	0.881352		0.761205	0.053271	1	0.664713	0.249673	0.711815		0.849671
0.524583	0.225093	0.839015		0.261063	0.278941	0.466651	0.232877	0.670817	0.523895		0.344696
0.646685	0.147943	0.099287		0.203711	1	0.622366	0.374356	0.744337	0.007114		0.903685
0.288861	0.052893	1		0.185857	1	0.278318	0.726437	0.326897	0.208942		0.161518
0.407511	0.082539	0.712035		0.156766	0.421538	0.845098	0.538175	0.454343	0.678296		0.391844
0.71757	0.984623	0.055957		0.999318	0.05776	0.826291	0.563932	0.278867	0.246595		0.95422
0.224851	0.060795	0.513084		0.225758	0.411645	1	0.509792	1	0.453706		0.364948
0.846849	0.115217	0.984315		0.306038	0.713279	0.574442	0.382767	0.532954	0.282334		0.187444
0.524073	0.179069	0.474226		0.620952	0.963114	0.726972	0.70626	0.521148	1		0.157215
0.426005	0.641102	0.803128		0.235185	0.612579	0.906216	0.315779	0.847752	0.241986		0.179646
0.213326	0.079412	0.790997		0.239138	1	0.338662	0.37953	0.757119	0.726747		0.983426
0.966703	0.691649	0.672143		0.220158		0.799239	0.156936	0.114086	0.983597		0.16005
0.711627	0.030302	0.020057		0.118933	0.510682	0.86152	0.582221	0.723952	0.24512		0.186829
0.435059	0.236471	0.317975		0.224741	0.539278	0.540566	0.459393	0.645475	0.999883		0.903206
0.692827	0.120607	0.620469		0.310933	0.642554	0.949155	0.247878	0.195586	0.9023		0.93479
0.656969	0.440774	0.380736		0.189648	0.423423	0.984371	0.242564	0.680761	0.148884		0.023514
0.282006	0.033754	0.339744		0.324054	0.797666	0.232812	0.301703	0.796867	0.258204		0.136142
0.663308	0.117447	0.514875		0.164989	0.450675	0.811591	0.457487	0.096589	0.098746		0.194994
0.328837	1	0.381407		0.332565	1	1	0.24078	0.487998	0.841617		0.821935
0.535411	0.1788	0.379562		0.206059	0.89791	1	0.839211	0.552486	0.109739		0.164358
0.098159	0.021114	0.521211		0.241806	0.918401	0.65236	0.694417	0.999223	0.143324		0.182946
0.330398	1	0.085701		0.200454	0.452036	0.407492	0.527733	1	0.279312		0.158188
0.300769	0.155787	0.693262		0.78189	0.515503	0.129061	0.084576	0.466099	0.528424		0.847348
	0.562578	0.219577		0.305134	0.589137	0.989834	0.388918	0.360421			0.851755
0.561175	0.02203	0.635672		0.946772	0.928771	0.78186	0.597587	0.350615	0.800384		0.157454
0.773528	0.364152	0.458719		0.216854	0.410208	1	0.727551	0.425824	0.634955		0.564186
0.41435	0.029954	0.883325		0.312665	0.946545	0.186883	0.750515	0.228478	0.160172		0.239947
0.434558	0.330279	0.380547		0.664367	0.213235	0.966901	0.511445	0.79146	0.83616		1
0.475159	0.078381	0.55444		0.429692	0.872459	1	0.376609	1	0.525482		0.163717
0.499525	0.361682	0.8214		0.17217	0.245294	0.83786	0.835254	1	0.388135		0.138082
0.377461	0.28707	0.25621		0.086457	0.994393	0.861753	0.402993	0.600634	0.821669		0.1873
0.636405	0.318759	0.594713		0.295044	0.847234	0.337169	0.500762	0.073178	0.436234		0.166059
0.400678	0.398635	0.85304		0.169743	1	0.77333	0.291312	1	0.594853		0.999947
0.546644	0.940501	0.974581		0.620139	0.199243	0.329194	0.718129	1	0.15904		0.631708
0.654378	0.597767	0.996266		0.172288	1	0.846981	0.401442	0.193983	0.119951		0.903502
0.620701	0.659597	0.948902		0.397469	0.735977	1	0.583583	0.154274	0.847969		0.157201
0.481205	0.923171	0.141875		0.066307	0.941408	0.479065	0.528793	0.396085	0.912156		0.982731
0.668859	0.988442	0.323768		0.31565	0.430179	1	0.455639	0.549546	0.076908		0.238966
0.27162	0.729507	0.589172		0.154232	0.641268	0.359707	0.512	1	0.226308		0.143945
0.480218	0.18907	0.491086		0.251356	0.754898	0.906492	0.533473	0.106016	0.095404		0.149013
0.718928	1	0.417395		0.450396	0.506023	0.747777	0.433722	0.197448	0.636546		0.129525
0.51204	0.445135	0.409757		0.067663	0.44512	0.508808	0.682826	0.312577	0.164967		0.919713
0.383028	0.060107	0.979718		0.428714	1	0.726444	0.781026	0.550864	0.794166		0.965699
0.576478	0.218619	0.760035		0.384695	0.258833	1	0.340635	0.17957	0.278538		1
0.322178	0.148844	1		0.206667	0.257234	0.405488	0.556021	0.264931	0.215421		1
0.911048	0.589875	0.675423		0.902446	0.324182	0.890397	0.72025	0.096644	0.671888		0.877671
0.502892	0.255603	0.466789		0.223618	0.306553	0.281855	0.364079	0.355444	0.119186		0.083372
0.756092	0.807897	0.667996		0.579337	1	1	0.34751	0.707552	0.053411		0.293938
0.651735	0.888776	0.600467		0.305033	1	0.951979	0.371959	0.533103	0.938828		0.071176
0.427455	0.296025	0.119508		0.172954	0.572276	0.704087	0.380625	0.033712	0.625511		0.131335
0.634757	0.090877	0.663628		0.201773	0.437479	0.71897	0.677267	0.222032	0.596593		0.276316
0.629961	0.655374	0.476683		0.106077	0.537652	0.87994	0.784192	0.659422	0.205333		0.032053
0.358251	1	0.962962		0.90877	0.956776	1	0.213723	0.397076	0.615403		0.152835
0.579704	1	0.26124		0.158129	1	0.633816	0.472613	0.424594	0.739053		0.082554
0.666483	0.826694	0.45491		0.487384	0.320567	0.449456	0.513221	0.25819	0.412949		0.115161
0.715852	0.033451	0.551538		0.684353	0.278941	0.973321	0.744805	0.559719	0.543945		0.153042
0.553227	0.9369	0.805992		0.304952	0.597799	0.917841	0.25099	0.142083	0.074705		0.679917
0.523734	0.891341	0.653016		0.616927	0.71988	1	0.394295	0.709128	0.134102		0.992
0.320834	0.422856	0.42924		0.440986	0.843342	0.786091	0.391947	0.106436	0.693652		0.680204
0.890483	1	0.982216		0.111184	0.531905	0.656997	1	0.953547	0.173143		0.804592
0.487635	0.453857	0.141994		0.897392	0.173201	0.882257	0.61875	0.19081	0.250464		0.271843
0.562536	0.489384	0.146724		0.355529	0.508714	0.742061	0.928876	0.07397	1		0.631164
0.454219	0.884319	0.96927		0.88466	0.937158	0.940215	0.156167	0.525465	0.120296		0.929842
0.09008	0.967371	0.296398		0.143763	0.261291	0.344211	0.29594	0.641791	0.036555		0.886837
0.085763	0.282953	0.878461		0.696604	0.510456	0.752762	1	0.54056	0.88901		1
0.370893	0.421385	0.74201		0.624286	0.146078	0.804414	0.675775	0.394986	0.255294		0.904695
0.21314	0.689044	0.387589		0.704089	0.28751	1	0.975719	0.451836	0.146701		0.053742
0.87789	0.87348	0.84429		0.381297	0.180925	0.438461	0.906967	0.066475	0.317394		0.890268
0.167404	0.801425	0.598974		0.513436	0.780533	0.994381	1	1	0.314243		0.75659
0.708385	0.066204	0.638787		0.21046	0.45655	0.391555	0.797324	0.276404	1		1
0.594974	0.345279	0.811926		0.427703	0.559811	0.750537	1	0.145375	0.715956		0.225853
0.319685	0.485266	0.331265		0.425696	0.625211	0.89163	1	0.645092	0.872549		0.184534
0.361627	0.311038	0.398312		0.282011	1	0.292004	0.999834	1	0.404947		0.091369
0.619008	0.201396	0.692072		0.811709	0.621085	0.997446	0.308982	1	0.208252		0.27002
0.325773	0.266439	0.423956		0.759732	1	0.609274	0.361418	1	0.830076		0.065499
0.52996	0.116329	0.957845		0.125061	0.401488	0.122478	1	0.355267	0.463669		0.884092
0.454295	0.50628	0.097637		0.67216	0.674195	0.978767	0.327113	0.430863	0.399305		0.966543
0.250184	0.872691	0.396541		1	0.94598	1	0.177299	0.606835	0.523127		0.596889
0.646856	0.544775	0.31345		0.289822	0.405728	0.999178	0.292907	0.396248	0.391712		1
0.116788	0.065107	0.314839		0.763051	0.76546	0.791023	0.055843	0.130932	0.566686		0.952083
0.644141	0.661466	0.375739		0.892781	0.98412	0.961747	0.171733	1	0.035658		1
0.429845	0.739565	0.848911		0.422457	0.955912	0.999917	0.368487	0.942845	0.379281
0.519328	0.730921	0.850381		0.933985	0.834701	1	1	0.484589	0.373614
0.347893	0.560467	0.356601		0.39213	0.431715	1	0.517779	0.090412	0.228706
0.616175	0.729411	0.921508		0.988447	0.311821	1	0.259828	0.286036	1
0.830217	0.778444	0.47523		0.544038	0.08447	0.135012	0.154116	0.889269	0.28948
0.931289	0.784359	0.666786		0.228959	0.172411	0.196034	0.642954	1	0.679286
0.083492	0.235014	0.813832		0.998588	1	0.869999	0.22225	0.055053	0.631067
0.383402	0.590485	0.365199		0.097191	0.514274		0.177284	1	0.474538
0.787216	0.216842	0.458722		0.235166	0.546794	0.988245	1	1	0.463797
0.126615	0.926188	0.495501		0.732846	1		0.225629	1	0.118463
0.88895	0.350668	0.210622		0.822197	0.187752	0.224321	0.405268	0.814218	0.632271
0.18521	0.798816	0.290985		0.193571	0.56095	0.347008	0.606011	0.79614	0.429038
0.436377	1	0.490237		0.268219	0.127028	0.748537	0.108043	1	1
0.516175	1	1		0.094469	0.542242	0.896239	0.217502	1	0.856709
0.132161	0.99453	0.620212		0.256699	0.610006	0.07117	0.713754	0.371919	0.73873
0.687507	0.636257	0.981713		0.847199	0.62203	0.735532	0.089854	1	0.434512
0.461726	0.874552	0.349894		0.257641	0.990951	0.805737	0.667399	0.354293	0.358393
0.518599	0.861563	1		0.559645	0.196212	0.07872	0.304026	0.949762	0.323665
0.611945	0.576102	0.525856		0.127302	0.483246	0.917954	0.675997	0.672573	0.922217
0.510221	0.111796	0.45929		1	0.483564	0.885289	0.058518	0.20084	0.958747
0.309784	0.905206	0.245647		0.605474	0.433284	0.991029	0.587197	0.206233
1	0.170883	0.492993		0.638621	0.276511	0.555953	0.249271	0.289145	0.78343
0.471379	0.093789	0.907568		1	0.330253	0.074419	0.380699	0.210715	0.881797
0.639411	0.311693	0.677031		0.649982	0.436118	1	0.245826	1	0.753802
0.819674	1	1		1	0.654366	0.657523	0.491357	0.200625	0.37984
0.211488	0.751988	0.186731		0.677988	0.759993	0.692083	0.469644	0.89004	0.98986
0.465304	0.583399	0.698313		0.098389	0.408752		0.145807	0.336546	0.760093
0.862448	0.89566	0.394513		0.877882	0.203308	1	0.393796	0.893926	0.173079
0.582783	0.810368	0.558501		0.137827	0.360596	0.80868	0.366348	0.981401	0.300701
0.281856	0.281079	0.718941		0.161197	0.99941	0.984168	0.265301	0.013326	0.735398
0.353219	0.679442	0.397829		0.732766	0.298479	0.618013	0.416514	0.630902	1
0.665834	0.388067	0.963571		0.319506	0.297888	1	0.51529	0.164915	0.672564
0.815785	0.311402	0.818077		1	0.454893	0.729289	0.287784	0.220005	0.977861
0.198312	1	0.414415		0.535698	0.598029	0.7256	0.146199	0.794916	0.216892
0.618877	0.113939	0.21572		0.186693	0.212894	0.9624	0.178604	0.112393	0.177802
0.571189	0.445991	0.373336		0.25751	0.298349	0.872542	0.3	0.456655	0.206179
0.620234	0.975062	0.907363		0.233568	1	0.511704	0.242561	0.433422	0.087233
0.718049	0.64741	0.960516		0.149455	1	1	0.328561	0.423811	0.098889
0.543248	0.8799	0.985376		0.339262	1	1	0.460997	0.100502	0.553678
0.521873	0.726906	0.461655		0.170982	0.702825	0.124199	0.405771	1	0.379803
0.450881	0.873197	0.467375		0.387679	0.300038	0.200729	0.369985	1	0.648209
0.963609	0.711615	0.70951		0.976832	0.135387	0.845055	0.197581	0.301282	0.480678
0.726726	0.217278	0.189736		0.521901	0.465	1	0.307023	0.738512	0.295617
0.881888	0.85357	0.75965		0.312339	0.562551	0.942116	0.070239	1	0.209558
0.860877	0.739268	1		0.762212	1	0.921896	0.474339	1	0.092491
0.83191	0.170277	0.255538		0.437377	0.853289	0.750765	0.545607	0.96192	0.349018
0.953907	0.152425	0.834033		0.436716	0.301082	0.983866	0.454558	0.371927	0.5851
0.996545	1	0.939656		0.507509	0.836194	0.517847	0.285398	1	0.086974
0.372474	0.808052	0.54957		0.108363	0.516497	0.934073	0.307154	0.82225	1
0.153011	0.17524	0.158173		0.205858	0.302244	0.893605	0.531294	0.662514	0.598115
0.599357	0.447503	0.602309		0.223686	0.104003	0.983993	0.296081	0.25844	0.743145
0.139355	0.638739	0.639105		0.154258	0.489673	0.942333	0.058571	0.782219	0.713968
0.471354	0.471641	0.230466		0.303221	0.16707	0.763763	0.243294	0.483902	0.130339
0.812045	1	0.839078		0.865963	0.891031	1	0.803278	0.843894	0.429033
0.665418	1	0.756129		0.355408	0.709429	0.841105	0.425061	0.228695	0.745739
0.468209	0.837701	0.069901		0.31727	0.400982	0.895477	0.747013	0.984949	0.440548
0.338407	0.216117	0.289306		0.469002	1	1	1	0.667694	0.650882
0.302794	0.602064	0.550389		0.526307	1	1	0.339013	0.259711	0.421547
0.536265	0.880213	0.982892		0.398292	0.495123	0.901077	0.189733	0.524072	0.804319
0.641639	0.991116	0.123639		0.501298	0.406305	0.86052	0.541202	0.084315	0.856163
0.2923	1	0.391103		0.522969	0.816585	0.915821	0.130062	0.386774	0.197396
0.628094	0.981192	1		0.595541	0.419528	1	0.262896	0.352575	0.693789
0.425683	1	0.54189		0.571658	0.707871	0.070107	0.339734	0.40587	0.134179
0.957076	1	0.926505		0.605675	0.427164	0.323322	0.178275	0.656931	0.487975
0.200748		0.40258		0.138772	0.283006	0.85746	0.375368	0.595026	0.602087
0.571124	1	0.709185		0.750931	0.527458	0.662913	0.50695	0.740704	0.822044
0.549856	1	0.977144		0.254542	0.305849	0.606474	0.142082	0.283791	0.697673
0.617879	1	0.307275		0.45656	0.497027	0.964622	0.395378	0.536936	0.807127
0.900082	0.286451	0.392872		0.76782	0.71657	0.998272	0.202356	0.803377	0.989074
0.3663	0.045954	0.974201		0.270082	0.165275	0.90657	0.240932	0.971052	0.2441
0.422728	0.527713	0.579264		0.288228	1	1	0.357813	0.986386	0.716343
0.196858	0.527888	0.585201		0.967688	0.662164	0.69919	0.267015	0.445406	0.132069
0.426236	0.97041	0.286172		0.540585	1	0.77333	0.422106	0.382654	0.028706
0.186083	0.599609	0.328676		1	0.074261	0.975926	0.412312	0.47981	0.894527
0.393943	0.70891	0.851321		0.022343	1	0.199941	0.377402	1	0.785985
0.222849	0.448491	0.707323		0.405538	0.748037	1	0.578827	1	0.941218
0.859564	0.433253	0.910038		0.202154	0.343181	0.442064	0.249358	1	0.208585
0.880147	0.118967	1		0.73604	0.659694	0.583538	0.110228	0.099345	0.166166
0.827814	0.355487	0.254415		0.191421	0.326617	0.191167	0.9238	0.49694	0.12065
0.578649	0.461593	1		0.371075	0.642244	0.452582	0.343072	1	0.193971
0.227282	0.433198	0.985804		1	0.136862	0.408767	0.371976	0.998696	0.923175
0.512333	0.218856	0.482401		0.347889	0.986115	0.771205	0.55679	0.987644	0.708496
0.270778	0.227688	0.747129		0.98756	0.246931	0.943165	1	0.914583	0.207926
0.353896	0.853997	0.802005		0.31013	0.814616	0.756558	0.319664	1	0.160719
0.279855	0.045248	0.194131		0.945597	0.862142	0.760298	0.299363	1	0.358147
0.631996	0.68701	1		0.279787	0.664643	0.064455	0.341066	0.360665	0.087464
0.498939	0.448244	0.719534		0.109293	1	0.524015	0.268981	0.564312	0.114652
0.755001	0.494666	0.892104		0.974422	0.670337	0.128971	0.291432	0.838406	0.03847
0.580105	0.060535	0.536438		0.071137	0.499755	0.098084	0.145793	0.697312	0.316468
0.350866	0.748473	0.772708		0.239821	0.524228	0.640884	0.291752	0.360677	0.092321
0.193608	0.091982	0.583308		0.059298	0.163246	0.765656	0.660205	0.58676	0.237694
0.500655	0.114392	1		0.729186	0.484622	0.546364	0.153425	1	0.723342
0.543018	0.472447	0.505961		0.443213	0.998701	0.511824	1	0.237171	0.583427
0.340877	0.309127	0.596053		0.841468	0.994241	0.798522	0.300556	0.148858	0.263637
0.324953	0.21153	0.988446		0.527178	0.512331	0.45002	0.663675	0.116592	1
0.060115	0.573071	0.464857		0.634195	1	0.339927	0.264045	0.497074	0.556682
0.803575	0.264247	0.734447		0.45207	0.875383	0.857747	0.437417	0.717509	0.22293
0.31996	0.44663	0.403964		0.841648	0.986557	0.174618	0.506661	0.947583	0.669238
0.407122	0.661203	0.548981		0.530547	0.997753	0.751604	0.367017	1	0.112982
0.836864	0.08388	0.715054		0.219508	0.609413	0.837558	0.114182	1	0.89912
1	0.314003	0.949538		1	0.18283	0.269511	0.108462	1	0.399554
0.237388	0.141429	0.379594		1	0.794792	0.415597	0.393096	0.737976	0.94792
0.543739	0.742642	0.887844		1	0.229352	0.951501	0.582467	0.173433	0.449258
0.149763	0.420997	0.136144		0.550962	0.24692	0.604021	0.270863	0.662432	0.344006
0.186079	0.128431	0.819871		0.583776	0.343321	0.953743	0.807472	0.550226	0.837897
0.033143	0.199881	0.178387		0.656351	0.427625	0.724967	0.066422	0.740055	0.703295
0.523504	0.786175	0.322263		1	0.37183	0.546614	0.299085	0.337223	0.33302
0.452585	0.647571	0.491754		1	0.355255	1	0.517873	1	0.738394
0.43039	0.664176	0.128504		0.993684	0.336062	0.478915	0.114737	0.310897	0.945625
0.727392	0.572226	0.624922		0.135765	1	0.918488	0.240733	0.23895	0.561576
0.349634	0.509352	0.7794		1	0.885724	0.967621	0.419271	1	0.862247
0.48762	0.186576	0.371953		1	0.454433	1	0.998446	1	0.158969
0.401113	0.152633	0.91484			0.61415	1	0.132452	0.045677	0.131688
0.585539	0.316097	0.93649			1	0.74231	0.430999	0.858727	0.846513
0.458965	0.07873	0.827751			0.800713	0.267839	0.143041	0.27269	0.151213
0.405026	0.250363	0.273197			1	0.349923	0.228264	1	0.530942
0.62347	0.057378	0.424925			0.481004	0.662906	0.544148	0.345442	0.414847
0.219696	0.244495	0.989875			0.866729	0.878434	0.995373	1	0.303732
0.593081	0.197478	0.443504			0.063436	1	1	0.779118	0.556499
0.583836	0.430514	0.641633			0.273104	0.73704	0.070099	0.543384	0.165772
0.749508	0.063322	0.564967			0.516552	0.487078	0.217277	0.73953	0.868975
0.46168	0.284268	0.717488			0.368895	0.800608	0.185489	0.505593	0.698874
0.123081	0.267358	0.788424			0.089943	0.351074	0.202191	0.276756	0.736544
0.388787	0.194451	0.57696			0.381409	0.971285	0.134105	0.076672	0.706167
0.187944	0.135592	0.528187			0.441282	0.488367	0.297587	0.745789	0.884397
0.218096	0.598381	0.899945			0.830567	0.940799	0.181904	0.25387	0.697301
0.875779	0.914536	0.943902			0.816705	0.957694	0.186375	1	0.661508
0.33886	0.085356	0.787399			0.045623	0.458676	0.054551	0.648784	0.192774
0.115303	0.887834	0.351253			0.946532	0.55064	0.260887	0.975245	0.48503
0.532229	0.074552	0.997151			0.840895	0.786891	0.167594	0.157318	0.690805
0.721217	0.752266	0.257695			1	0.992556	0.651684	1	0.858835
0.322971	0.465791	0.28439			1	0.798596	0.347317	0.444578	0.129644
0.313844	0.101008	0.610386			0.508245	0.877968	0.300734	0.97969	0.977945
0.263854	0.112012	0.048052			0.64353	0.854382	0.077522	0.631413	0.722355
0.948821	0.74301	0.999854			0.757695	0.195741	0.006805	0.698414	0.858903
0.72485	0.388265	0.551362			0.170703	0.989117	0.231375	0.348534	0.728692
0.387986	0.375618	0.514823			0.814898	0.707289	0.097303	1	0.222898
0.094085	0.547327	0.9207			0.440264	0.556336	0.235758	0.219244	0.179168
0.46473	0.114888	0.236547			0.556897	0.972102	0.113795	0.943529	0.280566
0.243631	0.492093	0.863502			0.999669	0.616836	0.154799	1	0.381797
0.486575	0.204648	0.721523			0.914547	0.632792	0.198065	0.414033	0.924412
0.143682	0.358356	0.561821			0.280795	0.860959	0.702884	1	0.830923
0.224145	0.183469	0.082663			0.360444	0.499989	0.147176	0.296737	0.273345
0.166266	0.280947	0.592289			0.496637	0.75384	0.140276	0.971459	0.57949
0.494926	0.221506	0.074332			0.2366	1	0.233974	0.155359	0.990701
0.66832	0.282885	0.45442			0.719417	0.834393	0.088978	0.212735	0.409396
0.153072	0.451296	0.442798			0.686074	1	0.198911	1	0.308645
0.62405	0.774419	1			0.057353	1	0.239067	0.359558	0.912014
0.366844	0.67187	0.757385			0.206417	0.555055	0.699506	0.265343	0.876411
0.467593	0.508246	0.615348			1	0.973902	0.060951	0.120478	0.912306
0.520692	0.291196	0.985963			0	0.207104	0.15524	0.470301	0.136249
0.154325	0.085307	0.121597			0.939855	0.929524	0.186135	1	0.801865
0.087768	0.952826	0.903871			0.918884	0.762813	0.382256	1	0.181501
1	0.540295	0.147431			0.37217	0.897094	0.098337	0.344891	1
0.235774	0.807903	0.474629			0.327958	0.626227	0.491336	0.427039	0.704475
0.422596	0.20617	0.88615			0.365872	0.893344	0.134777	1	0.585543
0.337641	0.050301	0.692319			0.159476	0.976993	0.167306	1	0.508669
0.236484	0.340554	0.913202			0.75877	0.630971	0.162132	0.679251	0.959874
0.252361	0.051277	0.986498			0.678213	0.977463	0.121509	0.548149	0.73238
0.239544	0.703862	0.496419			0.034944	0.83344	0.153164	0.988198	0.964658
0.357929	1	0.759965			0.559374	0.846972	0.145971	0.581269	0.607652
0.333439	0.993145	0.998981			1	0.775763	0.495462	0.912432	0.792382
0.17772	0.993961	0.431182			0.377362	0.565221	0.255081	0.573233	0.984019
0.658299	0.426198	0.759271			0.27931	0.751552	0.269786	0.420292	0.930387
0.50448	0.233673	0.581428			0.211821	0.568916	0.122198	0.361108	0.452231
0.714026	0.978528	1			0.793935	0.283	0.233991	0.184969	0.880943
0.299673	0.068574	0.145957			1	0.500457	0.277912	0.40297	0.995781
0.466379	0.853114	0.506868			0.307446	0.768983	0.434998	1	0.879768
0.773699	0.038914	0.788652			0.501626	0.650914	0.116663	0.241601	0.909391
0.207732	0.557557	0.504467			0.705582	0.299572	0.144103	0.220716	0.978106
0.088808	0.425958	0.632424			0.636779	0.924034	0.208242	0.521298	0.995893
0.524871	0.677937	0.979268			0.113811	0.909786	0.086165	0.14941	0.325603
0.129991	0.976029	0.796757			0.847233	0.422397	0.407385	0.196485	0.833265
0.719224	0.537222	0.4929			0.911637	0.986608	0.088901	0.481553	0.993438
0.411262	0.771754	0.445569			0.089107	0.982743	0.182537	1	1
0.240482	0.385863	0.471841			0.104964	0.976582	0.308413	0.602782	0.320602
0.625675	1	0.209542			0.42944	0.690573	0.201988	0.236955	0.736534
0.834743	0.832489	1			1	0.313625	0.092961	1	0.214785
0.504239	0.589123	0.708505			0.197099	1	0.646798	0.106188	0.651365
0.861408	0.49001	0.786572			0.719975	0.970011	0.132854	0.751491	0.83245
0.52534	0.891935	0.54124			0.392374	1	0.347624	0.946357	0.62598
0.749919	0.907346	0.086688			0.288673	0.639062	0.64441	0.262616	0.966296
0.283586	0.790812	0.451401			0.035995	0.307915	0.664258	0.940432	0.241269
0.257334	0.766949	0.116738			0.947343	0.951393	0.216501	0.465281	0.726866
0.749182	0.220416	0.191615			0.381733	0.596327	0.257086	0.064518	0.100739
0.616954	0.283722	0.371293			0.261115	0.723286	0.431677	1	0.888176
0.123598	0.953249	0.265474			0.878556	0.99192	0.173032	0.393001	0.02989
0.902355	0.797585	0.50833			0.136116	0.626787	0.945745	0.263993	0.914305
0.168746	0.817675	0.448064			0.196955	0.933114	0.255643	0.781413	0.256599
0.420159	1	0.873779			0.824458	0.653949	0.214721	0.215882	0.945703
0.307916	0.925751	0.987446			0.059495	0.91296	0.364027	0.658054	0.447354
0.347279	0.95244	0.494869			0.980936	1	0.379692	0.148308	0.80562
0.118773	1	0.124932			0.993506	0.473251	0.192087	1	0.401807
0.802698	0.943163	0.722767			0.398473	0.730431	0.124327	0.398524	0.169457
0.816892	0.978056	0.541603			0.47079	0.176925	0.302062	0.872697	0.466768
0.522463	0.20826	0.496868			0.956922	0.467439	0.304998	0.285103	0.703407
0.021621	0.885445	0.462947			0.495553	1	0.225237	1	0.309209
0.613159	0.660091	0.774321			0.301738	1	0.453872	0.067652	0.550118
0.11884	0.134249	0.954842			0.35057	0.308253	0.089461	0.918175	0.203864
0.420996	0.061215	0.954406			0.502093	0.263741	0.409069	0.999771	0.800115
0.408693	0.286182	0.332388			0.291393	0.507	0.035635	0.295335	0.915785
0.357708	0.866784	0.39407			0.039998	0.330406	0.106307	0.241524	0.912655
0.51775		0.447466			0.726554	0.530417	0.408367	0.170972	0.213993
1	0.044449	0.619388			0.228383	0.35036	0.098751	0.251021	0.740675
0.193269	0.033373	0.725104			0.556054	0.890161	0.385854	0.221419	0.05433
0.400003	0.32727	0.806023			0.630028	0.582901	0.21633	0.680265	0.421788
0.408537	0.638062	0.991126			0.999721	0.592672	0.355328	0.774233	0.330131
1	0.387292	0.771443			0.624055	0.581557	0.11007	1	0.492426
0.053584	0.525766	0.523803			0.374553	0.66138	0.059462	1	0.287872
0.693243	0.697469	0.282069			0.677122	1	0.06784	0.460428	0.604265
0.239546	0.094674	0.583627			0.408634	1	0.128064	0.39036	0.354851
0.123719	0.072288	0.792554			0.235237	0.804137	0.28851	0.912106	0.796958
0.584402	0.10877	0.173063			0.432553	0.829054	0.607297	0.805013	0.840915
0.250534	0.451735	0.979799			0.425776	0.761464	0.172083	0.126492	0.204209
0.793837	0.163213	0.795133			0.987418	1	0.062399	0.998024	0.840288
0.240916	0.189978	0.277119			0.688383	0.99691	0.162664	0.278966	0.076734
1	0	0.459124			0.919731	0.628278	0.150751	0.057639	1
0.79794	0.455146	0.96588			1	0.989212	0.154293	0.172384	0.314018
0.994136	0.217678	0.7237			0.360456	0.30388	0.136303	0.615331	0.146563
0.24354	0.073005	0.969688			0.934672	0.605868	0.331733	0.32961	0.455693
1	0.08232	0.81188			0.649227	0.540143	0.214845	0.529244	0.832246
0.803357	0.070912	0.983255			0.579706	0.739793	0.250609	0.442009	0.106471
1	0.365985	0.80741			0.890608	1		0.285409	0.081569
0.221476	0.821313	0.594798			0.84673	0.956046	0.189467	0.146896	0.993866
0.508576	0.13109	0.402725			0.293515	0.341839	0.045508	0.937028	0.041825
0.945207	0.252182	0.841545			0.365349	0.588552	0.379761	0.609468	0.555524
0.189907	0	0.387464			0.836582	1	0.185895	0.670702	0.822696
0.349628	0.884728	0.589057			0.998255	0.993128	0.361059	0.969651	0.358156
0.100473	0.205746	0.251605			0.690181	0.788502	0.250023	0.961575	0.047937
0.239361	0.475236	0.726195			1	0.527904	0.017253	1	0.555994
0.222084	0.925712	0.88901			1	0.822404	0.17601	0.231461	0.772257
0.19264	0.303571	0.465509			0.279616	1	0.309269	1	0.192626
0.094728	0.117617	0.641868			1	0.767892	0.425732	0.418878	0.696738
0.722723	0.279989	0.911064			0.74691	0.987607	0.143805	0.071287	0.086761
0.153547	0.139656	0.58154			0.951415	0.525945	0.22721	0.353024	0.904273
0.383678	0.110439	0.272982			0.292026	0.970244	0.173346	0.85589	0.654614
0.753588	0.138727	0.99941			0.998965	0.993567	0.344092	0.567709	0.897789
0.518979	0.598926	0.26327			0.336786	0.104169	0.645088	0.406172	0.632466
0.224607	0.420054	0.491225			0.626106	0.987819	0.882531	0.799006	0.645993
0.358344	0.431106	0.554939			0.438722	0.790503	0.139202	0.638886	0.676238
0.325906	0.238827	0.961908			0.562444	0.897667	0.371322	0.335599	0.10661
0.079551	0.320931	0.356229			0.144564	0.383286	0.168984	0.545091	0.99535
1	0.624527	0.471466			0.735841	0.544023	0.229294	0.058152	0.330874
0.587629	0.307165	0.600044			0.570213	0.756758	0.115307	0.244219	0.921912
0.310508	0.924651	0.539124			0.543887	0.478893	0.162993	0.425783	0.236914
0.69941	0.022	0.848087			0.957263	0.468263	0.154824	0.153524	0.025634
0.599013	0.264772	0.746981			0.01071	0.876438	0.378625	1	0.270873
0.171181	0.252169	0.768143			0.876978	0.113975	0.316376	0.675544	0.126241
0.26783	1	0.03058			0.083588	0.93219	0.36918	0.844196	0.42019
0.475497	0.647113	0.891267			0.80263	0.307463	0.322954	1	0.67953
0.424711	0.181741	0.570542			0.501743	0.665674	0.337308	1	0.405747
0.364391	0.141848	0.3178			0.559533	0.381581	0.40576	0.854682	0.656328
0.093689	0.6312	0.129941			0.114947	0.930305	0.423411	0.510441	0.235445
0.334248	0.609549	0.873207			0.972253	0.798058	0.647979	1	0.745386
0.169998	0.957846	0.512495			0.391693	0.594009	0.80989	1	0.601899
0.248211	0.080652	0.84358			0.43857	1	0.620312	0.644764	0.51792
0.282364	1	0.930696			1	0.589371	0.204733	0.948658	0.159631
0.819149	0.604753	0.788263			0.438006	0.945077	0.258511	0.859233	0.953207
0.126884	0.400353	0.37697			0.093371	0.926177	0.089779	0.173628	0.146042
0.138272	0.569636	0.934546			0.370282	0.884893	0.156159	1	0.137747
0.311514	0.818055	0.610847			0.993964	0.612956	0.069431	0.780252	0.839885
0.36434	0.043322	0.335824			0.30951	0.67434	0.2009	1	0.57722
0.666209	0.133115	0.569171			0.975306	0.625555	0.495518	0.987785	0.708216
0.536795	0.055646	0.335751			0.477959	0.963643	0.211099	0.151734	0.480177
0.281549	0.126716	0.782467			0.189876	0.92319	0.289497	1	0.112848
0.189934	0.03931	0.762544			0.513954	0.792885	0.295397	0.194346	0.818154
0.378102	0.06597	0.465977			0.734875	0.901418	0.154595	0.528803	0.895525
0.63777	0.072521	0.710781			0.168431	0.312416	0.072176	0.982892	0.869891
0.18855	0.225809	0.212652			0.923561	1	0.568391	0.842546	0.04392
0.15766	0.02579	0.986339			0.265489	0.575375	0.402088	0.397467	0.229157
0.355809	0.031542	0.811202			0.082762	0.680029	0.374091	0.181552	0.798956
0.110921	0.092992	0.980117			0.284587	0.485083	0.069532	0.291458	0.975118
0.41716	0.023059	0.640676			0.639571	0.518683	0.173909	0.766968	0.184401
0.187223	0.978636	0.105418			0.571788	1	0.21505	0.30356	0.97558
0.216239	0.518901	0.269586			0.418368	0.926025	0.676213	0.133744	0.783852
0.232798	0.038817	0.528711			0.942358	0.119271	0.132947	1	0.832755
0.439708	0.083113	0.742108			0.441906	1	0.460866	0.199093	0.931642
0.750508	0.040894	0.810072			0.309497	0.545173	0.310153	0.55227	0.364585
0.410627	0.13121	1			0.381974	0.47121	0.389968	0.74579	0.314231
0.104787	0.96528	0.577082			0.421636	1	0.432809	0.535221	0.485658
0.830746	0.099791	0.818787			0.266274	1	0.377798	0.535332	1
0.260574	0.155238	0.347067			0.796809	1	0.383756	0.261989	0.689164
0.329982	0.425909	0.483548			0.074856	0.291029	0.496054	1	0.637589
0.203967	0.068541	0.665791			0.712227	0.689067	0.355466	0.083125	0.078556
0.808514	0.809063	0.800107			0.774684	0.816923	0.493936	0.674942	0.47639
0.293373	0.055446	0.554341			0.306615	1	0.243414	0.840517	0.378
0.347372	0.029233	0.299083			0.444258	0.643416	0.490967	0.796224	0.996295
0.599138	0.8679	0.942587			0.685033	0.93095	0.754113	0.485347	0.05018
0.444918	0.53709	0.512177			1	1	0.961361	0.418876	0.600171
0.825038	1	0.431115			0.401314	0.850828	0.513593	0.353738	0.204265
0.14018	0.996781	0.757171			0.944233	0.89205	0.817796	0.945993	0.700947
0.268623	0.530815	0.659381			0.537879	0.459251	0.194063	0.73121	0.371728
0.215771	0.097068	0.844703			0.362027	1	0.203215	0.797053	0.249426
0.340668	0.140245	0.996634			0.944125	1	0.386105	0.075262	0.493952
0.115322	0.104208	0.804868			0.136938	0.751614	0.290861	0.380984	0.161339
0.113916	0.054821	0.772754			0.463105	0.32007	0.059311	0.331217	0.09888
0.132808	0.03493	0.936383			0.319938	0.75438	0.744313	1	1
0.229984	0.138151	0.142122			0.942105	0.373614	0.529954	0.173629	0.885741
0.560799	0.07994	0.21871			0.789729	0.436573	0.41867	0.254349	0.177761
0.322524	0.057322	0.535794			0.992437	0.930356	0.305908	0.979434	0.732696
0.141297	0.045971	0.829883			0.200671	0.514337	0.359017	0.176604	0.985631
0.138666	0.070813	0.248639			0.440094	0.624728	0.271776	0.231834	1
0.298812	0.06365	0.052817			0.296883	0.694668	0.383398	1	0.966629
0.163709	0.132128	0.599392			0.694374	0.574793	0.335033	1	0.996477
0.330408	0.872722	0.670017			1	0.716322	0.444408	1	0.049988
0.243822	0.307781	0.538792			0.711979	0.998741	1	0.115652	0.712712
0.125745	0.075403	0.685498			0.47617	1	0.756151	0.522037	0.304766
0.467587	0.565725	0.936757			0.644851	0.92719	0.195537	1	0.478959
0.366419	0.839151	0.589994			0.561797	1	0.260743	0.366797	0.692736
0.512161	0.624789	0.231035			0.351996	0.865357	0.241774	0.962964	0.798353
0.128014	0.021817	1			0.967463	0.11314	0.227875	1	0.764261
1	0.535206	1			0.714947	0.395915	0.199527	0.293833	0.096364
0.161893	0.148828	0.83292			0.120935	1	0.135237	0.666099	0.950996
0.628835	0.072811	0.353405			0.618665	0.521327	0.209214	0.35437	0.222171
0.443163	0.101568	0.961003			0.230352	0.501138	0.483195	1	0.677386
0.41016	0.575403	0.803675			0.186612	0.99414	0.241936	1	0.720986
0.686959	0.116874	0.866839			0.616285	0.768551	0.678021	1	0.936801
0.229848	0.094188	0.434802			0.898581	0.972242	0.679781	0.29578	0.494396
0.098624	0.32976	0.500518			0.310494	0.947573	0.373169	0.477086	0.648224
0.393691	0.128383	0.880698			0.163946	0.841505	0.916417	0.608636	0.387773
0.967469	0.838677	0.931119			0.392876	0.051152	0.136517	0.169178	0.719086
0.169226	0.610192	0.665319			0.798072	1	0.13977	1	0.619785
0.990548	0.823812	0.99896			0.115347	0.932825	0.238624	0.9877	0.661104
0.259469	0.958796	0.128344			0.549931	0.940389	0.181756	0.550516	0.604068
0.498338	0.239041	1			0.39865	0.913914	0.31284	0.82353	0.642779
0.715858	0.280396	0.973104			0.199292	0.850036	0.549802	1	0.539637
0.348217	0.732982	0.501678			0.921215	0.766977	0.856521	0.386623	0.557958
0.492708	0.012177	0.369178			0.365239	0.772852	0.07992	0.271703	0.772419
0.49337	0.338185	0.76734			0.165388	0.887299	0.295072	0.338808	0.771244
0.861408	0.693194	0.762742			0.735506	0.713727	0.045097	0.09577	0.904015
0.701039	0.766108	0.412381			0.957232	0.275341	0.391157	1	0.925877
0.652588	0.974084	0.835431			0.260549	0.768736	0.340779	1	0.114846
0.770132	0.632116	0.910279			0.423925	0.601016	0.295071	0.996251	0.822266
0.519777	0.343315	0.401765			1	0.735276	0.475381	0.931802	0.086293
0.58493	0.932456	0.467892			0.264497	0.906392		0.129766	0.192281
0.654294	0.327558	0.786486			0.720495	0.95837		0.723557	0.976164
0.040804	0.439147	0.457091			1	0.705002	1	0.916801	0.154126
0.118143	0.772916	0.196538			0.278452	0.012085	0.088306	1	1
0.121834	0.179757	0.258346			0.459938	0.357838	1	0.341533	0.868286
0.518096	0.913565	0.679315			1	0.995756	1	0.092427	0.80128
0.362353	1	0.564654			0.987826	0.264205	1	0.125869	0.76885
0.857323	0.26548	0.252433			1	0.754511	0.999996	0.473268	0.230489
0.964236	0.31635	0.525826			0.484253	0.954833	1	0.334441	0.901418
0.716546	0.170475	0.999972			0.370918	0.5197	1	0.962241	0.153349
0.796431	0.417768	0.270764			0.717591	0.286919	1	0.90218	0.482586
0.507994	0.41651	0.096908			0.340917	0.433988	1	0.522681	0.181873
0.735036	0.025635	0.540493			0.43071	0.495551	1	1	0.310282
0.719971	0.627809	0.787581			0.51933	1	0.426048	0.38601	0.597346
0.995673	0.216052	0.64771			0.243916	0.364777	1	0.265255	0.271265
1	0.323854	0.940929			0.950652	0.354559	0.210616	0.996845	0.700914
0.495266	0.144699	0.861686			0.103963	0.409669	0.403239	1	0.926477
0.074663	0.287136	0.360788			0.754174	0.528553	0.128997	0.47253	0.464821
0.163502	0.291706	0.723028			0.257672	0.794058	0.209518	0.373145	0.598638
0.134829	0.050702	0.609975			0.795405	0.928516	0.294518	1	0.157213
0.281796	0.078494	1			1	0.46662	0.336501	0.718823	0.294221
0.289379	0.301439	0.634756			0.893403	1	0.65276	0.953821	0.898645
0.140668	0.47436	0.922859			0.302885	0.99186	0.070068	0.529828	0.779036
0.100469	0.799677	0.675757			0.517442	0.681769	0.976427	0.073044	0.909009
0.118119	0.631714	0.267723			0.244461	0.406123	1	1	0.522662
0.162949	0.024347	0.223986			0.360432	1	0.228428	0.977671	0.975233
0.255267	0.007108	0.330745			0.617336	0.5919	0.396439	0.236453	0.423986
0.157445	0.336792	0.999455			0.03148	0.877911	0.368498	0.240115	0.923443
0.524436	1	0.157733			0.325403	0.508674	0.156523	0.709423	1
0.31069	0.853814	0.501141			0.317953	0.984453	0.03882	0.991161
0.157477	0.967887	0.735525			0.24723	0.759317	0.17758	1	0.199346
0.115961	0.500375	0.887747			0.497202	1	0.094	0.814382	0.114399
0.106117	0.420476	0.789371			0.259743	0.278954	0.315134	0.913179	0.911737
0.220254	0.14415	0.537082			0.995296	1	0.197354	1	0.158366
0.53432	0.35227	0.820454			0.555781	0.326297	0.182542	0.639624	0.430622
0.873518	0.721132	0.811996			0.867965	0.270594	0.049893	0.537614	0.425705
0.376397	0.159899	0.841249			0.041011	0.916908	0.2783	1	0.641995
0.213325	0.845098	0.180545			0.716351	1	0.194609	0.697844	0.007436
0.103957	0.080053	0.573791			0.402394	0.824847	0.212484	0.247085	0.081721
0.478211	0.289785	0.201706			0.205098	0.390606	0.120147	0.999287	0.390847
0.420264	0.095671	0.730048			1	0.829495	0.171304	1	0.189422
0.113335	0.549729	0.221696			0.66547	0.498952	0.091808	1	0.05287
0.144961	0.485146	0.192405			0.601826	0.369101	0.091263	1	0.442512
0.457719	0.466662	0.719861			0.463676	0.871806	0.58492	0.734467	0.489801
0.578445	0.054053	0.604697			1	0.916428	0.122754	0.130588	0.45329
0.44291	0.027266	0.814415			0.615459	0.958773	0.434806	0.240744	0.469322
0.457795	0.450863	1			0.086475	0.507639	0.046651	1	0.56068
0.412382	0.236574	0.241591			0.787672	0.635136	0.176073	0.111546	0.520583
0.459466	0.451459	0.890859			0.70639	0.099837	0.06836	0.329211	0.302865
0.26802	0.464055	0.852373			0.859304	0.98069	0.136666	0.107021	0.238126
0.550738	0.257582	0.922313			0.931429	0.378685	0.241274	0.290426	0.429584
0.350405	0.35621	0.897237			0.358573	0.999683	0.07214	0.054555	0.333801
0.276078	0.096251	0.065479			0.467765	0.760219	0.288989	0.163046	0.093709
0.39265	0.689033	0.907048			0.931124	0.625372	0.252369	1	0.010934
0.138115	0.103382	0.464115			0.764898	0.632258	0.187323	0.987252	0.254727
0.725099	0.412639	0.515205			0.554563	0.315654	0.246418	0.99956	0.014484
0.173277	0.450479	0.497502			0.411116	0.632446	0.282667	0.83704	0.565532
0.350341	0.050896	0.47453			0.468184	0.875295	0.083964	0.601957	0.112517
0.04152	0.506944	0.98899			0.628835	0.675842	0.202641	0.487799	0.92917
0.223045	0.141387	0.153713			0.046624	1	0.484837	0.383915	0.220575
0.370886	0.596089	0.782829			0.606086	0.677093	0.14826	0.667724	0.521188
0.253398	0.605398	0.711693			0.223193	0.691441	0.030366	0.149976	0.131334
0.3584	0.185242	0.651992			0.261971	0.507856	0.058734	0.882034	0.613508
0.17152	0.399354	0.997963			0.3349	0.513424	0.086371	0.483653	0.338415
0.180763	0.141736	0.933447			0.020885	0.778666	0.297441	1	0.091516
0.394083	0.625084	0.932074			0.680487	0.384959	0.380722	0.436235	0.637969
0.241596	0.087025	0.97153			0.972105	0.904051	0.084364	0.684036	0.650638
0.312689	0.106566	0.375432			0.304302	0.455427	0.17899	1	0.023841
0.904049	0.109633	0.669965			0.595966	0.651777	0.331222	0.409112	0.619324
0.31448	0.823748	0.379443			0.24133	1	0.226717	0.992704	0.215693
0.417515	0.206606	0.490253			0.519343	0.763786	0.060109	1	0.28461
0.817569	0.082396	0.786362			0.205175	0.676178	0.115579	0.501285	0.640332
0.56527	0.204676	0.963824			0.728082	0.121391	0.254421	0.730292	0.307623
0.717919	0.389565	0.404416			0.584928	0.714186	0.154771	0.266266	0.39242
0.109587	0.528407	0.176914			0.946978	0.999862	0.128326	1	0.768039
0.076019	0.875663	0.82563			0.589638	0.137382	0.205708	0.221951	0.26671
0.531365	0.770994	0.534184			0.621779	0.96143	0.064074	1	0.805921
0.384677	0.227886	0.758886			0.471078	0.959031	0.253568	0.157065	0.548709
0.12768	0.233948	0.483734			0.490398	0.151604	0.184717	0.08525	0.670663
0.396437	0.122292	0.713465			0.162109	0.921066	0.397598	0.884238	0.993577
0.434384	0.883883	0.529461			0.765615	0.264598	0.481454	0.194865	0.388609
0.313161	0.772958	0.599798			0.199583	0.103409	0.118462	0.191748	0.119541
0.185927	0.578189	0.709493			0.356861	0.1923	0.484632	0.160064	0.052736
0.706431	0.120891	0.206667			1	0.437012	0.079896	1	0.294404
0.455452	0.06613	0.976944			0.842729	1	0.238302	0.381475	0.578654
0.699149	0.100131	0.99033			0.4807	0.299161	0.103906	0.597156	0.947098
0.313165	0.884087	0.872063			0.341081	0.998579	0.061639	0.307229	0.775809
0.74521	0.662242	0.383111			0.173806	0.636843	0.408579	0.899632	0.364812
0.479089	0.936741	0.672621			0.964716	0.776708	0.273284	0.051027	0.775301
0.667318	0.606898	0.97589			0.243698	1	0.606557	0.85524	0.547412
0.354783	0.082315	0.526056			1	0.994669	1	1	0.589359
0.342145	0.191337	0.496517			0.272644	0.975688	0.455465	0.385966	0.752985
0.775054	0.083006	0.38229			0.222763	0.820924	0.156985	1	0.010641
0.305189	0.059143	0.820141			0.58123	0.536285	0.592079	0.322526	0.590374
0.880864	0.273951	0.985723			0.635871	0.692613	0.111967	1	0.791429
0.570367	0.560503	0.798436			0.640221	0.925301	0.103398	0.364301	0.127941
0.384632	0.92621	0.705934			0.114042	1	0.058467	0.100666	0.321637
0.656544	0.174701	0.938767			0.244166	0.983928	0.079488	0.48054	0.329421
0.113653	0.35881	0.99105			1	0.769304	0.311443	1	0.528527
0.323604	0.123533	0.245985			0.587164	0.740522	0.211251	0.270411	0.73784
0.410849	0.451002	0.205225			0.621553	0.364096	0.13631	1	0.495164
0.723182	1	0.487536			0.59978	0.928766	0.276399	1	0.993594
0.425417	0.355595	0.908407			0.70597	0.850522	0.096229	1	0.611008
0.364919	0.149517	0.288069			0.353989	0.936153	0.226275	1	0.741605
0.956755	0.121258	0.400991			0.47737	0.544821	0.048998	1	0.809197
0.633126	0.469182	1			0.624281	0.781623	0.161308	0.961894	0.855936
0.483395	0.351946	0.931993			0.487397	0.833301	0.049553	0.169056	0.804081
0.991155	0.026927	0.933213			0.107031	0.053849	0.065317	0.346748	0.053417
0.983425	0.312938	0.078914			0.347776	1	0.005561	0.24658	0.375076
0.365214	0.405588	0.312335			0.966825	0.605547	0.29886	0.613813	0.202285
0.226351	0.881003	0.530732			0.665924	0.909661	0.207777	0.492186	0.663048
0.705499	0.718846	0.858292			0.945886	0.872334	0.124484	0.135916	0.534253
0.137513	0.112393	0.992634			0.162082	0.729548	0.066205	1	0.358736
0.468466	0.654882	0.130532			0.640794	0.954765	0.456848	1	0.199985
0.375197	0.878249	0.639289			1	0.517936	0.040237	0.863453	0.31286
0.233425	0.38937	0.964917			0.252693	0.550319	0.072271	0.446687	0.20141
0.56684	0.316685	0.614848			0.332517	0.553748	0.210159	0.884225	0.410536
0.250637	0.242043	0.81839			0.091765	0.985491	0.016937	0.086318	0.920644
0.999996	0.054207	0.088297			0.462671	0.488846	0.266909	1	0.609267
0.355745	0.308016	0.232651				0.579136	0.345999	0.532927	0.191209
0.172811	0.888666	0.81842			0.115552	0.99794	0.312644	0.152651	0.825995
0.415652	0.676439	0.755722			0.429205	0.969715	0.127422	0.056551	0.335675
0.243466	0.229088	0.478295			0.966415	0.962087	0.127865	0.735318	0.139144
0.425042	0.979594	0.364659			0.677872	0.587965	0.439603	0.879387	0.866524
0.489857	0.622156	0.182063			0.525032	0.592025	0.126076	1	0.440676
0.120065	0.761611	1			0.551425	0.98419	0.406606	0.144828	1
0.350546	0.605932	1			1	0.946099	0.088638	0.668233	0.143018
0.151097	0.920937	0.833453			0.598794	0.648443	0.230344	0.435585	0.99769
0.867554	0.850689	0.217594			0.245331	0.725004	0.270033	0.08717	0.440046
0.312279	0.502382	0.422384			0.178817	0.999891	0.367305	0.92509	0.428829
0.232119	0.663989	0.659065			0.940215	1	0.332972	0.171321	0.69062
0.316325	0.882421	0.887645			0.999284	1	0.062344	0.397246	0.697893
0.022338	0.691464	0.078578			0.992616	0.390144	0.021245	0.1612	0.179034
0.837208	0.734502	0.315124			0.943717	0.650769	0.201944	0.401208	0.350134
0.306097	0.927358	0.101401			0.355452	0.724557	0.517202	0.296738	0.990363
0.934014	0.86775	0.565159			0.347496	1	0.099865	0.174636	0.580127
0.318526		0.212245			0.376379	1	0.033483	0.987625	0.736679
0.653038	1	0.482496			0.993582	0.082559	0.973378	1	0.637634
0.27557	0.212345	0.993154			0.934929	0.381097	0.169935	0.45939	0.275177
0.285269	0.319933	0.159249			1	0.512505	0.536552	0.377216	0.500357
0.467367	0.014183	0.94947			0.870155	0.620898	0.88141	1	0.602147
0.463206	0.107041	0.667707			0.316498	0.505054	0.162387	0.523669	0.935225
0.241143	0.59823	0.284946			1	0.969358	0.087959	1	0.662302
0.174435	0.277	0.985972			0.355845	0.462406	0.31713	0.885524	0.959105
0.479751	0.120178	0.490621			0.449474	0.202858	0.19899	0.688864	0.97478
0.180845	0.26191	0.999984			0.269433	0.96667	0.710727	0.270862	0.910315
0.256019	0.550158	0.807042			0.493142	0.677817	0.048508	0.861766	0.707791
0.46119	0.35073	0.710942			0.514418	0.845504	0.162554	0.287543	0.206658
0.069378	0.072913	0.374334			0.475646	0.508292	0.521239	0.558247	0.045869
0.331819	0.330311	0.35014			0.403063	0.967587	0.537517	0.568842	0.352091
0.546823	0.147265	0.707908			0.576283	0.531946	0.133602	0.783787	0.696953
0.760029	0.055307	1			0.941622	0.97341	0.042639	1	0.399152
0.25598	0.195577	0.543321			0.073868	0.367758	0.148653	1	0.439255
0.162249	0.312413	0.694253			1	0.257786	0.125445	1	0.834313
0.25822	0.020681	0.322839			0.573277	0.540783	0.305311	1	0.434649
0.203423	0.048809	0.280477			0.79054	0.669253	0.425588	0.920147	0.017619
0.128688	0.060091	0.983523				1	0.249137	0.209708	0.217556
0.286328	0.149618	0.855891			1	0.8243	0.054072	1	0.883006
0.248883	0.03692	0.474324			0.770573	1	0.305763	1	0.450728
0.118918	0.726604	1			0.964961	1	0.153379	1	0.118493
0.317685	0.340455	1			0.481341	0.941387	0.065514	0.109227	0.914168
0.215158	0.510885	0.097739			0.834995	0.465013	0.670471	0.298528	0.598708
0.083835	0.498886	0.749488			1	0.612546	0.565363	0.679066	0.731172
0.660886	0.178755	0.595567			0.305563	0.991907	0.13572	1	0.803527
0.118098	0.50531	0.916197			1	0.914225	0.435775	0.857921	0.81288
0.092224	0.200822	0.380711			0.57241	0.51477	0.16524	1	0.940618
0.400032	0.512238	0.626217			0.151408	0.947342	0.202734	0.547711	0.847122
0.206974	0.275816	1			0.497436	0.2011	0.295243	1	0.552719
0.113335	0.258124	0.718897			0.670249	0.695311	0.040444	0.741822	0.799846
0.305587	0.957256	0.584828			0.583362	0.812012	1	0.141601	0.4282
0.493077	0.859665	0.673908			1	0.834979	0.34683	0.771338	0.626622
0.062001	0.376167	0.652229			0.608467	0.749702	0.128997	0.349303	0.324427
0.143824	0.946191	0.971199			1	1	1	0.999451	0.051225
0.135274	0.777314	0.649917			0.165964	0.737021	0.043972	1	0.543094
0.129828	0.679409	0.997446			0.081858	1	0.120497	0.959106	0.576797
0.367004	0.577192	0.90538			0.080587	0.775716	0.106179	0.494947	0.434348
0.900831	0.88487	0.839589			0.713331	1	0.458094	0.196119	0.98507
0.927585	0.585106	0.379378			0.496899		0.170929	0.552459	0.527706
0.414951	1	0.396718			1	0.395846	0.122802	0.103336	0.548894
0.033572	0.258101	0.305298			0.443858	0.922054	0.125463	0.017569	0.612364
0.316597	1	0.11192			0.255505	0.870814	0.136539	0.127633	0.862814
0.075308	0.763871	1			0.367632	0.636187	0.104583	0.862168	0.63252
0.271596	0.250127	0.717214			0.167612	1	0.185781	0.298649	0.933033
0.569895	0.837394	0.473646			0.362912	0.906871	0.097716	0.499276	0.957664
0.288753	0.487951	0.410016			0.565379	1	0.179733	0.274453	0.850658
0.163469	0.650199	0.323289			0.980029	0.719198	0.412236	0.08375	0.963457
0.446196	0.332417	0.235227			0.581107	0.740454	0.327718	1	0.980163
0.226375	0.843785	0.998969			1	0.934802	0.059256	0.897772	0.995132
0.106953	0.190726	0.179493			1	0.652298	0.241618	0.355451	0.950986
0.478708	0.16068	0.985425			0.937593	0.993711	0.327091	0.290685	1
0.16147	0.426953	0.471991			0.736953	0.994191	0.226274	0.427703
0.185537	0.612415	0.420414			0.945007	0.993694	0.193613	0.646082
0.151458	0.670857	0.776675			0.663319	0.898056	0.138584	0.034847
0.392231	1	0.39057			0.126653	0.799583	0.062023	0.523998
0.383157	0.030652	0.201694			1	0.474857	0.457461	0.158879
0.337202	0.054627	0.884049			0.816742	1	0.079091	0.251955
0.299975	0.186098	0.891819			0.848987	1	0.099498	0.32612
0.122036	0.325506	0.418649			0.552057	0.789905	0.684173	0.670287
0.276319	0.994832	0.533585			0.246506	0.825219	0.172832	1
0.421164	0.807798	0.878823			0.434561	0.520331	0.185132	1
0.256903	0.04261	0.577218			0.561632	0.817256	0.027087	1
0.18603	0.044585	0.579194			0.581662	0.152393	0.266487	0.63431
0.239771	0.54987	1			1	0.460252	0.149688	1
0.108856	0.54915	0.597728			0.152713	0.920933	0.139854	0.187515
0.694077	0.726855	0.393998			0.9316	0.842744	0.439767	1
0.111602	0.225493	0.147443			0.235695	0.942629	1	0.35909
0.178667	1	0.98913			0.357472	0.669501	0.418993	0.259563
0.527141	0.908573	0.937989			0.900789	0.616366	0.065959	1
0.322913	0.362212	0.729438			0.147479	0.377002	0.156674	0.137571
0.21822	0.835033	0.677022			0.272323	0.458066	0.279528	0.805684
0.161949	0.494409	1			0.282114	0.579358	0.224481	1
0.09765	1	0.975531			0.708274	0.568849	0.121431	0.308355
0.202901	0.682986	1			0.834705	0.632011	0.581595	1
0.211415	1	0.878921			0.476245	0.176396	0.127921	1
0.06991	0.807048	0.548939			0.463465	0.977995	0.44182	0.094554
0.220943	0.066578	0.779663			1	1	0.804248	0.696785
0.127958	0.666224	0.906375			0.475684	0.403463	0.371303	0.749382
0.386278	0.998401	0.816635			0.614238	1	0.249838	0.757887
0.18193	0.959308	0.829449			0.916815	0.87067	0.177858	0.984763
0.127449	0.910046	0.703123			0.158232	0.755275	0.214604	1
0.990037	0.188689	0.797035			0.131772	0.493381	0.221279	0.361457
0.397705	0.027237	0.469964			0.465526	1	0.099409	1
0.126525	0.700112	0.646929			0.619123	0.6304	0.126179	1
0.576142	0.693202	0.405296			0.342183	0.559661	0.113853	0.894268
0.34355	0.917883	0.688061			0.516801	0.988897	0.755435	0.221752
0.303402	0.836144	0.931036			0.610449	0.611602	0.115083	0.09561
0.562629	0.391302	0.701891			0.242297	0.497568	0.159315	1
0.081962	0.181846	0.625978			0.345551	0.715308	0.180377	1
0.244322	0.479518	0.647084			1	0.99553	0.285703	1
0.229311	1	1			0.569814	0.508095	0.106931	0.508795
0.397982	0.953013	0.827528			0.262733	0.812987	0.07098	0.098006
0.521253	0.432727	0.935832			0.568587	0.785968	0.181414	0.956526
0.408437	1	0.114546			0.572433	0.802779	0.515088	0.690131
0.478514	0.471752	0.682448			0.999403	0.889952	0.136987	1
0.56119	1	1			0.30111	0.941101	0.266916	0.254026
0.324819	0.699345	0.810276			0.319238	0.631906	0.097629	1
0.484495	0.819796	1			0.978913	0.653648	0.18795	0.290665
0.50815	0.107604	0.358052			0.493402	1	0.101907	1
0.095676	0.628351	0.999298			0.622127	0.34163	0.347954	0.300066
0.265618	0.161303	0.85342			0.148608	0.932367	0.21328	0.248091
0.424632	0.971198	0.28943			0.432098	0.804337	0.101066	0.025291
0.540712	0.877443	0.695562			0.4333	0.966546	0.106077	1
0	0.9771	0.115729			0.994903	0.567701	0.154897	1
0.123416	0.676657	0.919684			0.049309	0.096426	0.045281	0.614884
0.933889	0.527122	0.222469			1	0.749574	0.15065	0.099189
0.624623	0.831928	0.183479			0.83058	0.718201	0.218487	0.94086
0.655035	0.910073	1			0.970208	0.950689	0.036583	0.17712
0.539418	0.417581	0.938054			0.360393		0.139431	0.465326
0.270834	0.307908	0.603976			1	0.663278	0.270128	0.049001
0.391044	0.898529	0.740879			0.542843	1	0.047268	1
0.605293	0.942594	0.743981			0.288981	0.59186	0.156271	0.182109
0.422453	0.511732	0.488855			0.552767	0.772482	0.252881	0.61605
0.589957	0.530302	0.965908			0.476949	1	0.24786	0.934194
0.427821	0.541115	0.863834			0.764806	0.331106	1	0.38227
0.928724	0.860205	0.551663			0.540052	0.911059	0.214025	0.854318
0.159814	0.988448	0.621749			0.753207	0.454216	0.985973	0.665467
0.280662	0.915417	0.84037			0.451996	1	0.211083	0.354323
0.682248	0.196282	0.568702			0.333975	1	0.642203	0.511413
0.300043	0.922215	0.658717			0.567697	0.633699	0.040787	0.508096
0.368583	0.326834	0.389799			0.838436	1	0.365439	0.253222
0.373418	0.176863	0.997046			0.612309	0.932895	0.052625	0.983862
0.524925	0.270129	0.464765			0.473854	0.675648	0.082807	0.621258
0.572708	1	0.642951			0.706478	0.758574	0.267551	1
0.103139	0.961813	0.371532			0.739239	1	0.171368	0.762663
0.206679	0.9116	0.173276			0.419334	1	0.155431	0.326699
0.211099	0.90569	0.793731			0.406227	1	0.096984	0.484495
0.335009	0.650801	0.501018			0.555923	0.639822	0.16584	0.8894
0.265671	0.247142	0.10597			0.880114	0.810507	0.413161	0.724374
0.333123	1	0.574269			0.081782	0.806476	0.183212	0.816817
0.220691	0.487519	0.814213			0.964147	0.662994	0.622118	0.517635
0.543208	0.895525	0.707141			0.999522	0.299683	0.486885	0.117227
0.363495	0.357582	0.879951			1	0.45031	0.396613	0.343707
0.173639	0.285031	0.403511			0.777631	0.892641	0.040919	0.741362
0.912263	0.576842	0.38695			0.076705	0.499372	0.104085	0.420232
0.837354	0.904427	0.938205			0.127249	0.832583	0.110229	1
0.38442	0.298338	0.052659			0.098229	1	0.152148	1
0.485737	0.72616	0.858683			0.404009	1	0.129813	0.150635
0.227547	0.589592	0.99569			0.187465	1	0.801257	0.660423
0.720064	0.77854	0.41321			0.452144	0.78056	0.241417	1
0.3416	0.374599	1			0.646618	1	0.116257	0.467263
1	0.617664	0.197778			0.737062	0.389508	0.19809	0.233329
1	0.94756	0.941897			0.199396	0.436683	1	0.742532
0.460254	0.460771	0.223283			0.171406	0.290634	0.027146	1
0.257173	0.512516	0.412884			0.316466	0.592415	0.494297	0.860386
0.715474	0.576026	0.910233			0.379003	1	0.390608	0.70482
0.280844	0.724149	0.999875			0.640803	0.389413	0.787994	0.04512
0.352149	0.733138	0.232359			0.978505	0.49112	0.153593	0.716589
0.247881	0.270917	0.618181			1	0.671614	0.117863	1
0.444271	0.557084	0.254877			1	0.501916	0.045015	1
0.467245	0.072621	0.860378			0.265989	0.995032	0.203575	0.875714
0.403811	0.981584	0.962516			0.222408	0.479948	0.172168	1
0.278342	1	0.30524			0.609682	0.967565	0.36895	0.627544
0.529846	0.043232	0.908234			1	0.877102	0.353948	1
0.469776	0.862084	0.682057			1	0.88055	0.600419	1
0.262738	0.273437	1			0.757638	0.796163	0.265829	1
0.387897	0.448777	0.624067			0.930634	0.734018	0.142402	1
0.643825	0.448359	0.332052			0.227059	0.410709	0.063651	1
0.077491	0.889735	0.391781			1	0.925352	0.379061	0.547999
0.421422	0.581185	0.536126			1	0.314736	0.214524	0.680034
0.252299	0.103798	0.742561			0.763959	0.430662	0.067834	0.570691
0.547921	0.717309	0.214522			0.304596	1	0.338008	1
0.33764	0.717826	0.835427			0.200798	0.166995	0.659804	0.483674
0.437455	0.987203	0.66227			0.87329	0.926083	0.09141	0.703504
0.400224	0.808579	0.929407			0.420149	0.609791	0.386712	0.827553
0.232991	0.732411	0.906619			1	0.37328	0.017857	0.674816
0.72005	1	0.744792			1	1	0.116405	0.066886
0.186294	0.911207	0.661549			1	0.991444	0.778376	1
0.156149	0.767543	0.813987			1	0.645095	0.349947	0.102984
0.688907	0.679616	0.387172			0.736991	0.701481	0.02203	0.515699
0.350899	0.59224	0.563111			0.798745	0.702341	0.249966	0.495486
0.226119	1	1			0.072729	0.3637	0.475857	1
0.660432	0.077186	0.968108			0.556313	0.29443	0.036462	0.98064
0.197676	0.632257	0.800717			0.190458	0.998746	0.234304	1
0.538345	0.613354	0.3044			0.472853	1	0.063154	1
0.783245	1	0.977392			0.896157	0.570494	0.193136	0.445759
0.301416	0.420119	0.079679			0.200839	0.859607	0.206759	0.134433
0.428842	0.802271	0.692957			0.997479	0.738742	0.055521	0.475611
0.446164	1	0.906751			0.349791	0.692041	0.628497	0.449076
0.153982	1	1			0.779337		0.454135	1
0.184858	0.266569	0.994452			0.095991	0.705475	0.798147	1
0.44884	0.591096	0.765561			0.488029	0.464877	0.140483	1
0.572231	0.236599	0.939004			0.209137	0.918562	0.504115	0.012785
0.682658	0.783741	0.339591			0.185869	0.739011	0.426881	0.014556
0.565272	0.692115	0.58866			0.238613	0.59097	0.138785	0.645064
0.853472	0.799388	0.879317			0.675257	0.152097	0.098587	1
0.753426	0.636336	0.573044			0.792687	0.999226	0.184444	0.108165
0.863487	0.610844	0.94328			0.999893	0.55909	0.520129	0.211231
0.433437	0.787716	0.65032			0.799988	0.856459	0.585324	1
0.633105	0.565353	1			1	0.861234	0.336206	0.924433
0.560507	0.738296	0.734674			0.146153	0.872434	0.949944	0.145404
0.653077	0.205654	0.787657			0.370924	0.55306	0.349657	1
0.464653	0.974608	0.268135			0.720889	0.785987	0.557507	1
0.516196	0.614934	0.898476			0.285744	0.613929	0.167186	0.517827
0.536454	1	0.651597			0.991221	0.215568	0.160161	1
0.488485	0.115723	1			0.596588	1	0.07267	1
0.515075	0.212363	0.124124			0.487778	1	0.608346	0.20485
0.67615	0.769061	0.799443			0.41919	0.86652	0.190564	0.410973
0.844664	0.249888	0.670851			0.999988	0.869469	0.175116	0.710617
0.41996	0.660764	0.85183			1	0.716998	0.661473	0.24935
0.594394	0.852393	0.684277			0.637151	0.420896	0.213812	0.597583
0.677325	0.074809	1			1	0.495992	0.069283	0.182072
0.919726	1	0.667799			0.29155	1	0.44418	0.461362
0.377284	1	0.831824			0.965793	0.43647	0.652607	1
0.236259	0.807132	1			0.553544	0.626762	0.10669	0.523425
1	0.84484	0.737126			0.148009	0.430404	0.286895	1
0.398761	0.276643	0.558949			0.568817	0.698366	0.972131	0.138024
0.718447	0.981411	0.489747			1	0.428235	0.419485	0.241786
0.626523	0.201201	0.911813			0.391582	0.479087	0.430336	0.285521
0.829212	0.170262	0.801512			0.299808	0.640874	0.146065	1
0.428954	0.999878	0.986149			0.668724	0.962772	0.617888	1
0.416003	0.510839	0.553211			0.253362	1	0.30209	1
0.485083	0.537117	0.725602			0.18713	1	0.342872	0.054925
0.671768	0.572105	0.58219			0.385737	0.85261	0.428139	1
0.50013	0.801117	0.582407			0.953416	0.851795	0.325003	0.149221
0.457856	0.867238	1			0.393617	0.999206	0.048727	0.729859
0.838808	0.088114	1			0.268885	1	0.062163	1
0.787736	0.37041	0.693335			0.852045	0.702813	0.418163	0.415177
0.65777	0.898839	0.948387			0.575275	0.367559	0.196009	1
0.571517	0.244536	0.724681			0.394067	0.433599	0.205737	1
0.970629	0.571002	0.660454			0.787332	0.678303	0.209594	0.088941
0.503963	0.702892	0.872551			0.40305	0.454509	0.321549	0.112465
0.928652	1	0.750072			1	0.912971	0.229272	1
0.763903	0.994526	0.842779			0.465205	1	0.227331	0.387316
0.095946	0.661441	0.965321			0.902519	0.565284	0.260335	0.33069
0.691329	0.291922	0.288801			0.421038	0.731881	0.386929	0.211794
0.405511	0.820386	1			0.543185	0.784936	0.160435	0.980257
0.23295	0.901506	0.786577			0.432809	0.043574	0.222705	0.270911
0.438331	0.867226	0.894577			0.438643	0.535785	0.06331	1
0.666409	0.341447	0.780248			0.66277	0.732675	0.064972	0.451211
0.64916	0.576329	0.744232			0.407776	0.604423	0.077492	0.189695
0.915997	0.836837	0.64255			0.104841	0.950015	0.389918	0.598776
0.642745	0.914357	0.986089			1	0.73613	0.143306	1
0.279374	1	0.573759			0.441889	1	0.367602	1
0.831848	0.958928	0.278982			0.412045	0.684427	0.326258	0.740649
0.76174	1	0.174724			0.482508	0.451562	0.232535	0.174901
0.957947	0.257269	0.528056			0.424284	0.630055	0.146639	1
0.184312	0.631435	0.677797			0.734212	0.688461	0.649401	0.324961
0.271455	0.466082	0.721753			0.485584	0.672457	0.279933	0.71634
0.538054	0.961815	0.388942			0.720084	0.365907	0.150466	0.359981
0.322774	0.725178	0.864743			1	0.322793	0.309305	0.941624
0.32527	0.55794	0.703725			0.372159	0.878898	0.104312	0.127326
0.11836	1	0.301301			0.317264	0.558064	0.332787	0.195428
0.437085	0.777392	0.346428			0.720867	0.991484	0.516554	0.996884
0.38852	0.998813	0.87626			0.861477	0.940976	0.181935	0.287933
0.378068	0.609817	0.945452			0.14977	1	0.697109	0.271132
0.211049	0.0677	0.258576			0.982748	0.901433	0.232059	0.022962
0.254186	0.999184	0.746168			0.325351	0.9147	0.701987	1
0.524574	0.73674	0.655045			0.658486	1	0.091667	0.923891
0.673539	0.74363	0.971539			0.660707	0.885603	0.171477	0.975439
0.519724	0.999954	0.513764			0.760457	0.888772	0.407236	0.846318
0.035279	0.331094	0.940786			1	0.89973	0.234006	0.017487
0.30148	1	0.932343			0.056093	0.680604	0.254263	1
0.149951	1	1			0.999165	1	0.292607	1
0.390427	0.035392	1			0.103705	1	0.429209	1
0.807062	0.029741	0.506506			0.388058	0.486364	0.284084	0.254754
0.68443	0.198499	0.893543			0.909201	0.944753	0.601885	0.231364
0.174966	0.883502	0.548274			0.758087	0.222938	0.243469	0.615103
0.298735	0.625723	0.540735			1	1	0.252876	0.432102
0.252307	0.090479	1			0.120424	0.598725	0.268487	0.221807
0.870748	0.307817	0.766869			0.801314	0.845884	0.672604	1
0.363925	0.771308	0.455025			0.906187	0.941896	0.169892	0.163838
0.703744	0.179756	0.683935			1	0.474095	0.127138	1
0.299075	0.154456	0.929757			0.714846	0.508559	0.247591	0.923856
0.277525	0.076112	0.932702			0.643395	0.798003	0.287621	1
0.299544	0.528121	0.530188			0.625295	0.871343	0.141636	0.247211
0.187205	0.563051	0.711988			1	1	0.673553	0.890374
0.449506	0.404448	0.881878			0.956294	0.420074	0.804408	0.912282
0.374802	0.657092	0.544626			0.165839	0.685915	0.286644	0.404211
0.825476	0.134187	0.85364			0.749615	0.857351	0.264218	0.411682
0.308052	0.476978	0.779428			1	0.574392	0.112801	0.52858
0.390674	0.386422	1			0.278512	0.498411	0.129533	0.659133
0.893882	0.009564	0.973371			0.775033	0.910142	0.256486	0.999828
0.076604	0.202901	0.400126			0.255862	0.824336	0.065242	0.365258
0.458087	0.038602	0.335721			0.772901	0.479267	0.297502	1
0.209538	1	0.725958			0.604708	0.662984	0.088668	0.340889
0.109822	0.23546	1			0.669706	0.804782	0.542231	0.733959
0.712938	0.896121	0.180489			0.429903	0.783498	0.052597	1
0.365469	0.944677	0.943607			1	0.415449	0.233199	0.998446
0.319893	1	0.147592			0.353598	0.840034	0.187662	0.790092
0.258332	0.2725	0.828984			0.81039	0.324583	0.17155	0.590345
0.126163	0.107813	0.979149			0.618515	0.652666	0.374922	0.438486
0.696594	0.545256	0.429545			0.936212	0.225066	0.211761	1
0.374465	0.297547	0.757386			1	1	0.126352	1
0.309509	0.38103	0.928344			0.458751	0.899712	0.520263	0.761175
0.285378	0.802651	0.383911			0.975941	0.468139	0.275834	0.373419
0.545932	0.198759	0.87574			0.22031	0.459325	0.22652	1
0.318132	0.200135	0.633015			0.650579	0.852157	0.379831	1
0.281807	0.281948	0.872509			0.287044	0.579249	0.555997	0.829998
0.217322	0.102693	0.762843			0.765573	0.517971	0.367209	0.638277
0.260968	0.686245	0.839604			1	0.507698	0.23683	1
0.290605	0.037543	0.852576			0.942916	0.866298	0.345766	0.8534
0.440501	0.640482	1			0.734094	0.459513	0.12821	0.071015
0.931583	0.612698	0.735076			1	1	0.219285	0.347074
0.370647	0.778174	0.708244			0.192053	0.499146	0.264847	0.503914
0.584084	0.396062	0.94919			0.699809	0.667742	0.0117	0.212241
0.056791	0.226612	0.738405			1	1	0.068222	1
0.577446	0.566267	0.850964			0.595147	0.398952	0.266442	0.281214
0.232418	0.628952	0.212592			1	0.677816	0.413524	0.606351
0.207322	0.066886	1			0.7358	0.971993	0.275793	0.241209
0.403632	0.904276	0.38992			0.084035	0.295053	0.330093	0.783639
0.409134	0.539475	0.666373			1	0.261927	0.356623	1
0.991387	0.237278	1			0.354575	0.536171	0.526858	0.232435
0.249603	0.278702	0.81479			0.811504	0.991729	0.27334	0.361305
0.270682	0.224517	0.466892			0.433075	0.657231	0.470672	0.95817
0.92652	0.302409	0.584			0.448007	0.826245	0.253742	0.144881
0.138312	0.467102	0.871105			0.320493	0.780953	0.275712	0.479534
0.053268	0.271011	0.412809			0.823226	0.825591	0.117643	0.130621
0.154644	0.35325	0.920754			1	0.817106	0.322391	0.431584
0.846047	0.128623	0.905297			0.626761	0.330058	0.205802	0.231907
0.910344	0.692729	1			0.082564	0.463134	0.749933	0.577573
1	0.373302	0.75128			1	0.539273	0.111254	1
0.042881	1	0.510506			0.493664	1	0.340046	0.224953
0.653402	0.702171	0.893717			0.500949	0.655695	0.22492	0.395351
0.875765	0.153132	1			0.257258	0.799504	0.27142	0.296792
0.644298	0.627166	1			1	0.863662	0.430855	0.802526
0.348806	0.328258	0.860135			0.619068	0.685231	0.20557	0.106038
0.635745	0.973058	0.809082			1	0.238938	0.421911	0.175552
0.760363	0.553731	0.849637			0.840279	0.531016	0.184514	0.28123
0.690488	0.33799	0.783652			0.564632	0.480555	0.048822	1
0.222517	0.975093	0.929994			0.553221	0.256971	0.083603	0.213127
0.411825	0.999863	0.536			0.689193	0.673697	0.73747	0.262313
0.095322	0.578287	0.326247			0.89678	0.844932	0.472416	1
0.461989	0.259275	0.946194			0.803077	0.357907	0.082214	0.233138
0.983513	0.203412	0.37769			0.576484	0.34815	0.225405	0.898028
0.519617	0.741053	1			0.732544	0.813709	0.636452	0.971707
0.955562	0.390508	0.711356			0.600527	0.309235	0.099802	0.199916
0.605232	0.328828	0.752884			0.419095	0.602693	0.178241	0.610155
0.540094	0.121151	0.187439			0.3263	0.590968	0.234623	0.463046
0.818772	0.724644	0.885559			0.677993	0.542498	1	0.545124
0.421197	0.99988	0.729658			1	0.792666	0.822208	0.896871
0.253246	0.170889	0.092012			0.357397	0.790688	0.510514	1
0.173132	0.128703	0.976668			0.261166	0.951248	0.091499	0.362201
0.921982	0.575928	0.859802			0.298189	0.063053	0.249965	1
0.645084	0.933026	0.948798			0.827455	0.064096	0.026293	0.95333
0.653329	0.537086	0.938144			1	0.540966	0.746345	0.336501
0.460971	0.137974	0.935073			0.149141	0.171007	0.519276	0.253879
0.33359	0.369242	0.296009			0.972657	0.742192	0.194394	0.194945
0.514572	0.089187	1			1	0.666508	0.864767	0.963148
0.913816	0.587214	0.891393			0.395008	0.494964	0.21989	0.476853
0.475971	0.694598	0.767658			0.364565	0.795343	1	1
0.875973	0.221337	0.523604			0.777784	0.760485	1	1
0.958894	0.094	0.519017			0.745322	0.434302	0.202366	1
0.768912	0.667499	0.275376			0.253513	0.42118	0.280954	1
0.324294	0.112509	0.570075			0.657689	0.749377	0.599492	0.5437
0.103365	0.030265	1			0.879931	1	0.20059	1
0.198104	0.976064	0.280714			0.942101	0.998935	0.851923	0.297101
0.437625	0.472724	0.972917			0.773989	1	0.184177	0.091549
0.639685	0.742821	1			0.820403	0.811385	0.242665	1
1	0.513113	0.618716			1	0.909088	0.124753	0.490222
0.139842	0.816221	0.846946			1	0.336953	0.88683	0.495035
0.431998	0.434378	0.676261			0.118733	0.706205	0.188092	0.079606
0.282356	1	0.961763			0.676912	0.785813	0.706293	0.34516
0.487637	0.340402	0.803551			1	0.096126	0.173734	0.251318
0.354306	0.094584	0.668788			0.042545	0.591695	0.280134	0.265097
0.126333	0.187602	0.49564			0.947604	0.243858	0.353796	0.403807
0.332033	0.344195	0.702514			0.755765	0.381277	0.793135	0.469432
0.154587	0.62499	0.930887			0.031236	0.66347	0.399589	0.702417
0.676252	0.642548	0.800705				0.731792	0.434632	0.637828
0.72994	0.555846	0.421627			1	0.43476	0.724017	0.669682
0.413104	1	0.951578			0.490883	0.673364	0.276007	0.401068
0.769965	0.153128	1			0.594318	0.598255	0.387832	0.0962
0.109432	0.342619	0.683659			1	0.65762	0.999891	0.298727
0.109357	0.804048	0.881487			0.284279	0.931805	0.333701	1
0.987859	0.038317	0.830863			0.97949	0.558802	0.915476	0.077972
0.592743	1	0.504549			0.796966	0.229116	0.945721	0.180586
0.781112	1	0.958926			0.4289	0.913809	0.1504	1
0.248896	0.983589	0.93036			0.671717	0.866546	0.610306	1
0.570015	0.818013	0.791606			0.461849	0.374178	1	1
0.579517	0.761923	0.747181			0.479976	0.553889	0.214382	0.61935
0.569257	0.549488	0.940994			0.42856	0.297561	0.101737	0.090706
0.643411	0.762548	0.919635			0.341013	1	0.145438	0.489989
0.448219	1	0.89765			0.702232	0.625604	0.454775	0.451829
0.182643	0.548877	0.97063			0.393148	0.516274	0.834483	1
0.274669	0.989908	0.946567			0.805106	0.350423	0.868864	0.252142
0.864042	1	0			0.788643	0.43595	0.274272	1
0.880784	0.741656	0.29442			0.840468	0.45395	0.513805	0.945307
0.396941	1	0.970455			0.483535	0.406099	0.449029	0.43043
0.281872	0.855928	0.693102			0.91734	1	0.620371	1
0.559372	0.995769	0.818881			1	0.679803	0.096336	1
0.34799	1	1			0.935372	0.81573	0.167707	1
0.571628	1	0.517897			0.631964	0.67551	1	0.179631
0.599736	0.357622	0.918304			0.158727	0.483263	0.21422	0.288096
0.977983	0.788996	0.996686			0.767706	0.442301	0.972864	0.400359
0.84775	0.721861	0.760508			1	0.5741	0.909795	1
0.647278	0.900923	0.938298			0.425414	0.501653	0.169861	0.494132
0.351023	0.34505	0.845184			0.208133	0.275057	0.274058	1
0.362859	0.104587	0.906532			0.833217	0.362159	0.208077	1
0.489444	0.619068	0.723752			0.288131	0.960031	0.694583	1
0.9683	0.778019	0.413966			0.484027	0.03984	0.33572	1
0.818544	0.128154	0.637059			0.837594	0.824615	1	0.800439
0.295625	0.753603	0.397934			0.354141	0.783369	0.18327	0.332356
0.181479	0.417752	1			0.694197	0.596873	0.257764	0.582129
1	0.78975	0.993468			0.853188	0.282513	0.550405	0.97102
0.996951	0.866705	0.490607			0.409643	0.304301	1	0.3443
0.220329	0.438496	0.991269			0.79396	0.197214	1	0.999995
0.08475	1	0.797161			0.270847	0.282096	1	0.724932
0.591518	0.268665	0.908842			0.040098	0.380709	1	0.239812
0.111789	0.804692	0.974937			0.388756	0.66277	1	0.813482
0.862378	0.681529	1			0.469501	0.195472	0.95997	1
0.589476	0.242766	0.901348			0.364408	0.795603	0.172606	1
0.288795	1	0.608696			0.886812	0.39002	0.553347	0.199381
0.756508	0.815453	0.442198			0.97391	0.29754	1	0.413708
0.575864	0.562892	0.844817			0.932066	0.316293	0.997594	1
0.50578	0.964733	0.999998			0.488661	0.316769	0.99852	1
0.611438	0.94296	0.997944			0.986807	0.821064	0.989165	0.67835
0.726214	0.839348	0.989975			0.388335	0.652677	0.380987	0.938009
0.422477	0.637752	0.999896			1	0.264069	0.179429	0.195203
0.811522	0.837623	0.935983			1	0.558446	1	0.325119
0.250262	0.874592	0.993015			0.976859	0.676599	0.966671	0.269048
0.162775	0.997025	0.837604			0.67533	0.883872	0.91607	0.699629
0.946703	0.988925	0.918196			1	0.950462	0.863623	0.551335
0.78178	0.999931	0.990823			0.20458	0.562987	0.202884	0.115046
0.695928	0.92051	0.996785			0.206978	0.735628	0.997649	0.386638
0.873827	0.565217	0.738971			0.695131	0.688775	0.998749	0.142706
0.551993	0.616334	0.424383			0.642412	0.381684	0.232393	0.637384
0.523617	0.77092	0.990828			0.821817	0.215691	1	1
0.024518	0.039206	0.822259			0.701214	0.856914	0.962688	0.230858
0.762165	0.030942	0.994688			0.021623	0.598754	0.261246	1
0.707614	0.391705	0.88368			0.980259	0.316388	0.976123	1
0.301712	0.713231	0.935785			0.99569	0.754074	0.989902	0.8355
0.9744	0.381159	0.994793			0.616302	0.429179	0.98383	0.686031
0.32969	0.487604	0.848952			0.967293	0.273353	0.128872	0.52187
0.396784	0.420582	0.954073			0.252808	0.127764	1	0.24547
0.310599	0.230534	1			0.324308	0.841589	1	0.096464
0.419523	0.043298	1			1	0.717568	0.998885	0.699959
0.756042	0.059821	1			0.968052	0.617513	0.970504	0.454015
0.892236	0.444559	1			1	0.474139	0.982608	0.36546
0.987391	0.24427	1			0.910202	0.299007	0.978879	1
0.531388	0.024039	1			0.845962	0.370448	0.896461	0.587891
0.528721	0.661649	1			0.354319	0.657823	0.933908	1
0.557432	0.71499	1			0.90363	0.80579	1	0.930856
0.750002	0.047177	1			0.127235	0.914	0.165866	0.92683
0.401098	0.046976	1			1	0.422128	0.475191	0.611576
0.879023	0.292515	1			0.716294	0.431541	0.35029	0.075553
0.28354	0.887254	1			0.891032	0.182841	0.053738	1
0.82927	0.290473	1			1	0.219655	0.472704	0.377384
1	0.480498	1			0.989542	0.768345	0.96497	0.683879
1	0.175616	1			0.878403	0.213153	0.82003	1
0.323473	0.470812	1			0.976799	1	0.279078	0.13086
0.856336	0.103455	0.609921			0.871551	0.856455	0.715939	0.200837
0.941789	0.29534	0.913155			0.492753	0.479465	0.534849	0.934593
0.333779	0.547757	0.433723			0.612139	0.537306	0.426352	0.707374
1	0.599786	0.610951			0.457841	0.751461	0.649412	0.178464
0.865235	0.570359	0.957093			0.588551	0.329745	0.354735	1
0.973551	0.377488	0.182733			0.074237	0.295744	0.939053	0.527927
0.784116	0.135407	0.298005			1	0.592692	0.354466	0.313411
0.999256	0.178508	0.824698			0.647689	0.92085	0.04606	0.478519
1	0.497436	0.417328			0.822962	0.027177	0.813305	0.773197
0.964089	0.855019	0.60367			0.368049	0.427822	0.808784	0.844065
1	0.354333	0.243956			0.968507	0.465203	0.801086	1
0.750649	0.323871	0.582492			0.345232	0.500767	0.76096	0.680453
0.999727	0.19647	0.536801			0.306101	0.90293	1	0.712962
1	0.852152	0.260651			0.486892	0.510273	0.355669	1
1	0.044648	0.595107			1	0.733168	0.789523	0.612921
1	0.444905	0.209719			0.71049	1	0.642232	0.252998
1	0.008888	1			1	1	0.810992	0.584386
1	0.009786	0.04544			0.808243	0.321914	0.753127	0.861146
1	0.989851	0.258942			0.859656	0.82501	0.748601	0.285406
0.438407	0.033461	0.933905			0.703332	0.557801	0.704552	0.750924
0.047808	0.624212	0.103566			0.537601	0.334176	0.304679	0.085439
0.20421	0.319458	0.912596			0.869828	0.298085	0.756563	1
0.337061	1	0.80281			0.189451	0.760118	0.803695	1
0.100781	0.619009	0.441282			0.656533	0.665565	0.743108	1
0.111395	0.500997	0.087377			0.907116	0.667188	0.863483	0.385365
0.213263	0.368493	0.379031			1	0.384668	0.273929	0.485073
0.150525	0.412469	0.554597			0.630319	0.190841	0.613543	1
0.907574	0.191516	0.493786			0.908939	0.926044	0.769172	0.659095
0.146522	0.236829	0.143767			0.544494	0.319834	0.557795	0.41663
0.587105	0.477748	0.413145			1	0.394925	0.756057	0.363727
0.24265	0.029298	1			0.991577	0.818804	1	0.999914
0.013254	0.25514	0.241932			0.217763	0.843962	0.347311	0.959505
0.127547	0.488725	0.294747			0.996133	0.509199	0.939664	0.980443
0.162365	0.773582	0.312664			0.723836	0.553168	1	0.523001
0.131106	0.160666	0.884223			0.939265	0.336064	0.610779	1
0.292641	0.591889	0.537945			0.456964	0.106161	0.99813	1
0.358805	0.596307	0.942207			0.288016	0.4993	0.516259	0.24972
0.69315	0.12069	0.659791			0.098632	0.655233	0.531727	0.225668
0.212812	0.336241	0.621242			0.704082	0.128844	0.152992	0.501841
0.052934	0.477327	0.629561			0.536182	0.761349	0.551882	0.427278
0.710716	0.511693	0.887521			1	0.883304	0.578737	1
0.334933	0.167324	0.98291			1	0.210594	0.966076	0.262834
0.199792	0.354464	0.91875			0.821038	0.511844	0.749839	0.361063
0.386078	0.302169	0.553123			0.26099	0.533817	0.884578	0.633047
0.725045	0.028781	1			1	0.747328	0.859782	0.572543
0.267596	0.826689	0.385086			0.999999	0.273186	0.644682	0.218407
0.054914	1	0.370804			0.656843	0.77862	0.740282	0.124698
0.350276	0.424991	0.327479			0.569066	0.446866	0.765495	1
0.371738	0.493072	0.144477			1		0.418634	1
0.280348	0.726865	0.736437			0.170165	0.379317	0.205337	0.416471
0.040594	0.775168	0.999962			0.451705	0.411286	0.926704	0.25527
0.471057	0.929676	0.447935			1	0.220646	0.841459	1
0.386032	1	0.54157			0.177694	0.992216	0.100722	1
0.238709	0.810108	1			0.982617	0.666649	0.895357	0.782956
0.225848	0.40576	0.555711			0.336619	0.706085	0.994611	0.426594
0.811043	0.598083	0.507182			1	0.836561	0.714094	1
0.613721	0.460286	0.301497			0.669	0.858584	0.318154	0.606085
0.039102	0.101065	0.285291			0.941235	0.616148	0.593017	0.304768
0.075159	0.304063	0.460769			0.820153	0.596574	0.739078	0.326147
0.31543	1	0.959384			0.249769	0.992926	0.946118	1
0.310157	0.939105	0.310694			0.869951	0.652064	0.694098	0.581629
0.37446	0.232851	0.533732			0.501871	0.768715	0.455578	1
0.173018	0.026041	0.207881			0.719285	0.952932	0.650539	0.269326
0.337576	0.594048	0.889752			0.72633	0.996384	0.5366	1
0.114868	0.342216	0.140974			0.709793	0.224004	0.780628	0.158076
0.657764	1	0.333883			0.228821	0.617105	0.130264	0.853842
0.185143	0.038417	0.284035			0.770665	0.477645	0.890222	1
0.187397	0.541111	0.999506			0.246124	0.447511	0.722503	1
0.472301	0.109255	0.237702			0.727207	0.490191	0.316183	0.150935
0.498739	0.322588	0.519865			0.259923	0.570138	0.316707	0.085665
0.112126	0.209548	0.68916			0.101136	0.243456	0.384842	0.644609
0.116115	0.434816	0.896522			0.792984	0.234444	0.521687	1
0.201876	0.223118	0.507509			0.532911	0.999707	0.900646	0.303895
0.181894	0.362624	0.371116			0.838039	1	0.721663	0.904159
0.658257	0.72637	0.752421			0.87266	1	0.91461	1
0.359909	0.712648	0.091341			0.237815	0.790254	0.99307	0.151269
0.844521	0.195101	0.15671			0.946973	1	0.997207	0.530058
0.24085	0.996897	1			0.923518	0.730234	0.52675	1
0.486143	0.611989	0.105098			0.49935	0.219909	0.854476	0.223142
1	0.846904	0.601858			0.141452	0.4246	0.547917	1
0.122269	0.027951	0.711454			1	0.242204	0.525647	1
0.357522	0.573688	0.664199			0.541596	0.391495	0.61545	1
0.562917	0.888966	0.788236			0.863926	0.384418	0.998946	0.540237
0.44621	1	0.996514			0.514755	0.484174	0.983149	1
0.146674	0.80375	0.56497			0.967923	0.41404	0.015678	0.702999
0.874561	0.369837	0.220101			0.617406	0.54078	0.998111	0.19238
0.495064	0.03915	0.690185			0.999639	1	0.429339	0.644172
0.053643	0.090248	0.269329			0.811453	0.544956	0.871614	0.992721
0.802567	0.49975	0.338792			1	0.845336	1	0.103199
0.28335	0.014992	0.809719			0.157662	0.769727	0.80095	0.915559
0.526573	0.192404	0.67331			0.441053	0.796798	0.148981	1
0.057727	0.64377	0.880601			0.584495	0.263504	0.289335	0.741008
0.207773	0.957725	0.679327			0.822065	0.576342	0.999999	0.213398
0.249031	0.639722	0.162667				0.914453	0.339426	0.99605
0.075003	0.528943	0.371522			0.666579	0.290021	0.621771	0.560291
1	0.670118	0.612843			0.909746	0.969719	0.879632	1
0.384875	0.160403	0.306845			0.8845	0.524453	0.448107	0.846868
0.438359	0.343043	0.081104			0.41448	0.979593	0.209464	0.358417
0.113123	0.268673	0.380864			0.839275	0.976352	0.991365	1
1	0.894392	1			0.702888	1	0.301892	0.464474
0.227627	0.276682	0.400728			0.92592	0.772326	0.982138	0.187902
0.379849	0.997307	0.108509			1	0.695832	0.966939	0.157201
0.664106	0.554725	0.25042			0.992919	0.582669	0.422466	1
0.601387	0.600249	0.807386			0.994127	0.533152	0.815131	0.329737
0.385711	0.706842	0.955511			0.042889	0.813385	0.174243	0.192111
0.665595	0.720239	0.281745			0.918597	1	0.97834	0.305543
0.423896	1	0.447873			0.866374	0.630027	0.967052	0.120203
0.629456	1	0.117533			0.612927	0.224761	0.978776	0.597423
0.235188	1	0.764002			0.806906	0.779317	0.654407	0.972591
0.152686	1	0.407408			0.54804	0.953795	0.307936	0.521217
0.531399	1	0.333815			1	0.243339	0.198899	1
0.24858	0.235083	0.144584			0.94792	1	0.692902	0.173215
0.722429	0.072677	0.935226			1	1	0.839786	1
0.597988	0.538623	0.871989			1	0.566465	0.913679	1
0.152797	0.134193	0.237291			0.942639	0.403995	0.978905	1
0.445495	0.627108	0.241245			0.623099	0.668464	0.765044	0.236911
0.574795	0.488183	0.363625			0.810637	0.815111	0.987143	1
	0.228623	0.486846			0.342894	0.922839	0.628262	1
0.569589	0.634741	0.087048			1	0.953328	0.99558	1
0.056844	0.288037	0.205244			0.918589	0.719996	0.986446	0.680427
0.266523	0.233176	0.646491			0.877625	0.323807	1	0.353936
0.191445	0.043112	0.275963			1	1	1	1
0.125902	0.076453	0.928409			0.629482	0.973023	0.07108	1
0.227266	0.045242	0.137671			1	0.346364	0.9503	0.430066
0.072635	0.323661	0.043597			0.318632	0.790937	0.959449	1
0.783404	0.272956	0.503338			0.275632	1	0.987919	0.76576
0.231192	0.070658	0.73344			0.999296	0.845414	0.977939	0.649221
0.269594	0.524672	0.283574			0.032987	0.943543	0.89117	0.202785
0.240623	0.229716	1			0.744118	0.529477	0.938822	0.721318
0.535032	0.104456	0.587488			0.885249	1	0.051182	0.142079
0.478392	0.116149	0.788596			0.59258	0.575104	0.969415	0.58316
0.177359	0.228746	0.577072			0.953397	0.555412	0.980447	0.036485
0.181337	0.198375	0.126473			0.551261	1	0.796893	0.165944
0.746781	0.064738	0.481117			0.950525	1	0.14767	0.052348
0.124991	0.353778	0.947725			0.637584	0.281366	0.654172	1
0.19961	0.469624	0.663759			0.946612	0.340713	0.979623	0.642616
0.829254	0.267532	0.448913			0.61412	0.80374	0.991819	0.897275
0.237001	0.086894	0.59613			0.98888	0.919742	0.983437	1
0.435739	0.641107	1			0.759434	0.451996	0.978188	0.417403
0.774848	0.066923	1			0.137088	0.815561	0.991885	0.126204
0.296279	0.271231	0.27116			0.412204	1	0.981721	1
0.502806	0.215645	0.950266			0.913611	0.63706	0.092348	0.982249
0.678672	0.032065	0.665315			0.611639	0.515475	0.974931	0.879627
0.345677	0.099987	0.712382			0.914654	0.988333	0.993275	1
0.46356	0.07235	0.157213			0.400662	1	0.914122	1
0.14524	0.125697	0.785788			0.2384	0.66953	1	1
0.987265	0.160202	1			0.744972	0.979169	0.982397	1
0.370996	0.292447	0.316778			0.923113	0.290845	1	0.330915
0.170269	0.221067	0.349086			0.186607	1	0.981571	0.110324
0.57736	0.033034	0.221439			0.325271	1	0.973893	0.317458
0.645001	0.088364	0.565057			0.76821	0.531944	0.947911	0.101687
0.852544	0.095934	0.359125			0.847748	0.971051	0.950895	1
0.848547	0.279844	0.407627			0.344435	1	0.809965	0.348926
0.686836	0.3265	0.995094			0.965406	1	0.921964	0.812731
0.712829	0.440265	0.029695			0.820511	0.516219	0.967606	0.124328
0.623783	0.439605	0.320726			0.852705	0.691234	0.961781	0.040897
0.994709	0.609486	0.388208			0.996117	1	1	0.822089
0.375499	0.098967	0.766162			0.933304	0.265649	0.392835	0.159851
0.42099	0.099988	0.997649			0.761541	0.915699	0.974179	1
0.325022	0.148773	0.327913			1	0.639477	0.997105	0.053045
0.951699	0.053488	0.643116			0.970855	0.543771	0.06301	1
0.326213	0.08614	1			0.999104	0.613555	0.990054	0.454655
0.299314	0.221109	0.666339			0.20336	0.650552	0.878226	0.356046
0.733128	0.145948	0.845986			1	0.855831	0.932531	1
0.362483	0.023142	0.432312			0.949691	0.646063	0.984422	1
0.500818	0.669627	0.501734			0.363709	0.994395	0.901354	0.338156
0.533203	0.024968	0.384047			0.990749	0.950974	0.806591	0.6835
0.677852	0.081608	1			0.129318	0.898245	0.902472	0.834116
0.459539	0.25382	0.58095			1	0.320096	0.970295	0.622352
0.69386	0.061042	0.065277			0.82872	0.918646	0.123772	0.153112
0.639017	0.024864	0.283446			1	0.34526	1	0.101276
0.688781	0.058519	0.643096			1	0.911563	0.990866	0.316637
0.252848	0.059901	0.438115			0.342833	0.625888	0.958237	0.89251
0.450149	0.580506	0.314231			1	0.866827	0.836061	0.486447
0.803373	0.101369	0.72907			0.965406	1	0.960224	0.53647
0.089518	0.071452	0.371742			1	0.918752	0.880823	0.867706
0.563455	0.032773	0.641256			0.881003	0.894997	0.877012	0.283662
0.699823	0.065853	0.28976			0.999617	0.554414	0.871176	0.415723
0.980641	0.12061	0.298385			0.333333	0.978279	0.849845	0.223336
0.573094	0.031453	0.899864			0.369474	0.869385	0.952407	0.372199
0.577184	0.039071	0.193568			0.678032	0.59789	0.971294	0.051412
1	0.144072	0.399454			0.990134	0.662052	1	0.081588
0.962334	0.049212	0.564411			0.428025	0.305177	0.910706	0.190479
0.39427	0.061003	0.353127			0.981863	0.737972	0.863511	0.644185
0.095191	0.145788	0.275343			0.942394	1	0.978657	0.242667
0.616174	0.098353	1			1	0.845027	0.155604	0.195767
0.410952	0.100055	0.92055			0.997295	0.583507	0.661481	0.391199
0.181472	0.204045	0.979124			0.48653	0.61409	0.794463	0.179514
0.533021	0.071911	0.604328			0.99743	0.460572	0.985884	0.55071
0.420404	0.38798	0.307779			0.777505	0.356208	0.97972	1
0.673391	0.248456	0.697254			1	0.955555	0.730357	0.145908
0.687356	0.102121	0.421714			0.529823	0.984341	0.976916	0.361387
0.194082	0.027603	0.509612			1	0.549305	0.971642	0.99741
0.362928	0.126628	0.408169			0.935695	0.761351	0.775078	0.39556
0.228219	0.121331	0.829639			0.849529	1	0.846216	0.093225
0.448649	0.099088	0.456304			1	0.517918	0.503029	0.696624
0.465611	0.25624	0.276523			0.959283	0.833015	0.97885	0.112418
0.681577	0.12854	0.637567			0.737576	0.982964	0.960005	0.095703
0.361758	0.258911	0.561986			0.989221	0.832189	0.882746	0.863034
0.463309	0.300753	0.130946			0.898451	0.698241	0.968584	0.630244
0.330563	0.345374	0.716678			1	0.651376	0.847555	0.647711
0.378736	0.502731	0.461699			1	0.927055	0.898315	0.352402
0.137331	0.544269	0.65558			1	0.390871	0.963544	1
0.369878	0.433762	0.496574			0.999426	0.819177	0.396679	0.187189
0.524853	0.932889	0.766356			0.468583	0.808514	0.93428	0.27703
0.632394	0.030985	0.366451			0.72729	0.971984	0.354705	1
0.345511	0.495969	0.699792			0.999948	1	0.907924	1
0.479734	0.22834	0.740098			0.998163	0.380343	0.997979	0.115113
0.499813	0.152371	0.13289			0.986264	0.968017	0.989444	0.934616
0.424406	0.018044	0.544995			1	0.763897	1	0.210765
0.661412	0.147978	0.315488			1	0.929709	1	1
0.174531	0.112052	0.808782			1	0.7048	0.593087	1
0.21411	0.099687	0.488757			1	0.761885	0.986174	0.749316
0.238214	0.063169	0.695129			1	0.644931	0.301029	0.086022
0.627587	0.004077	0.232846			1	0.759679	0.600914	0.227418
0.615321	0.113881	0.453999			1	0.728284	1	0.216226
0.452143	0.109887	0.994506			1	0.896176	0.335378	1
0.900257	0.019854	0.882812			1	0.814109	1	0.457802
0.182922	0.063131	0.160259			1	0.608157	0.99804	1
0.087659	0.727024	0.710537			1	0.258144	0.982903	1
0.208864	0.032973	0.390488			1	0.74487	0.176915	1
0.024264	0.063999	0.974959			1	1	0.866042	0.556606
0.07574	0.050642	0.333809			1	0.461901	0.243464	0.508403
0.266268	0.38729	0.960785			1	0.96859	0.397204	0.819986
0.210041	0.133343	0.903025			1	1	0.117092	0.17628
0.192526	0.145472	0.20417			1	0.636921	0.480741	0.14097
0.130194	0.291222	0.538595			1	0.71505	0.822852	1
0.04127	0.118891	0.612283			1	0.952976	0.294266	0.906281
0.167969	0.052167	0.17693			1	1	0.740344	0.04463
0.120283	0.192562	0.265872			1	0.58133	0.313203	0.071555
0.209376	0.270094	0.926711			1	0.460444	0.55401	0.756017
0.338404	0.266112	0.946399			1	0.690716	0.153169	1
0.625175	0.1403	0.359497			1	0.716046	0.396354	0.57148
0.277497	0.049262	0.258206			1	0.809173	0.746471	0.652238
0.271593	0.527151	0.853453			1	0.643334	0.984826	0.224736
0.378081	1	0.780047			1	0.815691	0.998466	1
0.50789	0.079263	0.132059			1	0.456796	0.288146	1
0.502687	0.126021	0.149277			1	0.892671	0.259855	0.617258
0.238074	0.075365	0.123886			1	0.114103	0.16457	0.948109
0.732217	0.092107	0.333296			1	0.52662	0.976262	0.21262
0.296199	0.014221	0.57524			1	0.694253	0.957872	1
0.814977	0.107841	0.9248			1	0.668971	0.177029	0.571967
0.280728	0.003568	0.582777			1	0.955679	0.453	0.238417
0.304374	0.104147	0.615935				0.618327	0.960172	0.383142
0.210567	0.956794	0.656421			1	0.998657	0.992349	0.220051
0.469549	0.093904	0.788462			1	0.617114	0.685263	0.833991
0.317945	0.054854	0.355928			1	0.393574	0.416083	0.354608
0.412925	0.988396	0.184297			1	0.848906	0.962061	1
0.279916	0.110587	0.268933			1	0.999823	0.998462	0.342311
0.128222	0.364296	0.93793			1	0.714151	0.578574	0.135278
0.48008	0.689078	0.356849			1	0.894448	0.153268	0.795708
0.189054	0.343823	0.512488			1	0.554721	0.634812	1
0.305826	0.229289	0.13568			1	0.845534	0.703828	0.057559
0.599714	0.025901	0.930099			1	0.987557	0.76745	0.288162
0.166961	0.772563	0.715227			1	0.623489	0.453812	1
0.967012	0.439864	0.416929			1	0.917971	0.870246	0.777517
0.365044	0.373842	0.466677			1	0.579025	0.125206	0.90522
0.070463	0.512817	0.588433				0.579529	0.879888	1
0.258452	0.814975	0.390888				0.924101	0.982758	0.273085
0.673671	0.580816	0.905462				0.547901	0.189636	1
0.380987	0.499145	0.202062				0.642723	0.087703	0.389261
0.183808	0.110603	0.655823				0.606481	0.063518	1
0.808133	0.411133	0.291291				0.596833	0.046531	0.391405
0.489428	1	0.655648				0.640356	0.178666	0.984451
0.760074	0.999542	0.999983				0.992915	0.438617	0.21203
0.187064	0.667579	0.278632				0.487404	0.23896	0.289122
0.150587	1	0.519008				0.529982	0.254249	1
0.999931	0.553356	0.896516				1	0.994578	0.283373
0.216169	0.057907	0.304625				0.840492	0.079627	1
0.715555	0.423019	0.540071				1	0.115577	0.528348
0.236392	0.06709	0.338003				1	0.302377	0.183951
0.240481		0.913067				0.200316	0.082785	0.278608
0.934605	0.029413	0.421509				0.779636	0.078821	0.471633
0.780504	0.222411	1				0.694567	0.116001	0.959782
0.166997	0.684666	0.427078				0.873195	0.107329	0.439401
0.912119	0.121663	0.490117				0.934756	0.176278	0.20304
0.534602	0.113802	0.525188				0.750683	0.019572	0.443079
0.987748	0.089407	0.071103				0.295045	0.144581	0.041093
0.495313	0.143992	0.52878				0.995808	0.101675	0.125368
0.41831	0.1748	0.877066				0.7366	0.050972	0.103506
0.609687	0.158619	0.98457				0.903996	0.300661	0.257085
0.449608	0.349442	0.681486				0.220074	0.083225	0.247081
0.854599	0.139273	0.345459				0.999423	0.306165	0.166107
0.881868	0.673963	0.602977				0.800943	0.463034	0.096105
0.212748	1	0.342139				0.768503	0.087924	0.388032
0.38478	0.357939	0.754604				0.62078	0.049013	0.42437
0.20445	0.319813	0.924982				1	0.068203	0.3856
0.519994	0.237685	0.902001				0.823044	0.037256	0.471895
0.078878	0.397255	0.987626				0.878358	0.047461	0.93049
0.533414	1	0.149473				1	0.153404	0.318914
0.283819	0.08954	0.513204				0.869075	0.203382	0.545399
0.310307	0.243295	1				0.98104	0.07656	0.545114
0.601534	0.211244	0.094131				0.687611	0.421984	0.538466
0.230138	0.466164	0.863541				0.474774	0.088849	0.162802
0.231996	0.126986	0.373253				0.751877	0.232774	1
0.600848	0.040279	0.992914				1	0.246817	0.090844
0.590633	0.198253	1				0.89265	0.077493	1
0.630207	0.183082	0.523022				0.394843	0.108049	0.672139
0.524456	0.459262	0.865794				0.918502	0.085593	1
0.411331		0.434058				0.679713	0.271458	0.139322
0.94035	0.09438	0.99941				0.90342	0.256422	0.783234
0.335909	0.044014	0.741816				0.802936	0.059143	0.357185
0.266674	0.113069	0.24839				0.411141	0.080783	0.111972
0.252387	0.043912	0.351709				0.725897	0.998387	0.200196
[truncated: 11,057 more rows]

## Sheet: Arrest Coeffieicnt
B	CD4	CD8	DCs	Eos	ILC	NK	Neu	Platelets	T cells	T (+)	gd T
0.21879	0.259038	0.272608	0.391033	0.187613	0.009408	0.364299	0.765717	0.049921	0.589061	0.388274	0.963372
0.028627	0.102267	0.796294	0.29621	0.614993	0.241838	0.420283	0.540257	0.082178	0.520514	0.268553	0.816764
0.464873	0.10213	0.724519	0.675155	0.374285	0.304228	0.339619	0.162001	0.000157	0.682777	0.412648	0.48858
0.397418	0.112849	0.562705	0.753858	0.005903	0.255574	0.233841	0.485086	9.98e-06	0.887521	0.21814	0.648424
0.207183	0.050661	0.757505	0.653034	0.449656	0.399421	0.47083	0.646773	0.001304	0.519234	0.192258	0.934919
0.427354	0.145155	0.689934	0.817891	0.266872	0.608654	0.551265	0.322254	0.081182	0.536136	0.158644	0.85082
0.233622	0.139617	0.329987	0.30787	0.616215	0.144308	0.491927	0.421642	0	0.38987	0.591951	0.752523
0.148017	0.763771	0.481708	0.796983	0.21212	0.16607	0.111812	5.4e-05	0.113888	0.801487	0.195894	0.677972
0.493136	0.052739	0.043092	0.748942	0.360963	1.44e-06	0.342739	0.662961	0.215592	0.695551	0.281942	0.506575
0.052932	0.167908	0.478568	0.456301	0.265598	0.160063	0.395772	0.488945	0.1992	0.761115	0.239321	0.61206
0.3421	0.190834	0.78285	0.660901	0.332395	0.159632	0.822666	0.531116	0.042242	0.784639	0.565502	0.125621
0.098791	0.304323	0.791811	0.57535	0.226381	0.452613	0.427949	0.473478	0	0.428057	0.458908	0.921553
0.28723	0.075772	0.763848	0.801914	0.138574	0.079557	0.408783	0.372719	0.029777	0.735582	0.124536	0.763748
0.191183	0.241117	0.805571	0.388624	0.224036	0.224644	0.522232	0.568042	0.052441	0.587507	0.59159	0.365357
0.480682	0.262557	0.778108	0.371996	0.345968	0.038834	0.51484	0.433172	0.008198	0.486092	0.151053	0.763867
0.436161	0.101242	0.805321	0.443811	0.13387	0.009961	0.423265	0.620195	0.070897	0.508756	0.294758	0.910511
0.412634	0.87699	0.51999	0.330644	0.077418	1.96e-08	0.5285	0.472911	0.039591	0.790705	0.422722	0.891612
0.178565	0.31136	0.437032	0.207741	7.57e-06	0.17536	0.414926	0.424092	0.118261	0.281536	0.340276	0.8372
0.218707	0.010861	0.742119	0.453293	0.522832	0.32763	0.545324	0.526247	0.023235	0.747725	0.548806	0.714844
0.317256	0.002008	0.362032	0.261116	0.108273	0.165926	0.545221	0.656823	0.071642	0.849202	0.445839	0.816429
0.19743	0.194299	0.479357	0.407449	0.308973	0.496108	0.440586	0.556391	0.001158	0.57201	0.256372	0.708186
0.347124	0.067685	0.215106	0.824303	0.480011	0.098263	0.407345	0.67013	0.094269	0.704315	0.124419	0.862962
0.3486	0.176379	0.721787	0.710144	0.421384	0.320065	0.262762	0.689668	0.044595	0.863541	0.652238	0.600102
0.331181	0.169911	0.780279	0.616872	0.18023	0.601835	0.382668	0.404143	0.010804	0.854615	0.50228	0.730494
0.510806	0.138629	0.816235	0.314834	1.68e-16	0.097495	0.295701	0.454757	0.005954	0.373756	0.316031	0.575079
0.257751	0.208452	0.179605	0.48607	0.15191	0.296452	0.477848	0.811398	3.08e-14	0.821366	0.335034	0.877089
0.342308	0.195687	0.557559	0.69818	0	0.261003	0.143177	0.429511	0.119992	0.604526	0.339353	0.673076
0.660525	0.086791	0.482482	0.610708	1.53e-05	0.17515	0.435618	0.658001	0.012362	0.505898	0.412487	0.774494
0.39678	0.441304	0.395775	0.813157	0.217946	0.620278	0.387257	0.787696	1.16e-05	0.798414	0.694635	0.509677
0.09777	0.44044	0.313792	0.255042	0.304045	0.235354	0.360853	0.443753	0.044113	0.575622	0.45433	0.58996
0.299144	0.413596	0.621538	0.360735	0.006416	0.238353	0.377709	0.424545	0.011659	0.491829	0.57539	0.218143
0.092098	0.236326	0.430851	0.657631	0.117652	0.307061	0.297302	0.614613	0.041955	0.652317	0.567575	0.858545
0.270932	0.019925	0.538327	0.7246	0.335278	0.010337	0.322468	0.359151	0.002723	0.221343	0.402677	0.753987
0.298898	0.115078	0.632715	0.623014	0.242604	0.071321	0.386929	0.70089	0.001146	0.595047	0.558857	0.831009
0.280371	0.241307	0.344196	0.426013	0.066275	0.102515	0.499921	0.481354	1.37e-12	0.725031	0.52314	0.095653
0.377704	0.007977	0.292674	0.598857	0	0.201439	0.339303	0.211819	0.001208	0.226755	0.529274	0.769546
0.452415	0.280232	0.773406	0.690764	0.135601	0.348893	0.347007	0.619588	0.003914	0.558247	0.18209	0.878212
0.53238	0.188086	0.821309	0.514686	0.190403	0.350964	0.254212	0.317352	1.51e-10	0.672447	0.495861	0.732486
0.374017	0.146698	0.694212	0.631385	0	0.236129	0.161945	0.526543	1.93e-11	0.823698	0.279945	0.44225
0.164139	0.223925	0.472796	0.520727	0	0.216908	0.292255	0.556976	0.033775	0.882249	0.659174	0.790522
0.480059	0.226304	0.93943	0.334692	0.001959	0.313997	0.354284	0.639998	0.166363	0.737336	0.293073	0.339497
0.510068	0.297344	0.486336	0.705009	1.51e-15	0.421995	0.060893	0.088363	0.043083	0.203456	0.286686	0.578033
0.377191	0.072982	0.51486	0.508124	0.328159	0.279098	0.190169	0.380964	0.059324	0.806101	0.232153	0.257883
0.244386	0.579786	0.682225	0.87812	0.116645	0.28726	0.290256	0.388778	0	0.435766	0.392169	0.225233
0.28736	0.484503	0.568903	0.874325	0.347276	0.362772	0.377946	0.497479	0.008608	0.84073	0.546917	0.690216
0.366991	0.14469	0.70784	0.384425	0.419376	0.331743	0.251761	0.721456	0.000198	0.765189	0.514116	0.657851
0.615909	0.529553	0.783376	0.47967	0.194018	0.51706	0.261455	0.509043	0.089231	0.534803	0.221077	0.841907
0.125081	0.457684	0.807603	0.538321	0.20521	0.002493	0.304222	0.592087	0.006855	0.936624	0.188204	0.882992
0.417945	0.385725	0.623687	0.248976	0.055857	0.34615	0.074179	0.530293	0.034147	0.301271	0.068724	0.513402
0.171485	0.230416	0.586436	0.400632	0.512638	0.339301	0.154966	0.368414	0.059494	0.695678	0.066549	0.885915
7.99e-05	0.007638	0.674785	0.579499	0.118253	0.320415	0.530925	0.682975	0	0.729982	0.052654	0.690405
0.358885	0.29606	0.832657	0.755349	0	0.480599	0.738164	0.367068	0.027486	0.477983	0.045842	0.816483
0.349887	0.190777	0.648866	0.612405	0.102285	0.191363	0.176663	0.771741	7.95e-07	0.669516	0.331199	0.56155
0.254612	0.23913	0.492254	0.525512	0.172868	0.414813	0.1581	0.728951	0.050594	0.84263	0.25713	0.784223
0.330122	0.224496	0.302442	0.674163	0.096837	0.35786	0.761807	0.416578	0.019377	0.829	0.417539	0.857924
0.276083	0.217337	0.699559	0.470582	0.384099	0.416215	0.562819	0.321786	0.004089	0.761401	0.432503	0.867841
0.334254	0.00998	0.62302	0.127965	4.96e-06	0.235629	0.838839	0.570166	0.015293	0.606507	0.382943	0.847334
0.417348	0.845492	0.667109	0.335647	0.054335	0.57611	0.120732	0.495623	0.027929	0.428633	0.213195	0.641219
0.397593	0.649143	0.086008	0.436697	0.279878	0.246108	0.83183	0.468827	7.63e-05	0.322944	0.573524	0.943004
0.446194	0.150246	0.376578	0.192752	5.3e-10	0.314566	0.589245	0.518328	1.68e-10	0.76445	0.756395	0.737501
0.227351	0.00928	0.905563	0.59756	0.389418	0.001786	0.487386	0.636503	1.69e-12	0.30535	0.226933	0.119836
0.476465	0.007758	0.500602	0.63576	0.148098	0.440012	0.774956	0.499089	0.066558	0.684186	0.250078	0.531047
0.301734	0.074587	0.613692	0.305014	0.114369	0.533522	0.198697	0.47337	0.307644	0.73933	0.131582	0.483732
0.297882	0.056347	0.528861	0.347513	0.040819	0.416003	0.486448	0.209776	0.045346	0.634149	0.095309	0.299993
0.232607	0.630017	0.264042	0.383211	0.000108	0.500675	0.074974	0.498056	0.035379	0.776571	0.566081	0.884278
0.534064	0.176139	0.75744	0.458544	0	0.36084	0.834826	0.390214	0.042634	0.499664	0.364955	0.40178
0.531765	0.003644	0.291467	0.225517	0.717596	0.275554	0.837058	0.265112	3.42e-09	0.789471	0.301598	0.766043
0.374005	0.049306	0.408385	0.622696	0.231028	0.370898	0.697745	0.708375	0.00042	0.782369	0.189529	0.900324
0.324365	0.046161	0.264627	0.19202	0.61634	0.284576	0.804718	0.313597	3.34e-07	0.785114	0.494622	0.871156
0.410574	0.097209	0.693935	0.510801	0.536702	0.446274	0.079295	0.599464	1.46e-06	0.739972	0.311318	0.778242
0.162006	0.303836	0.729621	0.846373	0.335515	0.586549	0.896317	0.537021	0.063925	0.672323	0.31975	0.36611
0.314007	0.482194	0.797533	0.19767	0.702444	0.515761	0.849669	0.444705	0.036661	0.770099	0.081549	0.827433
0.226166	0.223452	0.390202	0.507841	0.441954	0.544495	0.282558	0.44228	0.090739	0.517515	0.630849	0.685254
0.187718	0.086619	0.315912	0.302234	0.646603	0.187997	0.869596	0.527378	0.00184	0.84886	0.212586	0.591469
0.400072	0.069379	0.19656	0.326701	0.621018	0.541211	0.582301	0.504621	0.045642	0.823048	0.181161	0.964167
0.469974	0.933355	0.456342	0.263524	0.793103	0.50672	0.229989	0.423289	0	0.574777	0.199091	0.474883
0.420952	0.003234	0.371581	0.37319	0.664776	0.331065	0.241104	0.491909	0.027782	0.854046	0.102642	0.883173
0.296537	0.132776	0.623462	0.307879	0.650879	0.249022	0.331774	0.382062	0.001551	0.914565	0.457566	0.8699
0.453995	0.054326	0.516638	0.295883	0.653174	0.617568	0.886878	0.620031	0.000838	0.483891	0.383824	0.349013
0.161024	0.044302	0.461985	0.290764	0.56592	0.161199	0.510623	0.478945	3.75e-05	0.304529	0.207747	0.866354
0.341792	0.04425	0.56886	0.324931	0.724153	0.430924	0.54327	0.580516	0.140614	0.508918	0.575759	0.731206
0.50394	0.117229	0.415047	0.310424	0.690594	0.247936	0.363083	0.558039	0.000451	0.888393	0.687243	0.814527
0.191531	0.050899	0.476685	0.399357	0.423804	0.47753	0.682599	0.614361	0.05293	0.4665		0.558037
0.28418	0.477407	0.304812	0.33468	0.655462	0.046565	0.734233	0.483879	0.0058	0.918016		0.840127
0.134326	0.253102	0.447762	0.299612	0.645521	0.767802	0.666952	0.602671	3.99e-12	0.319404		0.439236
0.26222	0.641321	0.662133	0.725038	0.552333	0.188664	0.453124	0.465118	0.070582	0.524551		0.890077
0.237308	0.092459	0.644772	0.156734	0.42366	0.175137	0.755464	0.559833	0.076074	0.857552		0.814614
0.480582	0.578436	0.7519	0.287049	0.528772	0.633714	0.635902	0.467965	0.161941	0.686825		0.86614
0.379871	0.201934	0.151258	0.477931	0.011789	0.301793	0.270424	0.626488	0.004003	0.808359		0.321766
0.49543	0.296966	0.701474	0.412297	0.334925	0.332019	0.758241	0.660687	0.081672	0.648958		0.809693
0.206478	0.379835	0.376588	0.459351	0.211104	0.195947	0.81102	0.622905	0.000719	0.581947		0.362142
0.447254	0.002825	0.698851	0.439204	0.573152	0.089674	0.109825	0.32953	0.015265	0.676174		0.179273
0.442295	0.074663	0.532125	0.303107	0.601373	0.089434	0.85145	0.4055	0.052498	0.090765		0.142544
0.323623	0.378873	0.493719	0.248434	0.617367	0.536838	0.709121	0.476475	0.083368	0.677587		0.143672
0.51767	0.285438	0.258164	0.365838	0.63635	0.076889	0.57629	0.546059	0.081727	0.240587		0.805588
0.315312	0.127533	0.836812	0.261678	0.232393	0.267846	0.340589	0.483034	0.059704	0.491519		0.697623
0.350731	0.202695	0.386386	0.610062	0.288937	0.091976	0.559059	0.607351	0.002715	0.721005		0.464878
0.35728	0.234873	0.876131	0.371731	0.730713	0.421337	0.865715	0.40556	0.087403	0.668129		0.872184
0.395064	0.380305	0.54897	0.341754	0.613812	0.192536	0.53671	0.436585	0.13029	0.324154		0.899703
0.49661	0.211475	0.74428	0.478585	0.27781	0.323245	0.653352	0.512779	2.71e-14	0.634418		0.821004
0.442653	0.059472	0.855955	0.348044	0.601752	0.643153	0.119565	0.405878	0.075293	0.763948		0.822322
0.270742	0.075091	0.097729	0.179841	0.689206	0.031683	0.641298	0.459559	0.005797	0.813193		0.337883
0.385388	0.156408	0.842108	0.600597	0.571287	0.300684	1.51e-07	0.602003	3.63e-13	0.521792		0.429395
7.57e-07	0.322686	0.730208	0.395822	0.273745	0.207021	0.776257	0.305487	0.00205	0.698135		0.51166
0.216892	0.322922	0.29849	0.32548	0.339645	0.392327	0.196016	0.690769	0	0.377152		0.839747
0.38067	0.014936	0.519279	0.231879	0.516941	0.64558	0.908606	0.442566	0.00526	0.663582		0.843296
0.402579	0.073011	0.792234	0.493535	0.479402	0.162734	0.665116	0.579337	0.118763	0.829838		0.263582
0.253047	0.338999	0.638324	0.248937	0.46736	0.481604	0.489687	0.516608	0.033281	0.810418		0.735393
0.433834	0.355801	0.720428	0.358129	0.250249	0.264391	0.569523	0.352461	0.013417	0.752533		0.834176
0.341726	0.144588	0.357682	0.265945	0.253097	0.162417	0.708041	0.571022	0.062293	0.781807		0.570373
0.353959	0.209795	0.253938	0.60258	0.220728	0.235144	0.676969	0.658923	0.149986	0.712662		0.338321
0.315433	0.146065	0.688116	0.402942	0.610918	0.49807	0.4036	0.589599	0.053629	0.483357		0.794404
0.472512	0.222338	0.799872	0.351117	0.116827	0.508678	0.631016	0.775472	0.005207	0.831519		0.159355
0.154252	0.047494	0.690317	0.564494	0.501903	0.420041	0.732654	0.667714	0.026835	0.908933		0.150503
0.511625	0.302562	0.492066	0.663749	0.534076	0.510648	0.822415	0.382488	0.000285	0.270549		0.6305
0.120174	0.257571	0.006238	0.392107	0.109321	0.211813	0.664431	0.653633	0.000174	0.733231		0.715685
0.15235	0.23371	0.652632	0.427962	0.151525	0.325443	0.733242	0.470438	3.63e-06	0.918718		0.033719
0.163105	0.539715	0.665487	0.131817	0.593624	0.35873	0.669408	0.461606	0.136421	0.541073		0.684114
0.354574	0.099	0.728706	0.243055	0.115598	0.592428	0.698658	0.538045	0.11372	0.654473		0.425288
0.405724	0.092579	0.446398	0.355961	0.382124	0.115424	0.809586	0.64031	0.050819	0.814684		0.151728
0.290453	0.251247	0.800228	0.399114	0.082601	0.159666	0.311821	0.536189	0.026012	0.560752		0.752556
0.380186	0.177827	0.591913	0.558673	0.378829	0.236074	0.405587	0.31315	0.5	0.595775		0.925728
0.257515	0.086418	0.761652	0.20787	0.406144	0.217984	0.749456	0.086509	9.46e-07	0.652195		0.682319
0.355986	0.155535	0.542712	0.769586	0.365109	0.259523	0.206515	0.413183	0.08679	0.467148		0.643345
0.320956	0.210343	0.213289	0.276713	0.321133	0.506976	0.597102	0.387512	0.02361	0.250576		0.075974
0.37507	0.070346	0.454809	0.410006	0.601859	0.356922	0.670148	0.461258	0.046126	0.754019		2.77e-15
0.268951	0.0196	0.520956	0.406004	0.510305	0.390231	0.724368	0.451422	1.25e-06	0.390087		0.319873
0.482697	0.200084	0.026214	0.28126	0.281828	0.057695	0.933368	0.381434	0.12039	0.584288		0.02219
0.497785	0.132908	0.401528	0.426283	0.300646	0.456671	0.411257	0.567116	0.0278	0.673565		0.14922
0.304742	0.433712	0.605594	0.622574	0.184101	0.707492	0.269342	0.598582	0	0.505913		0.653396
0.189284	0.192593	0.531823	0.369788	0.600799	0.765061	0.589713	0.558621	5.94e-08	0.6686		0.105527
0.179125	0.143953	0.438377	0.292197	0.164458	0.097798	0.889445	0.094753	0.064586	0.424052		0.313497
0.375824	0.264439	0.13256	0.606538	0.281325	0.142926	0.927895	5.04e-16	0.052119	0.22276		0.293911
0.479085	5.73e-09	0.319527	0.169295	0.287156	0.270123	0.733473	0.571639	9.4e-05	0.529068		0.065914
0.669713	0.095767	0.002252	0.302932	0.122181	0.237795	0.303491	0.508997	2.83e-06	0.445199		0.141252
0.352566	0.145505	0.087182	0.291994	0.204715	0.26563	0.725625	0.540238	4.83e-06	0.563447		0.645095
0.348131	0.003653	0.3476	0.484699	0.246836	0.501205	0.288523	0.364219	0.005464	0.655776		0.304894
0.05517	0.187901	0.456585	0.205566	0.240575	0.287739	0.084882	0.297774	0.012247	0.713667		0.682241
0.125276	0.153968	0.674131	0.511728	0.181969	0.268275	0.210875	0.501912	0.011738	0.763045		0.009766
0.465184	0.259546	0.35047	0.527508	0.092492	0.384906	0.262786	0.432066	0.165741	0.712226		0.17142
0.680052	0.23489	0.121533	0.262609	0.170097	0.445536	0.640173	0.636545	0.002151	0.550364		0.600253
0.493629	0.028914	0.875962	0.359734	0.194822	0.140991	0.04062	0.477173	0.038344	0.396471		0.273641
0.366287	0.113644	0.179107	0.236475	0.100636	0.049517	0.660178	0.568064	0.018249	0.753089		0.546893
0.228778	0.495771	0.364838	0.400748	0.31718	0.498169	0.789716	0.542963	3.81e-07	0.703343		0.395379
0.281328	0.516566	0.399704	0.501313	0.36422	0.101757	0.701983	0.717279	0.004659	0.379148		0.378922
0.371551	0.076736	0.412117	0.5132	0.180022	0.106515	0.640577	0.568378	0.155127	0.137459		0.009499
0.368716	0.279814	0.323791	0.34508	0.201982	0.331995	0.115006	0.500185	0.023085	0.365688		0.807837
0.055022	0.055228	0.489557	0.358285	0.002675	0.468422	0.117626	0.39388	0.281315	0.144575		0.203563
0.287963	0.096282	0.292132	0.292827	0.017993	0.093915	0.313581	0.359412	0.103382	0.694341		0.212342
0.324549	0.126005	0.287892	0.29564	0.096175	0.457863	0.013585	0.688087	0.063343	0.610466		0.4329
0.330113	0.231335	0.282563	0.31037	0.329413	0.683433	0.278705	0.469048	0.350916	0.611544		0.14813
0.484094	0.141534	0.386976	0.343163	0.185981	0.225145	0.909129	0.489706	0.078266	0.701848		0.707107
0.567911	0.112609	0.344847	0.293991	0.367351	0.696367	0.731143	0.687957	0.034526	0.601279		0.782457
0.725999	3.78e-05	0.071439	0.258854	0.197922	0.462352	0.760476	0.495826	0.047185	0.040414		0.262383
0.319384	0.278571	0.725544	0.386759	0.311348	0.05044	0.337915	0.298956	0.002434	0.210489		0.825082
0.724728	0.178289	0.305545	0.268992	0.348668	0.366443	0.589916	0.593476	0.005326	0.901952		0.748113
0.300297	0.172403	0.498213	0.211794	0.266368	0.12509	0.062857	0.517199	6.01e-08	0.847057		0.546493
1.55e-06	0.008491	0.656888	0.294908	0.370197	0.542997	0.276889	0.648686	0.018254	0.734616		0.164109
0.158491	0.273606	0.538438	0.30575	0.257057	0.280955	0.194178	0.147356	0	0.484977		0.572958
0.039982	0.322266	0.07062	0.352121	0.018594	0.401801	0.653524	0.530795	0.031927	0.255462		0.228401
0.445604	0.038094	0.079365	0.339374	0.20817	0.48937	0.684071	0.708642	0.001525	0.554443		0.00367
0.17652	0.087459	0.546966	0.317531	0.401775	0.393027	0.518743	0.69688	0.067616	0.833114		4.35e-11
0.376354	0.130227	0.572827	0.287988	0.353795	0.604861	0.80154	0.45852	0	0.781802		0.478714
0.271777	0.446283	0.448576	0.281621	0.301584	0.014204	0.627171	0.740702	8.64e-05	0.228114		0.110376
0.31423	0.040074	0.306275	0.387605	0.28249	0.425382	0.135286	0.617282	0.062734	0.723867		0.088804
0.082778	0.190538	0.249737	0.394181	0.096339	0.336495	0.024435	0.17885	0.096194	0.329408		0.589271
0.505981	0.307563	0.385688	0.250851	0.244752	0.541881	0.233701	0.643231	0.063153	0.955402		0.546571
0.014287	0.060007	0.923701	0.412433	0.407657	0.428075	0.815398	0.406489	0.012496	0.478865		0.330973
0.000189	0.124322	0.654782	0.313454	0.16109	0.243242	0.286974	0.479895	0.052314	0.782453		0.913744
0.030439	0.079024	0.317083	0.25717	0.01846	0.267533	0.313415	0.626475	0.025081	0.401469		0.694906
0.520286	0.0393	5.28e-07	0.375889	0.030923	0.496166	0.632214	0.345644	0.000751	0.62101		0.415631
0.043369	0.100034	0.174898	0.246669	0.297673	0.461186	0.022736	0.185759	0.035111	0.207865		0.884331
0.411781	0.208162	0.303413	0.347108	0.235923	0.232504	0.273538	0.654523	0	0.841505		0.576446
0.750194	0.142039	0.224544	0.799972	0.10059	0.159114	0.5031	0.540376	0.10913	0.693858		0.739955
0.57681	0.082748	0.14898	0.631658	0.258245	0.434583	0.540141	0.565958	0.005426	1		0.494038
0.019701	0.143332	0.368347	0.514707	0.266722	0.341928	0.582165	0.434224	2.65e-05	0.544214		0.945841
0.464718	0.271202	0.549035	0.368346	0.116524	0.001311	0.311112	0.507353	0.004961	0.728219		0.862525
0.346715	0.004402	0.823751	0.132756	0.117204	0.269883	0.508368	0.546167	0.106121	0.693638		0.864945
0.790498	0.181107	0.667392	0.089246	0.068259	0.270378	0.240975	0.382607	0	0.56705		0.519205
0.745495	0.03817	0.062163	0.134962	0.002236	0.240797	0.313521	0.046794	4.17e-12	0.294285		0.944284
0.572993	0.336207	0.139047	0.153471	0.772755	0.200302	0.309938	0.592406	0.063001	0.829656		0.275463
0.290122	0.000695	0.304304	0.199102	0.328442	0.014103	0.697154	0.4853	0.015463	0.1058		0.758696
0.375231	0.178685	0.352214	0.209775	0.715833	0.117383	0.82743	0.6003	1.56e-05	0.335528		0.856194
0.604971	0.075809	0.478665	0.067411	0.711003	0.224389	0.424717	0.407931	0.08729	0.37577		0.885826
0.894506	0.159451	0.823197	0.162724	0.41824	0.78983	0.617473	0.320246	0.165763	0.467448		0.815891
0.603865	0.156683	0.666668	0.114202	0.626535	0.621993	0.722455	0.505218	0.069791	0.757307		0.733141
0.620074	0.070367	0.853791	0.235225	0.584033	0.418653	0.260449	0.575373	0.013956	0.341104		0.267413
0.52814	0.314343	0.832023	0.579965	0.712399	0.145017	0.46384	0.423394	0.030801	0.667593		0.782223
0.415108	0.157101	0.639359	0.099387	0.45383	0.25136	0.35091	0.62112	0.063256	0.247267		0.928341
0.555114	0.465213	0.449575	0.859337	0.463567	0.10662	0.672906	0.534891	0	0.636389		0.239722
0.41658	0.278774	0.86572	0.749508	0.713622	0.120313	0.743634	0.384075	0.1028	0.093785		0.928891
0.578981	0.152849	0.674954	0.723067	0.725049	0.503497	0.446054	0.623693	0.069981	0.659348		0.113352
0.816945	0.267844	0.62957	0.677081	0.615844	0.307414	0.662697	0.635381	0.076878	0.176101		0.909413
0.41892	0.701333	0.731792	0.322093	0.635022	0.486938	0.000229	0.637107	0.202763	0.249334		0.933475
0.42564	0.276197	0.785422	0.528838	0.471036	0.489113	0.251428	0.345999	0.076794	0.560736		0.92337
0.065545	0.034321	0.742336	0.619051	0.586354	0.739887	0.394852	0.391908	0.05455	0.634403		0.686997
0.170441	0.341945	0.484621	0.642907	0.535611	0.411749	0.351445	0.435663	0.137918	0.650295		0.793358
0.499521	0.126051	0.840672	0.748082	0.669458	0.217772	0.481572	0.497051	0.066404	0.800263		0.577783
0.537524	0.028921	0.814931	0.497298	0.7301	0.259867	0.43026	0.54869	0.014951	0.670727		0.198013
0.301744	0.211107	0.86595	0.645142	0.704802	0.027973	0.664209	0.618547	0.002311	0.83231		0.771411
0.34047	0.068047	0.905629	0.532696	0.498825	0.324198	0.543671	0.518102	0.000183	0.905046		0.579314
0.532329	0.004645	0.770416	0.419089	0.759131	0.156709	0.096114	0.548492	0.015652	0.714786		0.746392
0.402623	0.363349	0.440848	0.409704	0.608171	0.646996	0.252053	0.5269	0.104449	0.821279		0.548558
0.324606	0.247651	0.87395	0.662452	0.645683	0.09834	0.107442	0.693984	0.001192	0.612055		0.003217
0.608201	0.080753	0.245837	0.439107	0.898943	0.135866	0.143458	0.679069	1.17e-13	1		0.683437
0.363642	0.093647	0.662169	0.561777	0.865123	0.631608	0.453519	0.296965	1.7e-11	0.601338		0.446115
0.359716	0.083004	0.318343	0.540728	0.644845	0.654312	0.65447	0.726358	0.004568	0.606466		0.647954
0.362971	0.179104	0.880548	0.545775	0.716102	0.295816	0.299434	0.529325	2.82e-05	0.177587		0.933409
0.376806	0.018534	0.581841	0.545887	0.640249	0.341011	0.120686	0.526518	0	0.425158		0.784167
0.353346	0.169041	0.724015	0.60693	0.668779	0.065431	0.199589	0.388201	0.032042	0.080151		0.937627
0.438215	0.197872	0.82864	0.895756	0.758571	0.485779	0.240186	0.552501	0.015489	0.744828		0.406027
0.340527	0.016141	0.251704	0.284475	0.639546	0.203931	0.418624	0.277781	0.00013	0.220583		0.793532
0.686757	0.083777	0.873046	0.512089	0.807259	0.539855	0.308848	0.577691	3.04e-11	0.768349		0.935918
0.479919	0.120243	0.621844	0.210623	0.615397	0.270945	0.231816	0.697744	0.039113	0.501021		0.89109
0.248624	0.100702	0.897955	0.82847	0.146196	0.276214	0.060094	0.647193	0.008045	0.68929		0.870388
0.337736	0.03053	0.720001	0.332008	0.496877	0.230761	0.334516	0.332992	0.01941	0.430476		0.898492
0.517496	0.320621	0.89479	0.544316	0.795568	0.086892	0.172899	0.427512	0.003743	0.588787		0.853595
0.258616	0.028183	0.766933	0.073239	0.711614	0.263746	0.168585	0.504057	0.023512	0.736357		0.374519
0.346133	0.067451	0.71092	0.572836	0.657043	0.324071	0.276589	0.625236	0.065728	0.751134		0.376404
0.408478	0.401886	0.833951	0.803482	0.51204	0.148284	0.064256	0.390936	0.002075	0.657434		0.881802
0.342205	0.203827	0.600725	0.277832	0.616138	0.394851	0.22711	0.368381	0.048372	0.832497		0.825373
0.420087	0.039158	0.641062	0.809081	0.43264	0.454866	0.0657	0.553753	0.046369	0.210326		0.943319
0.262467	0.110854	0.558819	0.814508	0.78612	0.379842	0.322401	0.624186	0.035929	0.833114		0.935754
0.282256	0.059924	0.842156	0.761244	0.47145	0.295582	0.259084	0.598274	0	0.42507		0.767498
0.323464	0.147634	0.691854	0.871133	0.557612	0.443784	0.351636	0.137614	0.063057	0.822186		0.52583
0.258855	0.487204	0.808603	0.748448	0.454226	0.221992	0.218211	0.551222	0.00033	0.810129		0.877663
0.632941	0.073168	0.52376	0.71667	0.65187	0.41721	0.255368	0.352754	1.67e-09	0.004577		0.55658
0.691923	0.222925	0.599255	0.540476	0.909122	0.08875	0.314484	0.553267	0.002255	0.152506		0.936154
0.345078	0.016511	0.899706	0.759842	0.309391	0.414294	0.311029	0.735994	0.068219	0.752846		0.929578
0.642925	0.185371	0.637898	0.823189	0.772796	0.307647	0.363921	0.369504	0.003524	0.698362		0.792625
0.490226	0.004706	0.796384	0.811164	0.749599	0.10033	0.356027	0.71622	0.114753	0.168085		0.872303
0.466858	0.153181	0.868535	0.574177	0.656897	0.335587	0.56229	0.667529	0.024603	0.15128		0.807645
0.508229	0.188532	0.241844	0.736669	0.601386	0.358532	0.235776	0.525922	0.108728	0.386772		0.733163
0.598387	0.256345	0.570489	0.521848	0.401567	0.403141	0.036812	0.529793	0.000369	0.732287		0.780672
0.197351	0.10228	0.772726	0.447903	0.860073	0.469926	0.286842	0.42376	1.55e-07	0.045835		0.930586
0.225189	0.02963	0.874749	0.687717	0.845113	0.777019	0.241997	0.531365	0.03818	0.098341		0.227672
0.39184	0.148761	0.520993	0.673341	0.533746	0.316882	0.375219	0.358663	0	0.769101		0.926084
0.072206	0.204053	0.261491	0.498531	0.466374	0.0794	0.142598	0.263666	0.028228	0.567302		0.919987
0.61227	0.112038	0.617344	0.346897	0.723685	0.402619	0.320729	0.570649	0.018871	0.676899		0.825193
0.421024	0.038492	0.26169	0.47307	0.550065	0.237996	0.293114	0.452181	0.107415	0.77783		0.21925
0.254518	0.028599	0.391044	0.824536	0.566784	0.001189	0.273782	0.411094	0.119025	0.431305		0.703423
0.442799	0.07653	0.867095		0.658419	0.163302	0.429881	0.513722	0.031754	0.188521		0.566859
0.564707	0.136639	0.867999		0.753091	0.137182	0.365856	0.544657	0.004428	0.697335		0.894173
0.513104	0.034513	0.838359		0.789399	0.366207	0.142533	0.3163	0.010877	0.475882		0.929737
0.330865	0.082019	0.533127		0.491665	0.115572	0.434314	0.462908	1.97e-06	0.391142		0.652293
0.479308	0.159739	0.273537		0.717891	0.296808	0.216879	0.549364	6.36e-07	0.810255		0.960509
0.272831	0.164321	0.682811		0.388482	0.541969	0.431184	0.477399	0.000788	0.673791		0.908875
0.419711	0.120797	0.802955		0.911857	0.140333	0.259634	0.24769	0.037073	0.703743		0.858894
0.345105	0.143983	0.318448		0.864865	0.386173	0.133592	0.738343	0.069134	0.789109		0.78298
0.543416	0.188355	0.735749		0.487863	0.428327	0.278291	0.627131	0.117809	0.006033		0.94275
0.438489	0.262462	0.802091		0.61198	0.375815	0.329532	0.51168	0.024168	0.472627		0.904562
0.37978	0.163048	0.766262		0.767299	0.438485	0.472879	0.485296	0.016101	0.903222		0.650723
0.351147	0.15689	0.8633		0.69512	0.233324	0.310632	0.530469	4.58e-08	1		0.788541
0.708923	0.471596	0.2077		0.551539	0.329898	0.284092	0.46695	0.008953	0.87617		0.921681
0.457294	0.095228	0.798376		0.606438	0.071502	0.215285	0.337167	2e-07	0.000774		0.546895
0.372062	0.096964	0.661549		0.964669	0.317706	0.149206	0.570719	0.000787	0.411126		0.876044
0.568017	0.024173	0.853978		0.383293	0.199412	0.305576	0.435838	0.000865	0.491019		0.486311
0.450917	0.11835	0.6825		0.6361	0.000105	0.273263	0.448704	0.066857	0.535976		0.797709
0.591524	0.074885	0.761444		0.724321	0.10317	0.152814	0.479596	2.56e-07	1		0.667325
0.464075	0.215421	0.645647		0.459436	0.643002	0.00577	0.56404	0.077382	0.349278		0.008378
0.36262	0.339223	0.915332		0.889732	0.44377	0.223237	0.687156	4.12e-10	0.832522		0.871343
0.317407	0.000778	0.783246		0.671848	0.14789	0.123981	0.472828	0.043482	0.702098		0.655228
0.461838	0.169151	0.665827		0.570578	0.405611	0.022588	0.335324	0	0.708795		0.473494
0.811174	0.264598	0.624653		0.481431	0.513778	0.003826	7.27e-08	1.98e-09	0.581238		0.269323
0.189691	0.255543	0.901054		0.83498	0.148025	0.154102	1.34e-06	7.51e-12	0.916562		0.823515
0.610747	0.079304	0.896704		0.559873	0.453817	0.227773	0.472122	0.053326	0.716909		0.186051
0.156333	0.088523	0.226308		0.941999	0.462644	0.005261	0.506045	0.027981	0.554324		0.807556
0.740269	0.101263	0.833679		0.221666	0.1656	0.000401	0.336795	0.022194	0.197221		0.726759
0.244985	0.05482	0.73922		0.653957	0.030175	0.210291	0.445281	0.000462	0.368554		0.808989
0.521397	0.13437	0.829034		0.67591	0.046805	0.070163	0.644719	3.44e-13	0.573964		0.286815
0.049288	0.099969	0.86458		0.425496	0.277995	0.001089	0.501113	0.006818	0.634005		0.796809
0.61528	0.104852	0.817107		0.68044	0.334325	0.199836	0.43194	0	0.553526		0.816793
0.012006	0.191515	0.9524		0.656716	0.087011	0.382138	0.653904	0.095409	0.502033		0.955241
0.414547	0.129253	0.858773		0.875681	0.186626	0.835954	0.420406	0.05723	0.247124		0.546959
0.202798	0.507636	0.910674		0.632137	0.261975	0.543765	0.522	0.027997	0.155424		0.825852
0.226029	0.19588	0.752509		0.543163	0.219665	0.787	0.355481	7.11e-05	0.781554		0.51088
0.129798	0.043558	0.375081		0.717349	0.450668	0.632593	0.479779	0.039073	0.660455		0.613299
0.142913	0.399111	0.813264		1	0.008589	0.647187	0.4411	0.051461	0.500468		0.419447
0.178034	0.235833	0.674387		0.286801	0.153941	0.77022	0.736423	0.00062	0.594188		0.838433
0.212026	0.128729	0.838322		0.755141	0.374991	0.818706	0.647271	1e-05	4.33e-06		0.824309
0.275147	0.06567	0.489809		0.798162	0.008638	0.736895	0.623425	1.19e-09	0.584371		0.759155
0.257961	0.155218	0.768177		0.796227	0.446582	0.794148	0.696783	0.000715	0.747388		0.812979
0.277452	0.092664	0.437391		0.799114	0.208794	0.727239	0.569997	0.026686	0.740865		0.310032
0.40342	0.000409	0.710144		0.562695	0.418428	0.164938	0.492372	0.000168	0.18781		0.779046
0.251408	0.175111	0.207174		0.534365	0.649976	0.079323	0.618593	0.001764	0.813702		0.614739
0.568345	0.198971	0.859127		0.66176	0.487865	0.710981	0.756838	4.6e-12	0.642402		0.908017
0.081972	0.120209	0.447099		0.579134	0.134631	0.886245	0.60153	0.043843	0.222667		0.902415
0.443528	0.099163	0.876898		0.552243	0.113996	0.886499	0.694794	0.001285	0.46046		0.008592
0.063069	0.097811	0.518951		0.420613	0.014647	0.343595	0.488905	0.004885	0.463949		0.880517
0.203668	0.258668	0.807827		0.715579	0.328984	0.798977	0.741699	0	0.275825		0.416439
0.569945	0.151788	0.548039		0.633002	0.213382	0.685294	0.465423	4.11e-06	0.708693		0.724737
0.132419	0.214876	0.468496		0.830011	0.006198	0.810376	0.464377	6.78e-05	0.21355		0.001071
0.062643	0.38955	0.723207		0.422677	0.347284	0.656956	0.606346	4.6e-07	0.605514		0.923248
0.338468	0.142646	0.754802		0.568334	0.08763	0.835211	0.762906	0.003629	0.6926		0.933714
0.153021	0.116745	0.554474		0.185495	0.006804	0.768752	0.394254	2.59e-05	0.302498		0.860922
0.350318	0.288712	0.796766		0.47146	0.39795	0.675465	0.272596	5.88e-16	0.667603		0.371577
0.147355	0.192171	0.719719		0.582334	0.336172	0.835043	0.534623	0.025777	0.90873		0.592968
0.148026	0.030341	0.549995		0.621531	0.114327	0.664951	0.591451	3.46e-05	0.462412		0.915951
0.048443	0.103739	0.790527		0.750712	0.348452	0.865631	0.287895	0.004665	0.18104		0.318467
0.0081	0.013591	0.480689		0.598894	0.163336	0.750574	0.548829	0.054303	0.57629		0.687254
0.362016	0.094825	0.759038		0.378505	0.315481	0.344176	0.242542	1.41e-13	0.006336		0.857744
0.074178	0.039888	0.780064		0.595504	0.047249	0.812414	0.537625	0.057438	0.064028		0.839547
0.324298	0.22879	0.687013		0.749966	0.000257	0.832495	0.719218	1.26e-11	0.406788		0.799241
0.378236	0.009748	0.194856		0.468748	0.33275	0.243167	0.441017	0.000609	0.516996		0.91842
0.378063	0.146551	0.804273		0.635383	0.351009	0.819798	0.544995	8.74e-05	0.535241		0.902323
0.436387	0.133084	0.275315		0.553961	0.127124	0.584621	0.638743	0.004246	0.618034		0.556637
0.380824	0.166146	0.638686		0.618773	0.366609	0.794555	0.46828	2.2e-05	0.517401		0.408428
0.285397	0.243384	0.887294		0.635216	0.267315	0.751426	0.64282	8.38e-14	0.278146		0.686396
0.423476	0.229794	0.582871		0.625986	0.216468	0.678877	0.402747	0.00103	0.248437		0.912094
0.355278	0.013559	0.783188		0.662655	0.728305	0.700399	0.641234	7.97e-09	0.780626		0.759011
0.16811	0.116789	0.670777		0.630631	0.226569	0.744191	0.147637	0	0.501544		0.900695
0.364771	0.237848	0.31168		0.659642	0.494627	0.765042	0.457356	1.13e-09	0.556017		0.850917
0.113491	0.246823	0.717906		0.348236	0.430441	0.734335	0.460939	8.38e-07	0.270625		0.82509
0.336806	0.026127	0.405681		0.523071	0.665796	0.765316	0.404296	0.000758	0.380655		0.417568
0.526488	0.154545	0.329227		0.486732	0.424018	0.337726	0.28431	2.78e-06	0.630236		0.989669
0.26981	0.238663	0.652762		0.502793	0.426166	0.815584	0.454504	0.001145	0.495056		0.952301
0.341709	0.137633	0.761046		0.595992	0.241228	0.854756	0.672492	0.004666	0.422978		0.215052
0.333439	0.168135	0.13485		0.520818	0.119612	0.762022	0.39468	0.226008	0.595481		0.883633
0.09424	0.066342	0.296303		0.654544	0.088757	0.872941	0.427772	1.78e-06	0.684854		0.930398
0.061191	0.140981	0.101847		0.736224	0.236306	0.786326	0.554793	0	0.090277		0.945625
0.218205	0.202188	0.21028		0.703174	0.495485	0.693258	0.621702	5.48e-09	0.020479		0.891716
0.311861	0.044347	0.659401		0.773931	0.835167	0.713476	0.568363	0.066013	0.426173		0.306913
0.346553	0.006766	0.807137		0.549624	0.646813	0.686432	0.401506	0.065943	0.181382		0.313288
0.366236	0.02909	0.753548		0.527026	0.354385	0.925112	0.451429	2.14e-05	0.593978		0.706717
0.180316	0.181546	0.742241		0.392963	0.158302	0.714381	0.273938	2.72e-08	0.48462		0.956661
0.240685	0.160006	0.230796		0.444383	0.537389	0.51288	0.238296	0.056845	0.398055		0.757296
0.162604	0.1417	0.352558		0.537859	0.002664	0.155653	0.435628	0.032451	0.531041		0.520573
0.063248	0.344062	0.65124		0.791577	0.071416	1	0.383237	0.004041	0.785004		0.34711
0.14658	0.102236	0.184501		0.482045	0.027723	0.880693	0.378006	0.000136	0.609457		0.11645
0.109928	0.184582	0.341717		0.679282	0.218833	0.455021	0.130942	0	0.51427		0.518905
0.325299	0.213906	0.736331		0.696447	0.611501	0.196814	0.530159	6.42e-12	0.433358		0.26263
0.326819	0.243949	0.830982		0.757135	0.382925	0.634575	0.434744	6.42e-06	0.900611		0.239852
0.249344	0.044814	0.185636		0.637519	0.767985	0.424807	0.773204	5.3e-07	0.809313		1
0.257996	0.011742	0.235832		0.391045	0.356336	0.475883	0.611898	0	0.511569		0.146786
0.17641	0.133364	0.478241		0.240139	0.422077	0.60762	6.08e-13	0.085256	0.870831		0.426342
0.279437	0.398054	0.107306		0.270911	0.355757	0.777433	0.387278	0	0.412599		0.28079
0.331012	0.098353	0.269358		0.225808	0.310975	0.719602	0.557424	0.011466	0.298942		0.563445
0.260502	0.072391	0.016302		0.223035	0.380104	0.801513	0.391716	0.000293	0.876592		0.433199
0.282589	0.033513	0.600237		0.032133	0.375984	0.706444	0.288888	2.13e-14	0.294711		0.72333
0.121556	0.193591	0.601431		0.168732	0.367027	0.911991	0.422988	1.6e-10	0.18552		0.555441
0.314085	0.238399	0.533079		0.188751	0.266608	0.689658	0.748401	0.156897	0.578106		0.591099
0.354696	0.137677	0.168192		0.209658	0.191603	0.767385	0.299535	3.2e-07	0.664357		0.304596
0.437448	0.101521	0.237975		0.159347	0.20071	0.803939	0.385904	0.040678	0.123664		0.434097
0.331737	0.137471	0.203639		0.175578	0.344671	0.808044	0.60558	3.35e-05	0.646708		0.361221
0.183824	0.092672	0.586555		0.176431	0.218257	0.834637	0.397146	0.036287	0.829971		0.633564
0.325083	0.167925	0.361731		0.169166	0.248802	0.395003	0.029057	1.64e-15	0.797998		0.186335
0.360529	0.274618	0.723016		0.114094	0.11615	0.478603	0.659549	0	0.65663		0.554798
0.43957	0.252879	0.18123		0.253953	0.526931	0.735718	0.683586	0.003725	0.683388		0.405733
0.265346	0.283084	0.396311		0.03203	0.194761	0.328899	0.288884	3.2e-09	0.101526		0.65873
0.339772	0.217159	0.809611		0.255471	0.257496	0.63745	0.682359	0.088952	0.601152		0.046489
0.443029	0.084501	0.516923		0.140442	0.318153	0.897656	0.525582	0	0.838885		0.342703
0.48168	0.167654	0.491729		0.057775	0.384522	0.562379	0.078768	0	0.740182		0.415588
0.296243	0.005768	0.185766		0.278742	0.131664	0.825533	0.249367	0.0316	0.276972		0.546009
0.347226	0.164791	0.245135		0.066935	0.310237	0.510492	0.594824	0.015827	0.039871		0.478504
0.279418	0.147612	0.677526		0.101897	0.227088	0.768324	0.603794	0.034588	0.511676		0.384678
0.472151	0.098901	0.497106		0.00682	0.253978	0.604624	0.353847	0.003754	0.261978		0.380285
0.235905	0.189133	0.316218		0.002579	0.500269	0.755012	0.707313	0.036317	0.586118		0.429991
0.133168	0.016651	0.384578		0.206348	0.328576	0.842465	0.388373	0	0.594511		0.902321
0.101809	0.183168	0.091183		0.091889	0.53029	0.523751	0.613351	5.32e-11	0.624696		0.789057
0.437412	0.342162	0.417812		0.095623	0.051589	0.832114	0.643049	6.93e-15	0.543528		0.130634
0.268595	0.189141	0.187857		0.142378	0.883261	0.673784	0.546802	0.000294	0.469647		0.512544
0.255863	0.139963	0.468704		0.165858	0.250507	0.744774	0.576464	7.56e-16	0.909655		0.437269
0.427346	0.12605	0.086109		0.076325	0.404785	0.458705	0.539762	0	0.364783		0.5928
0.29864	0.275404	0.185174		0.131216	0.443497	0.854874	0.491586	0.049884	0.547996		0.115082
0.227184	0.21902	0.811689		0.240412	0.004042	0.505691	0.047918	0.051904	0.496225		0.899895
0.333972	0.088099	0.40043		0.212352	0.420038	0.530877	0.333741	0.006832	0.130251		0.542192
0.348031	0.106507	1		0.258794	0.390961	0.851334	0.238093	0.184873	0.575324		0.33511
0.151778	0.021366	0.332148		0.20195	0.292409	0.927911	0.3481	0	0.458707		0.605846
0.204474	0.046169	0.94114		0.167561	0.234536	0.826228	0.553147	0.001031	0.293791		0.33706
0.0787	0.234008	0.693562		0.211782	0.318695	0.768014	0.116547	0	0.299895		0.584709
0.142171	0.073497	0.87759		0.170904	0.616172	0.89131	0.406995	0.000143	0.466262		0.6194
0.164737	0.270513	0.672075		0.163516	0.249342	0.424438	0.068576	7.12e-12	0.146997		0.514092
0.150938	0.181647	0.795014		0.273877	0.232758	0.475639	0.443639	0.018942	0.621883		0.717513
0.122159	0.38683	0.490385		0.183909	0.247936	0.780472	0.252266	0.091195	0.465502		0.500695
0.10335	0.229985	0.745687		0.223052	0.52047	0.26547	0.29234	0.229394	0.770221		0.157481
0.127352	0.153876	0.001626		0.173742	0.382778	0.624681	0.220419	0.045185	0.857231		0.266401
0.085954	0.177738	0.726979		0.170313	0.160435	0.737933	0.667993	0	0.028778		0.615853
0.591868	0.154939	0.179298		0.27522	0.116055	0.501839	0.303391	0.055798	0.766156		0.553928
0.064834	0.175301	0.556621		0.16878	0.319255	0.90244	0.455449	7.16e-05	0.436757		0.13796
0.182077	0.404945	0.654394		0.194697	0.09704	0.782041	0.703861	0.00108	0.409674		0.601703
0.271943	0.282339	0.785482		0.219485	0.127812	0.671867	0.590354	0.002536	0.405023		0.548858
0.19571	0.174545	0.867115		0.301908	0.004912	0.779896	0.565866	4.79e-11	0.452851		0.517742
0.20512	0.270439	0.770555		0.177941	0.664372	0.781325	0.398656	1.36e-08	0.404583		0.578706
0.432494	0.186563	0.918048		0.228275	1.62e-06	0.694729	6.31e-08	0.086867	0.374322		0.486665
0.302215	0.079586	0.724148		0.002988	0.366956	0.841083	0.435691	1.41e-06	0.680958		0.584176
0.303614	0.352269	0.771001		0.938114	0.62084	0.816353	0.503434	0.00201	0.349524		0.691122
0.308619	0.173436	1		0.079483	0.425297	0.800699	0.385988	0.000175	0.3706		0.750691
0.227616	0.124636	0.772812		0.212352	0.407195	0.50433	0.251629	0.166909	0.178188		0.005054
0.087364	0.094138	0.890821		0.258794	0.815313	0.844765	0.562838	4.17e-09	0.598678		0.293591
0.114211	0.443723	0.645022		0.20195	0.515423	0.830519	0.470497	0.00185	0.378367		0.60571
0.371784	0.138755	0.032277		0.167561	0.380525	0.685259	0.600533	0.00071	0.757031		0.65892
0.43483	0.156913	0.632713		0.211782	0.424647	0.903237	0.011685	0	0.299617		0.471628
0.042053	0.136224	0.760236		0.170904	0.383614	0.669411	0.425914	0.000627	0.356464		0.761308
0.333093	0.096154	0.869549		0.163516	0.182951	0.766618	0.689686	0.13459	0.330271		0.570466
0.29458	0.174381	0.917959		0.273877	0.528956	0.315756	0.331602	0.025364	0.493432		0.034027
0.168	0.03288	0.514799		0.183909	0.707676	0.533639	0.306916	0.035601	0.595338		0.651145
0.336627	0.023856	0.464886		0.223052	0.570356	0.771144	0.116059	6.15e-12	0.792758		0.59626
0.240208	0.202559	0.752393		0.173742	0.290065	0.794161	0.304284	0.00178	2.88e-06		0.42931
0.29113	0.162529	0.747641		0.170313	0.493743	0.493767	0.422576	0.134265	0.216783		0.540676
0.312965	0.104189	0.919664		0.27522	0.378681	0.177371	0.160856	4.2e-17	0.131876		0.65169
0.079348	0.111161	0.317062		0.16878	0.56558	0.666704	0.059184	2.52e-16	0.000868		0.37745
0.446509	0.257776	0.446315		0.194697	0.235892	0.758312	0.453854	0.002127	0.383342		0.641766
0.472427	0.163633	0.789004		0.219485	0.338562	0.607461	0.285865	2.07e-06	6.91e-05		0.468575
0.468072	0.148423	0.844473		0.301908	0.169454	0.87242	0.309338	7.74e-12	0.564882		0.733128
0.425843	0.042584	0.893355		0.177941	0.649423	0.760048	0.528115	0.02731	0.16225		0.217692
0.38598	0.291652	0.919094		0.228275	0.187719	0.669268	0.239476	0.126452	0.434102		0.599847
0.211124	0.02035	0.91986		0.002988	0.269612	0.303132	0.081393	9.33e-15	0.364982		0.51589
0.52291	0.217052	0.442725		0.938114	0.352139	0.720976	0.669568	0.010057	0.864737		0.506521
0.267955	0.169171	0.663973		0.079483	0.500751	0.889774	0.277092	0.128435	0.70556		0.43663
0.178594	0.206211	0.58637		0.212352	0.685065	0.851777	0.390021	0.010183	0.197634		0.700037
0.485902	0.075858	0.363654		0.258794	0.48734	0.484107	0.692287	2.82e-06	0.515019		0.316008
0.255601	0.066777	0.916871		0.20195	0.025819	0.838264	0.503325	0.126199	0.700959		0.33984
0.266963	0.417035	0.796484		0.167561	0.115184	0.540971	0.663114	0.952651	0.673954		0.65603
0.436827	0.321081	0.576883		0.211782	0.532046	0.813537	0.694047	0.064369	0.438843		0.235036
0.44285	0.002818	0.734784		0.170904	0.381105	0.699457	0.659836	5.1e-09	0.462187		0.263354
0.422324	0.145377	0.804389		0.163516	0.308087	0.289264	0.302371	6.29e-08	0.631616		0.667879
0.280617	0.468348	0.854193		0.273877	0.02541	0.581905	0.618554	0.009896	0.416327		0.38541
0.146012	0.123253	0.950315		0.183909	0.381838	0.612005	0.426091	1.23e-09	0.712484		0.503367
0.356786	0.042111	0.743771		0.223052	0.059133	0.690048	0.392178	0.059195	0.209481		0.756027
0.229772	0.065692	0.514301		0.173742	0.180069	0.591144	0.484396	0.00042	0.489517		0.515985
0.27839	0.2053	0.36128		0.170313	0.241622	0.099259	0.614486	0.003016	0		0.40795
0.399805	0.080781	0.655336		0.27522	0.786469	0.755006	0.509167	3.78e-16	0.647335		0.587902
0.321425	0.265488	0.697414		0.16878	0.331041	0.704301	0.614894	0.011921	0.516635		0.562186
0.392518	0.053525	0.783668		0.194697	0.334169	0.615668	0.422733	0.003371	0.651584		0.505805
0.280103	0.487057	0.237314		0.219485	0.608835	0.746187	0.379045	5.25e-13	0.436027		0.449093
0.406712	0.135391	0.767795		0.301908	0.117574	0.860286	0.418143	9.91e-14	0.403265		0.708114
0.384545	0.105381	0.667189		0.177941	0.2949	0.878594	0.446274	0.019423	0.598949		0.602881
0.404251	0.144628	0.687845		0.228275	0.201152	0.793655	0.544509	0.035843	0.737343		0.773355
0.37323	0.222166	0.578755		0.002988	0.461511	0.610204	0.620906	0.008733	0.481231		0.358578
0.496335	0.143854	0.535562		0.938114	0.328719	0.529756	0.678029	0	0.662306		0.512969
0.394307	0.462438	0.813828		0.079483	0.39248	0.690469	0.583635	0.013923	0.438836		0.498975
0.362227	0.120618	0.893044		0.296883	0.283156	0.844091	0.780845	0.000123	0.723591		0.186602
0.499618	0.063044	0.645183		0.255142	0.090653	0.372478	0.539803	1.5e-06	0.309514		0.074333
0.196343	0.322873	0.604931		0.168727	0.165668	0.785562	0.63172	0.035412	0.363283		0.3095
0.243545	0.066181	0.553267		0.185069	0.291525	0.838115	0.619186	0.060748	0.735584		0.532991
0.317417	0.015674	0.641508		0.260299	0.532398	0.834722	0.640279	1.52e-11	0.843244		0.847649
0.294126	0.090845	0.60781		0.349828	0.269564	0.814144	0.614205	0	0.548274		0.618535
0.407631	0.151921	0.587614		0.312802	0.411097	0.841987	0.407984	1.58e-13	0.02776		0.496052
0.442887	0.102077	0.65626		0.275471	0.375171	0.224967	0.741522	2.05e-07	0.043167		0.394608
0.276618	0.079039	0.444911		0.365346	0.211349	0.727705	0.581341	7.78e-12	0.852521		0.521718
0.410462	0.363412	0.133345		0.130444	0.645888	0.803005	0.461563	0.127513	0.941589		0.74046
0.422902	0.166123	0.698973		0.215209	0.523583	0.516547	0.537187	0.000518	7.48e-05		0.7662
0.446998	0.363043	0.657712		0.199804	0.436468	0.522927	0.534751	5.33e-05	0.440731		0.513906
0.398585	0.073024	0.077404		0.302632	0.718076	0.115316	0.435352	0.008698	0.490229		0.434294
0.351546	0.197791	0.239293		0.284989	0.433627	0.288085	0.666418	0.004358	0.847144		0.612898
0.365261	0.438604	0.517152		0.203693	0.001319	0.759869	0.508685	0	0.208909		0.659628
0.281216	0.046821	0.331572		0.417676	0.136049	0.683917	0.626766	0	0.815214		0.648933
0.396037	0.449528	0.483301		0.416731	0.355219	0.74118	0.664559	0.031087	0.710269		0.402184
0.357342	0.040267	0.622325		0.215184	0.212247	0.56283	0.449231	0.007611	0.867419		0.524853
0.364142	0.095477	0.322182		0.378961	0.344489	0.66947	0.331921	0	0.000493		0.716233
0.169953	0.076948	0.523854		0.315702	0.321217	0.694858	0.592468	0.136076	1.84e-07		0.436338
0.44456	0.174246	0.203605		0.3453	0.024124	0.617559	0.279069	0.033036	0.624422		0.329943
0.318112	0.193441	0.702189		0.124703	0.546119	0.026084	0.633031	1.14e-11	0.71429		0.371353
0.437843	0.321414	0.298265		0.361537	0.424147	0.73054	0.526713	1.22e-08	0.831272		0.584422
0.514546	0.063469	0.260079		0.384303	0.568255	0.815237	0.626484	0.098543	1.35e-12		0.569786
0.249299	0.10333	0.41086		0.31588	0.157887	0.82872	0.733449	0.047323	0.169305		0.606713
0.29513	0.010402	0.676518		0.244172	0.295636	0.787467	0.490766	0.442172	0.31378		0.722037
0.386901	0.127853	0.700686		0.308186	0.326587	0.803722	0.7222	6.64e-12	0.909321		0.851724
0.331765	0.138337	0.639998		0.353447	0.074592	0.773202	0.523447	0.117718	0.186309		0.545311
0.431267	0.228377	0.834701		0.224088	0.307	0.358658	0.426863	0.00805	0.575427		0.654564
0.178363	0.207935	0.891021		0.322986	0.431702	0.591976	0.442659	0	0.386271		0.503114
0.060849	0.081049	0.506477		0.177116	0.107034	0.849121	0.607637	2.92e-11	0.411005		0.135412
0.56032	0.134831	0.002875		0.49273	0.559926	0.651035	0.657687	0.000272	0.276228		0.406908
0.173241	0.227047	0.004446		0.103301	0.346791	0.665454	0.504578	0.143883	0.466513		0.232392
0.849196	0.044961	0.094882		0.351727	0.710355	0.361261	0.612954	0	0.386762		0.825451
0.731038	0.30961	0.654115		0.332832	0.277759	0.2178	0.46198	0.030905	1		0.121067
0.807654	0.122655	0.406537		0.259554	0.258557	0.351389	0.631796	4.28e-13	0.836094		0.348588
0.382631	0.138039	0.267722		0.106295	0.590355	0.243526	0.581711	0	0.033945		0.610739
0.719573	0.444316	0.56399		0.353549	0.328809	0.775233	0.369375	1.13e-15	0.292023		0.556397
0.552962	0.120981	0.440403		0.279285	0.752202	0.775741	0.604951	0.078501	0.523656		0.392411
0.717318	0.033933	0.436046		0.307169	0.297968	0.925226	0.395626	0.438346	0.192397		0.769449
0.825082	0.286055	0.396102		0.317916	0.44015	0.691484	0.411409	4.24e-05	0.411566		0.117116
0.728061	0.303216	0.494362		0.191632	0.267792	0.783886	0.240292	2.25e-05	0.909686		0.624595
0.802612	0.19383	0.519758		0.339209	0.536632	0.807729	0.579477	0.000343	0.732666		0.691544
0.64584	0.063751	0.75522		0.26136	0.433419	0.804308	0.660168	0.169266	0.686548		0.58714
0.591742	0.037083	0.159728		0.291767	0.352353	0.722225	0.340254	0.012992	0.355735		0.504747
0.719972	0.000106	0.770517		0.385926	0.216365	0.623651	0.210856	1.84e-08	0.821175		0.569331
0.862178	0.128785	0.504294		0.29672	0.616727	0.605666	0.618482	0.041165	0.001495		0.795503
0.735631	0.240255	0.549257		0.224551	0.000166	0.643659	0.582433	0.000689	0.60221		0.7977
0.706056	0.019038	0.706181		0.16558	0.33415	0.767322	0.399849	0.077425	0.48258		0.787722
0.756745	0.122962	0.69817		0.207893	0.050406	0.781785	0.522863	0.002167	0.687652		0.898735
0.728697	0.171843	0.024081		0.303746	0.447659	0.72588	0.383654	0.002682	0.748445		0.731533
0.746572	0.17019	0.720659		0.445481	0.323091	0.810441	0.616876	3.01e-09	0.056849		0.487296
0.654075	0.244953	0.228081		0.264259	0.449163	0.486896	0.600122	7.47e-12	0.762196		0.460486
0.801405	0.097518	4.48e-08		0.354752	0.025546	0.625403	0.366149	0.024041	0.359885		0.530028
0.697993	0.134174	0.210342		0.285388	0.166818	0.951994	0.626104	0	0.858944		0.268143
0.653077	0.209324	0.383662		0.136871	0.29997	0.687418	0.502846	0.00452	0.397605		0.557093
0.78994	0.034988	0.638009		0.373776	0.441631	0.802551	0.514196	0	0.00445		0.607727
0.601724	0.038784	0.585229		0.236347	0.47883	0.562767	0.540697	0	0.600254		0.631403
0.578881	0.090522	0.732135		0.048175	0.312795	0.524147	0.398532	0.15934	0.833201		0.451757
0.692159	0.200884	0.578791		0.337117	0.091826	0.725708	0.337666	0.074418	0.730925		0.692794
0.679078	0.433932	0.611758		0.306836	0.487092	0.675821	0.614011	3.3e-07	0.554609		0.689298
0.620062	0.262474	0.403921		0.348752	0.234612	0.59296	0.582932	0	0.898296		0.396895
0.59684	0.135334	0.546625		0.2295	0.183631	0.92381	0.553923	0.014872	0.859723		0.172479
0.480322	0.107811	0.744395		0.05988	0.401356	0.737114	0.044369	8.28e-11	0.558132		0.410296
0.580888	0.055217	0.446937		0.203608	0.354123	0.73826	0.663344	0.001727	0.388182		0.380062
0.802254	0.038296	0.281716		0.264643	0.335443	0.142053	0.474173	0.000689	1		0.331832
0.73576	0.064301	0.694034		0.314991	0.636405	0.832192	0.595155	0	0.174716		0.435264
0.819591	0.138883	0.142248		0.286128	0.632217	0.675754	0.611776	4.44e-08	0.86812		0.083541
0.66287	0.067851	0.582949		0.345137	0.402831	0.145627	0.472627	3.3e-08	0.660152		0.412051
0.67681	0.076735	0.794536		0.318713	0.251378	0.844258	0.538159	0.000317	0.159028		0.52198
0.775053	0.36482	0.466843		0.10469	0.368315	0.691443	0.552099	5.44e-12	0.610195		0.393214
0.495051	0.169696	0.154416		0.234824	0.024738	0.766008	0.594192	3.14e-13	0.618619		0.724092
0.701254	0.000132	0.474158		0.105283	0.421647	0.879381	0.613798	4.34e-06	0.072155		0.581351
0.248279	0.037366	0.547399		0.2138	0.155021	0.468883	0.633712	0.024152	0.800689		0.680501
0.354211	0.107411	0.508817		0.276556	0.441631	0.776907	0.702678	1.39e-08	0.90485		0.208745
0.714748	0.11094	0.310656		0.32303	0.326862	0.874988	0.61944	4.93e-06	0.636942		0.228164
0.365703	0.519875	0.825248		0.086902	0.06168	0.29926	0.381314	0.0006	0.725103		0.475722
0.58897	0.100148	0.66082		0.124406	0.191768	0.635827	0.709006	9.72e-07	0.449503		0.547657
0.632323	0.166319	0.544871		0.34391	0.188236	0.001453	0.456685	0.026519	0.381776		0.53339
0.729363	0.151459	0.6452		0.138253	0.438722	0.716121	0.186197	0	0.650955		0.392123
0.68176	0.030945	0.702609		0.146358	0.310634	0.355008	0.380542	3.33e-09	0.734331		0.701278
0.787675	0.261433	0.534419		0.170104	0.25819	0.174686	0.595858	1.23e-05	0.885537		0.323602
0.704291	0.110458	0.630185		0.227898	0.371179	0.767864	0.526528	1.97e-09	0.49618		0.440536
0.698267	0.070307	0.004214		0.105804	0.77127	0.508735	0.488397	0	0.564776		0.09694
0.797605	0.094518	0.692544		0.086747	0.00111	0.225307	0.443451	0.055067	0.352002		0.268876
0.427952	0.303548	0.54817		0.28235	0.173163	0.787881	0.086437	0.004806	0.633635		0.402146
0.646644	0.202431	0.68397		0.318303	0.035624	0.771481	0.524658	1.06e-09	0.552342		0.139707
0.535036	0.114179	0.678756		0.018733	0.011034	0.53388	0.638629	0.001048	8.97e-07		0.24896
0.774494	6.29e-05	0.184613		0.214806	0.483397	0.792166	0.522242	0	0.481093		0.632544
0.486582	0.136762	0.339631		0.454682	0.344841	0.684854	0.537617	0	0.058896		0.000107
0.590697	0.093724	0.293324		0.26959	0.500979	0.144072	0.656477	0.082845	0.519123		0.530077
0.755713	0.06697	1		0.565969	0.577723	0.419151	0.504652	0.007878	0.85155		0.090333
0.370332	0.067325	0.569773		0.113312	0.318259	0.314669	0.656349	0.010878	0.773183		0.211032
0.733848	0.241395	0.745527		0.247573	0.034809	0.695168	0.412034	2.47e-11	0.836183		0.406636
0.440478	0.09624	0.182586		0.47911	0.15237	0.578142	0.401843	0.072155	0.484523		0.493496
0.783175	0.12755	0.029104		0.09265	0.397754	0.555063	0.526728	3.78e-09	0.430352		0.610682
0.274423	0.175756	0.369858		0.250791	0.337035	0.464323	0.620615	0.08077	0.731771		0.311114
0.086935	0.121469	0.191204		0.257104	0.372811	0.641871	0.707543	1.06e-08	0.280382		0.494201
0.740895	0.038505	0.238354		0.312932	0.022562	0.246321	0.609546	0.073819	0.836242		0.270407
0.781304	0.199098	0.301209		0.463252	0.381444	9.99e-07	0.692855	6.75e-05	0.063799		0.208335
0.697567	0.077492	0.001211		0.182875	0.615854	0.78037	0.450635	1.58e-11	0.816968		0.068831
0.602542	0.094802	0.514092		0.472016	0.492419	0.836521	0.443701	0.042181	0.769453		0.332432
0.7272	0.412086	0.484519		0.175626	0.655899	0.573927	0.50721	0.008649	0.591054		0.464359
0.771166	0.092543	0.316664		0.344135	0.414766	0.703099	0.615775	0.000688	0.757633		0.341395
0.777416	0.068623	0.094187		2.11e-05	0.450225	0.567454	0.730868	0.002316	0.674052		0.429746
0.374083	0.045128	0.06935		0.106271	0.421392	0.001207	0.591322	0.136238	0.348665		0.335344
0.403995	0.204093	0.446413		0.226807	0.38948	0.804092	0.448671	0.001404	0.90074		0.163253
0.597697	0.104287	0.018091		0.062375	0.355287	0.251359	0.62194	0	0.571914		0.000646
0.50277	0.033899	0.627754		0.050928	0.281689	0.308151	0.640564	0.045899	0.584313		0.000875
0.563244	0.093866	0.06891		0.023155	0.013216	0.777836	0.556255	0.040549	0.306871		0.451648
0.666897	0.038007	0.305289		0.042301	0.418547	0.265825	0.590037	0.000811	0.705095		0.560573
0.735254	0.182416	0.140728		0.393502	0.137886	0.496253	0.484757	0.00095	0.485423		0.46504
0.697949	0.111002	0.024208		0.427484	0.755724	0.695156	0.509203	0.071021	0.500675		0.470803
0.710809	0.080172	0.005729		0.381721	0.244253	0.325139	0.681807	0.034106	0.632189		0.467961
0.76516	0.066385	0.106692		0.371429	0.004628	0.81606	0.658521	0.000534	0.436039		0.486203
0.778418	0.147953	0.261331		0.08705	0.237865	0.64073	0.334999	1.48e-10	0.319105		0.00204
0.800578	0.084006	0.146704		0.375504	0.315156	0.462513	0.608221	0.10754	0.604897		0.006076
0.630245	0.102365	0.142262		0.336251	0.348274	0.258408	0.598637	0.014383	0.839667		0.078362
0.581233	0.000143	0.470433		0.380623	0.293332	0.448448	0.556323	1.91e-08	0.343515		0.43452
0.656082	0.116633	0.045077		0.324177	0.291547	0.055487	0.36246	1.25e-12	0.646095		0.452408
0.513605	0.226327	0.214078		0.325377	0.134434	0.730468	0.54817	1.6e-07	0.271318		0.590864
0.337395	0.191024	0.174095		0.343392	0.542303	0.75135	0.316239	0.24276	1		0.013837
0.51666	0.018904	0.17762		0.335097	0.034703	0.662431	0.371262	0	0.500618		0.600098
0.248573	0.025181	0.148055		0.240728	0.357799	0.229532	0.636459	0.005829	0.720435		0.599952
0.568109	0.2462	0.12592		0.416801	0.286672	0.776302	0.621502	0.009979	0.740948		0.132306
0.722227	0.081395	8.42e-06		0.182227	0.545436	0.812772	0.744076	0.000101	0.14218		0.00029
0.542512	0.130127	0.002185		0.395834	0.037177	0.788255	0.685165	1.55e-08	0.146652		0.546583
0.289112	0.067962	0.206394		0.204797	0.359093	0.62061	0.644426	0.052196	0.401386		0.666922
0.528169	0.094206	0.273094		0.132781	0.351241	0.351613	0.267782	0.185509	0.743594		0.499055
0.506467	0.176841	0.272885		0.433414	0.361365	0.193239	0.592053	0.128642	0.307401		0.5481
0.345968	0.094019	6.82e-05		0.170357	0.191576	0.189298	0.624568	0.118167	0.343098		0.585372
0.079428	0.088344	0.07576		0.235267	0.00143	0.488388	0.639945	2.28e-07	0.266132		0.313589
0.771078	0.096984	0.200844		0.046864	0.539537	0.683653	0.418165	0.001507	0.585563		0.596014
0.669416	0.072504	0.112444		0.039089	0.003603	0.533449	0.521153	0.000453	0.205047		0.397974
0.970809	0.013745	0.386683		0.372174	0.424393	0.69543	0.275891	0.000171	0.88262		0.448343
0.515906	0.154198	0.131167		0.209372	0.874533	0.629949	0.633917	1.25e-14	0.31773		0.212611
0.61417	0.009251	0.110482		0.255171	0.318151	0.431055	0.421378	3.47e-07	0.390407		0.222363
0.716218	0.059476	0.243766		0.29347	0.284078	0.576838	0.50407	0.018829	0.181756		0.332408
0.713378	0.074711	0.267484		0.355124	0.465902	0.23627	0.614535	4.03e-05	0.540094		0.705011
0.536132	0.152933	0.197292		0.228272	0.402441	0.202079	0.142824	0.104189	0.491925		0.170621
0.457907	0.331879	0.098761		0.384737	0.180008	1.13e-13	0.678419	0	0.640608		0.563632
0.424739	0.010244	0.12273		0.46287	0.415696	0.744724	0.701626	0.037287	0.752846		0.503562
0.743386	0.036688	0.170796		0.547317	3.42e-05	0.283674	0.681884	1.85e-08	0.529079		0.506425
0.675576	0.259402	0.23974		0.572788	0.359851	0.333112	0.084791	2.99e-09	0.628537		0.645541
0.514731	0.134526	0.259659		0.316459	0.486894	0.378358	0.235692	7.97e-09	0.81947		0.376006
0.523687	0.076444	0.125766		0.369118	0.071671	0.499457	0.427932	0.226457	0.948552		0.346931
0.616654	0.002165	0.044341		0.576655	0.273946	0.288282	1.47e-05	6.33e-05	0.36791		0.106846
0.590858	0.067141	0.069271		0.543714	0.043232	0.441926	3.73e-08	0	0.071083		0.244669
0.306297	0.393291	0.197898		0.242046	0.25957	0.263404	0.551305	0.000373	0.531925		0.545634
0.552847	0.072718	0.02474		0.389427	0.425835	0.51131	0.432336	1.85e-05	0.547685		0.486401
0.570486	0.173286	0.4392		0.145373	0.171829	0.643454	0.645847	0.110776	0.689855		0.391548
0.360751	0.056571	0.099544		0.481786	0.006528	0.514727	0.389485	1.18e-05	0.48207		0.344053
0.435406	0.075554	0.068039		0.471402	0.355157	0.826564	0.363726	0	0.08344		0.000186
0.412648	0.312476	0.101398		0.500707	0.165049	0.305626	5.32e-08	0	0.875674		0.212446
0.500121	0.075202	0.091258		0.503147	0.116348	0.349609	0.644346	0.097074	0.057717		0.257427
0.399025	0.198553	4.03e-06		0.522524	0.112521	0.750173	0.377071	0	0.839534		0.250026
0.472435	0.200446	0.341701		0.471787	0.452666	0.525596	0.16828	4.76e-08	0.800029		0
0.452691	0.092704	0.621447		0.473864	0.099486	0.529349	0.679849	0.001164	0.674137		0.050635
0.345673	0.569621	0.158012		0.445954	0.261045	0.563709	0.577359	0.009519	0.32635		0.119474
0.564963	0.117675	0.08898		0.36707	0.361141	0.043119	0.335792	0.001168	0.719646		0.940386
0.78099	0.38023	0.01338		0.442571	0.392505	0.206506	0.285063	0.053529	0.199878		0.767198
0.274481	0.078846	0.001289		0.374793	0.169089	0.772334	0	3.2e-08	0.744392		0.259673
0.386037	0.061558	0.62599		0.401886	0.101035	0.632886	0.026011	1.63e-09	0.549199		0.517042
0.478287	0.078597	0.109111		0.56913	0.129272	0.161044	0.278872	2.55e-06	0.256599		0.16454
0.531076	0.061797	0.066972		0.413387	0.084899	0.236693	0.626716	0	0.038269		0.249697
0.34757	0.193405	0.204186		0.187664	0.698257	0.194271	0.719649	0.117676	0.237777		0.433991
0.592308	0.161932	0.111378		0.32634	9.83e-06	0.431786	0.498785	0.000243	0.17604		0.50889
0.361818	0.269158	0.015112		0.461554	0.430273	0.728583	0.607295	4.41e-05	0.575904		0.639736
0.681824	0.132214	0.334495		0.455221	0.19652	0.066429	0.204746	0.028144	0.255466		0.077893
0.597716	0.062661	0.022173		0.479418	0.253665	0.311391	0.288247	0	0.560797		0.498798
0.1412	0.070414	0.365494		0.538395	0.065806	0.001793	0.45876	0.055446	0.686973		0.46342
0.351265	0.0026	0.079595		0.315466	0.108779	0.229325	0.191196	0	0.966109		0.577656
0.441393	0.097505	0.037089		0.541043	0.114827	0.054014	0.598613	0.013546	0.487341		0.1647
0.49286	0.082399	0.098792		0.490727	0.09071	0.570394	0.325166	1.28e-11	0.664417		0.000585
0.616053	0.042793	0.112033		0.406197	0.138244	0.572797	0.379835	8.82e-16	0.070386		0.745346
0.258075	0.033371	0.077125		0.472479	0.256254	0.242452	0.353751	5.63e-08	0.214526		0.366176
0.244666	0.006269	0.127966		0.17948	0.044311	0.215574	0.391772	4.76e-08	0.670289		0.581608
0.195648	0.151949	0.042708		0.426603	0.426368	0.257466	0.226598	4.46e-05	0.526661		0.457522
0.250761	0.066972	0.041393		0.364167	0.468103	0.086882	0.036586	0.206015	0.101124		0.282897
0.286426	0.273474	0.309421		0.401217	0.323985	0.21437	0.078124	0.047968	0.604251		0.524852
0.558436	0.077799	0.00498		0.625117	0.341987	0.857121	0.475754	7.86e-10	0.314813		0.30789
0.443906	0.131035	0.188173		0.14454	2.74e-05	0.081881	0.750104	2.7e-05	0.584305		0.261561
0.472	0.099376	0.081707		0.066816	0.427245	0.492246	0.000441	2e-07	0.304561		0.494604
0.604615	0.122243	0.043428		0.001166	0.292968	0.363297	0.256754	1.69e-05	0.337078		0.02359
0.391294	0.156303	0.154898		0.104939	0.536238	0.130067	0.389249	0.078131	0.704813		0.006736
0.470175	0.175002	0.063096		0.499072	0.36624	0.545635	0.183467	0.004831	0.411731		0.543743
0.633042	3.06e-05	0.127572		0.470282	0.290299	0.241231	0.508546	0.001034	0.388958		0.610043
0.615742	0.081635	0.029363		0.344347	0.259623	0.548683	0.550891	0	0.860526		0.513597
0.567526	0.086915	0.454646		0.244688	0.246748	0.207345	0.427729	0.00013	0.435879		0.751493
0.606863	0.13849	6.75e-11		0.435905	0.427384	8.07e-07	0.008791	0.326854	0.698588		0.570531
0.675478	0.326129	0.149686		0.181388	0.660252	0.190124	0.202391	0.000819	0.685637		0.396063
0.579923	0.118059	0.13945		0.485646	0.118278	0.617571	0.596971	0.000754	0.426268		0.609895
0.505427	0.135534	0.068667		0.035331	0.169439	0.826344	0.665992	0.07236	0.209657		0.703289
0.613858	0.080231	0.379591		0.093682	0.247352	0.617312	0.172241	0	0.615501		0.550411
0.570047	0.249849	0.221365		0.291561	0.377941	0.213084	0.014099	0.000616	0.197221		0.154572
0.414286	0.042139	0.025534		0.246963	0.177464	0.646268	0.464276	2.79e-05	0.136179		0.652647
0.458858	0.206689	0.026671		0.289167	0.015895	0.515581	0.425482	0.016811	0.449496		0.436037
0.617517	0.216822	0.026453		0.30139	0.206294	0.371131	0.248763	4.76e-14	0.485602		0.742822
0.621711	0.105203	0.003359		0.560744	0.00332	0.506998	0.202936	1.39e-06	0.24501		0.39436
0.284876	0.070281	1.43e-05		0.379453	0.00026	0.006176	0.123607	2.45e-05	0.335737		0.778309
0.51158	0.30652	0.043954		0.264095	0.01325	0.111258	0.447607	8.36e-11	0.757594		0.592092
0.664545	0.018412	0.014655		0.228057	0.545974	0.784982	0.809531	1.59e-06	0.947772		0.701841
0.165659	0.108063	0.157147		0.329058	0.689055	0.541589	0.055921	0	0.495796		0.736222
0.467436	0.096489	0.032366		0.375154	0.374868	0.448185	0.648316	5.79e-05	0.497733		0.543055
0.386378	0.243657	0.05009		0.27811	0.282577	0.654178	0.488521	0	0.348564		0.744643
0.229344	0.157146	0.155767		0.67255	0.655997	8.98e-05	0.098145	1.56e-05	0.461329		0.689072
0.508775	0.159312	0.047554		0.369765	0.414227	0.342524	0.226929	1.19e-05	0.422846		0.748129
0.570381	0.198313	0.160098		0.326927	0.213934	0.620454	0.316611	0.063737	0.610074		0.65336
0.41245	0.055697	0.031793		0.235965	0.074475	0.304728	8.91e-06	0	0.262586		0.676999
0.673201	0.082971	0.078568		0.377939	0.702128	0.17619	0.785754	0.010584	0.572815		0.639991
0.567631	0.181618	0.000369		0.310971	0.456732	0.293824	0.953197	1.37e-06	0.615381		0.639805
0.385096	0.40236	0.027969		0.257449	0.60285	0.231592	0.74315	0	0.084494		0.754295
0.013025	0.113334	0.062735		0.312241	0.391082	0.512431	0.859057	0.003078	0.307574		0.118039
0.607944	0.09697	0.079671		0.2548	0.342988	0.365353	0.933783	0	0.795774		0.717969
0.281356	0.094176	0.150871		0.149868	0.223451	0.033596	0.773642	0.177928	0.589439		0.633682
0.459899	0.138029	0.048474		0.458016	0.424484	0.696258	0.818588	0.068353	0.18407		0.63924
0.642427	0.063242	0.043591		0.05691	0.316316	0.355879	0.638837	0.096903	0.770552		0.65012
0.156538	0.315465	0.025394		0.300807	0.549196	0.348176	0.942562	0.00739	0.262028		0.759114
0.452117	0.199482	0.139632		0.250831	0.489426	0.583833	0.907534	0.01443	0.745997		0.563912
0.187771	0.139747	0.013644		0.140254	0.261677	0.045072	0.881191	0.089208	0.479916		0.307339
0.461216	0.021289	0.006179		0.327342	0.231399	0.219998	0.847575	0.003285	0.278657		0.609626
0.610595	0.129559	0.052949		0.108501	0.224798	0.115389	0.702703	0	0.13327		0.686298
0.63524	0.002922	0.108682		0.129642	0.271281	0.558878	0.953446	0.066626	0.336096		0.776472
0.072287	0.407827	0.031609		0.26822	0.114273	0.295722	0.809287	5.62e-07	0.004434		0.542267
0.189021	0.100592	0.070813		0.177593	0.498419	0.080774	0.738528	2.27e-07	0.702493		0.731665
0.704249	0.108484	0.629719		0.00036	0.017208	0.087253	0.750574	0.085365	0.017656		0.348087
0.352736	0.382079	0.058492		0.24563	0.13168	0.138447	0.75942	0.000397	0.087935		0.772107
0.132735	0.298063	8.27e-08		0.238188	0.165912	0.568654	0.960071	4.16e-06	0.902126		0.709466
0.311032	0.072466	0.02532		0.127684	0.024249	0.201935	0.899433	0.005947	0.50406		0.662911
0.40333	0.18818	0.010231		0.186861	0.934807	0.64722	0.657761	0.000529	0.213202		0.637653
0.241198	0.093968	0.052477		0.216341	0.476766	0.065239	0.579224	0.018565	0.739204		0.75307
0.199776	0.179695	0.03667		0.268037	0.326411	0.731429	0.761509	0.096033	0.7349		3.45e-06
0.385057	0.07136	0.032965		0.254234	0.417177	0.976488	0.956601	9.84e-08	0.833927		0.43951
0.40141	0.182004	0.226883		0.31825	0.801791	0.333833	0.913738	0.001605	1		0.03848
0.302944	0.185266	0.158005		0.177509	0.000559	0.281598	0.833666	0.009214	0.240809		0.135861
0.428558	0.092872	0.077223		0.23813	0.538044	0.196187	0.696415	0.012397	0.000765		0.662382
0.344535	0.095247	0.095063		0.120502	0.454784	0.632533	0.877225	0.122555	0.573814		0.333889
0.381526	0.096798	0.087401		0.325479	0.361753	0.645941	0.734848	1.88e-05	0.022177		0.433862
0.420718	0.393252	0.029468		0.339086	0.043124	0.143726	0.908776	3.64e-10	0.938034		0.063672
0.266968	0.445246	0.041715		0.110779	0.127699	0.115603	0.936477	0	0.454069		0.064381
0.138935	0.216982	0.262934		0.29713	0.660527	0.957304	0.920907	0	0.671141		0.249654
0.282171	0.153108	0.113769		0.278388	0.480639	0.213504	0.845287	0	0.297814		0.010598
0.198415	0.122126	0.127174		0.094343	0.070435	0.710672	0.844648	0.026313	0.853981		0.241767
0.323757	0.153437	0.070881		0.179227	0.576624	0.567392	0.836499	0.126232	0.802161		0.325025
0.150136	0.137878	0.434702		0.36423	0.084827	0.024689	0.856081	7.46e-11	0.752958		0.432163
0.328274	0.190544	0.108377		0.656939	0.335481	0.001487	0.687857	3.91e-08	0.07235		0.489292
0.22347	0.118435	0.081424		0.375343	0.654034	0.549329	0.907342	1.98e-06	0.915497		0.825961
0.453807	0.009069	0.253045		0.173236	0.604431	0.667181	0.943747	2.07e-07	0.501434		0.33541
0.176294	0.097244	0.067996		0.138617	0.616248	0.676919	0.65018	0.388959	0.786539		0.28527
0.295147	0.269238	0.005543		0.245128	0.220056	0.241553	0.872425	0.004499	0.182391		0.17913
0.228723	0.136233	0.081835		0.085283	0.224385	0.440185	0.844764	0.009079	0.6048		0.232107
0.330342	0.112379	0.04352		0.262454	0.268989	0.623778	0.899693	1.95e-10	0.875659		0.239658
0.184933	0.136284	0.176436		0.430166	0.312563	0.60894	0.890992	0.007611	0.72656		0.165127
0.383382	0.108667	0.324548		0.143279	0.492031	0.096935	0.891974	2.66e-06	0.39906		0.311835
0.065323	0.216763	0.008307		1	0.046883	0.595985	0.944281	0.000157	0.843642		0.259001
0.512402	0.214822	0.016167		0.547842	0.50905	0.689235	0.956485	1.61e-12	0.547297		0.36935
0.540541	0.165153	0.039058		0.505117	0.630333	0.946346	0.866544	4.28e-14	0.127593		0.219812
0.365197	0.081416	0.14114		0.352501	0.057603	0.754433	0.851121	0.021554	0.898673		0.388352
0.282247	0.104665	0.033506		0.54454	0.359678	1	0.930821	3.63e-09	0.691621		0.150991
0.251331	0.019835	0.096507		0.431428	2.21e-05	0.038862	0.838001	9.01e-12	0.101457		0.161016
0.321719	0.274013	0.202403		0.371348	0.12958	0.77394	0.923651	0.034215	0.161069		0.293586
0.171598	0.241238	0.098199		0.508604	0.532066	0.338331	0.934834	5.22e-13	0.1548		0.372916
0.400004	0.26414	0.004833		0.505609	0.611067	0.561347	0.884667	0.00045	0.583026		0.589111
0.382683	0.248301	0.069143		0.482153	0.492092	0.084995	0.835914	8.12e-07	0.792266		0.348911
0.258414	0.021055	0.141838		0.461837	0.670567	0.207751	0.497139	0.000115	0.037737		0.293556
0.239328	0.043593	0.151009		0.493325	0.641539	0.500359	0.772209	1.12e-07	0.609702		0.362916
0.488981	0.148346	7.38e-07		0.247193	0.407785	0.000791	0.744137	0	0.82468		0.170912
0.373303	0.213943	0.030421		0.504505	2.23e-05	0.579119	0.741204	3.63e-05	0.232755		0.375148
0.224434	0.118557	0.096177		0.179006	0.26087	0.543077	0.677223	0.001776	0.351948		0.219735
0.408574	0.081946	0.029065		0.11166	0.219784	0.051614	0.895492	2.71e-09	0.659121		0.275999
0.276508	0.060286	0.001943		0.416311	0.670116	0.052562	0.837481	5.6e-07	0.674918		0.255294
0.248402	0.106528	0.078511		0.40165	0.348113	0.140012	0.78605	3.13e-08	0.453488		0.22671
0.196335	0.090004	0.050055		0.316331	0.932684	0.056866	0.835145	0.295229	0.379769		0.304314
0.14744	0.323054	0.00254		0.447588	2.48e-05	0.75935	0.770301	0.009499	0.421018		0.332313
0.109308	0.124072	0.040252		0.387381	0.451832	0.768077	0.964278	0.060036	0.565576		0.200088
0.354184	0.155817	0.424597		0.151334	0.400999	0.766011	0.833164	0.093394	0.51989		0.265641
0.304766	0.228652	0.077022		0.496888	0.413918	0.041882	0.875426	2.52e-15	0.606061		0.094506
0.359668	0.200082	0.000164		0.337747	0.247718	0.324586	0.864301	1.38e-07	0.243721		0.262768
0.11072	0.244951	0.003906		0.24792	0.483355	0.71192	0.840994	0.001009	0.028849		0.282514
0.299386	0.07539	0.02117		0.433278	0.239718	0.46158	0.747462	5.52e-14	0.35709		0.352612
0.345025	0.242432	0.034548		0.50613	0.136861	0.31574	0.896744	4.84e-10	0.327184		0.015972
0.311175	0.073863	0.01917		0.481237	1	0.662207	0.785977	0.016411	0.406376		0.36045
0.318302	0.199951	0.152964		0.327538	0.170147	0.621362	0.879034	0.259685	0.531779		0.323163
0.037747	0.149122	0.008966		0.436116	0.406429	0.002415	0.929847	0.003318	0.019745		0.214687
0.206753	0.074639	0.009595		0.545193	0.179258	0.136898	0.823041	0.089766	0.121493		0.370042
0.319869	0.110577	0.015071		0.498368	0.262089	0.335965	0.729514	0.000664	0.315569		0.270454
0.165519	0.043829	0.049292		0.558943	0.123122	0.185362	0.84248	0.001129	0.498697		0.286509
0.425267	0.391768	0.034616		0.409323	0.385386	0.096406	0.878904	3.46e-09	0.699352		0.368445
0.361499	0.064817	0.563566		0.615205	0.093752	0.005632	0.932773	4.4e-06	0.223783		0.370705
0.228353	0.24384	0.05674		0.398195	0.090736	0.065169	0.916364	0.034411	0.592409		0.380101
0.376047	0.129508	0.09151		0.63666	0.000536	0.192007	0.953343	2.86e-06	0.734434		0.37064
0.27321	0.069741	0.494011		0.337992	0.650601	0.140057	0.935347	1.92e-07	0.802651		0.311433
0.291027	0.120206	0.049624		0.086286	0.536456	0.079132	0.873003	9.5e-10	0.118642		0.182248
0.290677	0.213676	0.050894		0.370138	0.227599	0.220103	0.918168	0.040749	1		0.297761
0.568732	0.199809	0.02418		0.172762	0.229756	0.549267	0.944563	0.000441	0.014459		0.380449
0.400191	0.160726	0.018593		0.28306	0.355863	0.546883	0.940109	0.000122	0.187054		0.392733
0.37643	0.107633	0.151876		0.334206	0.505584	0.690465	0.954599	0.016538	0.503387		0.298511
0.240602	0.061866	0.172603		0.27605	0.298229	0.725443	0.929886	3.33e-12	0.159416		0.648968
0.259942	0.164965	0.026067		0.244382	0.278456	0.582826	0.859321	2.07e-14	0.449589		0.37096
0.368725	0.335424	0.074816		0.653712	0.291868	0.637758	0.959761	9.08e-15	0.902466		0.218065
0.349245	0.220573	0.236982		0.397727	0.373102	0.647038	0.609244	0.000239	0.161611		0.381247
0.482757	0.127077	0.02344		0.267458	0.136222	0.063569	0.893078	0	0.292968		0.358025
0.008025	0.231441	0.024981		0.386937	0.065847	0.004833	0.902294	6.06e-13	0.923005		0.3832
0.04174	0.31342	0.086481		0.331962	0.177546	0.236224	0.923388	2.77e-15	0.245901		0.158201
0.288738	0.259703	0.142478		0.332642	0.005666	0.291904	0.921328	0	0.837505		0.290628
0.386717	0.00633	0.08683		0.435347	0.191635	0.323088	0.892868	9.2e-10	0.210939		0.354884
0.020855	0.138781	0.43124		0.624549	0.150206	1.32e-05	0.941372	1.62e-11	0.269789		0.076675
0.434135	0.097171	0.076828		0.270168	0.400976	0.739815	0.940501	0.000818	0.486498		0.13613
0.204339	0.107041	0.065102		0.157578	0.080752	0.140353	0.932817	2.78e-09	0.680171		0.294852
0.073937	0.082322	0.109806		0.233847	0.246461	0.759132	0.935411	1.52e-06	0.490421		0.424294
0.154551	0.109168	0.051416		0.592552	0.060117	0.58111	0.911955	0	0.187578		0.426689
0.222996	0.32039	0.244771		0.605553	0.608514	0.520337	0.779444	2.35e-13	0.107012		4.39e-08
0.358174	0.51377	0.220593		0.433074	0.006241	0.583898	0.693718	0.04443	0.111654		0.102012
0.203031	0.053592	0.061332		0.164759	0.334187	0.310688	0.856257	2.89e-12	0.175983		0
0.294559	0.084729	0.000594		0.288627	0.487611	0.524011	0.815827	4.6e-05	0.427917		8.15e-07
0.419189	0.166915	0.179147		0.820881	0.069501	0.741862	0.903975	0.040451	0.337107		0.139537
0.050989	0.090042	0.217868		0.264727	0.207699	0.373572	0.838211	0.001005	0.280367		0.299887
0.300657	0.161432	0.029029		0.153973	0.096222	6.21e-05	0.801694	0.00828	0.368276		0.173241
0.130704	0.155842	0.02052		0.562809	9.95e-05	0.610674	0.932534	0.051685	0.255101		0.300874
0.324077	0.322768	0.052928		0.161755	0.500259	0.044396	0.845376	0.023769	0.325971		0.354884
0.249762	0.207381	0.102548		0.162354	0.369439	0.453756	0.938051	0.000197	0.802721		0.27572
0.063966	0.051531	0.073746		0.352235	0.620289	0.003685	0.928385	0.010295	0.161681		0.176616
0.394705	0.001704	0.005726		0.399717	0.399213	0.17388	0.735436	0.065385	0.550824		0.156209
0.181255	0.173988	0.244625		0.652353	0.004511	0.112745	0.915846	0.079457	0.278838		0.277117
0.175541	0.20392	0.022788		0.340534	0.108397	0.357713	0.792253	0.078033	0.771114		0.367954
0.082345	0.085042	0.044414		0.213684	0.402181	0.566137	0.557972	0.016952	0.397707		0.138436
0.225551	0.104816	0.078027		0.463836	0.01249	0.309212	0.808372	0.009554	0.852816		0.414707
0.045368	0.139659	0.009238		0.068357	0.10419	0.108282	0.903989	3.87e-05	0.627428		0.260559
0.044357	0.128443	0.017831		0.338643	0.362852	0.383963	0.927948	0.00096	0.099544		0.384884
0.232899	0.088544	0.043424		0.313291	0.144038	0.054644	5.55e-09	0	0.237289		0.537289
0.324682	0.449949	0.261534		0.26988	0.418157	0.744376	0.949199	8.14e-10	0.648177		0.421679
0.015749	0.328266	0.070739		0.355729	0.373094	0.06984	0.535359	0.139897	0.003381		0.371842
0.182568	0.082732	1.34e-07		0.035373	0.230319	0.725665	0.905402	8.96e-06	0.637474		0.542812
0.184976	0.070505	0.048104		0.398215	0.230118	0.107043	0.854721	0.00278	0.843248		0.446771
0.093116	0.275985	0.069992		0.192479	0.191757	0.340458	0.747963	0.051033	0.129913		0.861097
0.000465	0.129564	0.026882		0.432133	0.298718	0.690783	0.583055	1.9e-06	0.563454		0.407732
0.378945	0.256022	0.077923		0.212753	0.649129	0.008861	0.473689	0.000677	0.756207		0.274551
0.165167	0.101983	0.035303		0.10382	0.172094	0.072222	0.689551	0.024586	0.808832		0.20136
0.376857	0.160065	0.034752		0.095719	0.318193	0.129304	0.031203	0.000567	0.353693		0.060373
0.144489	0.123988	0.002112		0.237786	0.349983	0.070095	0.3877	0.002918	0.978096		0.181742
0.067713	0.093214	0.016267		0.018151	0.54189	0.693667	0.000343	0.000111	0.41948		0.362061
0.943144	0.156913	0.14982		0.45049	0.003094	0.477799	0.897678	0.005181	0.142449		0.561025
0.208385	0.160154	0.405743		0.339403	8.39e-07	0.140494	0.208503	0.131465	0.799796		0.507512
0.098732	0.061725	0.001151		0.192967	0.149437	0.278313	0.146806	0	0.481592		0.407124
0.295388	0.005612	0.057772		0.140207	0.881899	0.642307	0.358908	3.3e-12	0.266693		0.456263
0.389538	0.07308	0.143763		0.114155	0.155547	0.208323	0.026479	0.003819	0.593855		0.697634
0.151659	0.081785	0.047551		0.090244	0.355811	0.709033	0.304565	0.000216	0.184941		0.150661
0.273243	0.208985	0.137992		0.422873	0.215313	0.916599	0.278073	7.09e-10	0.19041		0.140563
0.149648	0.098048	0.058285		0.302835	0.271011	0.028258	0.188364	0.002649	0.319896		1.34e-14
0.646643	0.094086	0.119147		0.213027	0.776672	0.14991	0.487704	0.001297	0.265359		0
0.125424	0.145955	0.078223		0.011476	0.205145	0.655778	0.356823	0	0.252279		0.00718
0.349279	0.096552	0.01299		0.321681	0.384799	0.01547	0.617393	0.004246	0.893408
0.531411	0.090952	0.159265		0.271614	0.010836	0.911888	0.890417	5.98e-05	0.624782
0.38396	0.23722	0.067474		0.176169	0.051477	0.073913	0.316585	0.000171	0.251421
0.264144	0.164048	0.07369		0.015444	0.010389	0.00708	0.146791	0.006561	0.026106
0.199731	0.190061	0.0632		0.225991	0.424785	0.025908	0.607697	0.040221	0.77525
0.041101	0.410041	0.280552		0.201511	0.341777	0.071561	0.507004	0	0.941226
0.163305	0.087437	0.038277		0.083725	0.345993	0.127732	0.434474	3.85e-06	0.066067
0.252055	0.088582	0.165275		0.387534	0.211624	1	0.255347	0	0.13382
0.364582	0.000712	0.096504		0.47766	0.607175	0.017842	0.022483	2.33e-07	0.405951
0.27891	0.109651	0.15314		0.097775	0.005956	1	0.414815	0.000598	0.683812
0.119818	0.055338	0.098058		0.211651	0.309499	0.143738	0.372166	0.000198	0.226398
0.352006	0.005394	0.145247		0.391035	0.075681	0.596218	0.261654	0.078591	0.081994
0.057632	0.066308	0.012191		0.188482	0.442542	0.411869	0.526262	0.002859	0.057554
0.401604	0.124791	0.012042		0.329763	0.154065	0.087346	0.531825	0	0.391141
0.280304	0.063403	0.050264		0.412184	0.538545	0.090065	0.553199	1.43e-10	0.448542
0.146052	0.168385	0.001013		0.330195	0.156555	0.015926	0.532764	0	0.137767
0.0349	0.324834	0.039195		0.474086	0.172227	0.756617	0.105823	4.38e-15	0.582938
0.011783	0.107311	0.000105		0.240367	0.512323	0.167753	0.420317	0.000978	0.857285
0.295955	0.552913	0.089215		0.424656	0.251037	0.779368	0.511277	0.000755	0.034652
0.231509	0.463995	0.043295		0.00051	0.155287	0.560804	0.544804	0.081807	0.818345
0.25444	0.083595	0.052258		0.206591	0.139752	0.972532	0.427495	0.042497	1
0.09032	0.149289	0.485249		0.293467	0.596467	0.688651	0.149421	1.15e-08	0.19307
0.145537	0.490255	0.246149		0.116447	0.118045	0.178027	0.687782	0.000109	0.222282
0.060449	0.163051	0.056622		0.27333	0.177058	0.012502	0.337414	7.81e-10	0.111747
0.001305	0.516876	0.086949		1.62e-05	0.773541	0.560454	0.413891	0.039944	0.406778
0.003281	0.114671	0.327576		0.158331	0.002481	0.213262	0.530832	0.007754	3.66e-05
0.023418	0.169287	0.041952		0.352144	0.017743	1	0.30315	0.088813	0.167582
0.071194	0.243741	0.051338		0.251113	0.27636	0.005676	0.464993	3.93e-05	0.895908
0.324133	0.217155	0.043639		0.327848	0.067301	0.014717	0.353817	0.000812	0.187605
0.138265	0.236551	0.090318		0.170099	0.807882	0.815177	0.322074	0.004459	0.876991
0.034433	0.142196	0.027831		0.208267	0.336942	0.155126	0.735382	1.73e-05	0.503187
0.094654	0.060257	3.29e-09		0.402612	0.338547	0.000391	0.644521	0.097718	0.899963
0.276555	0.157667	0.000693		0.827518	0.293256	0.152236	0.48482	0.077263	0.511425
0.325586	0.058712	0.090958		0.195885	0.68064	0.344158	0.291261	1.06e-10	0.727297
0.048879	0.097758	0.045537		0.322429	0.335423	0.594077	0.585882	3.28e-06	0.7913
0.046622	0.142469	0.03765		0.441034	0.292332	0.583618	0.415206	0.003603	0.338751
0.272227	0.112037	0.024561		0.332172	0.015217	0.036952	0.197136	0.049179	0.2967
0.227323	0.347185	0.000241		0.413964	0.327747	0.032728	0.537494	6.35e-11	0.479684
0.146057	0.058087	0.001964		0.255158	0.391478	0.857165	0.39975	1.93e-07	0.923678
0.088708	0.142149	0.184087		0.2296	0.690936	0.227376	0.465292	5.06e-08	0.762964
0.64422	0.110004	0.011377		0.108947	0.228866	0.177801	0.422561	0	0.655358
0.212931	0.105293	0.026405		0.373987	0.409653	0.474735	0.454213	0.075676	0.591526
0.50797	0.047583	0.116133		0.339873	0.538816	0.25968	0.416844	1.76e-08	0.384906
0.183729	0.062113	0.002192		0.339975	0.124605	0.070986	0.346554	0	0.577534
0.24541	0.006958	4.58e-10		0.52452	0.002752	0.547573	0.515804	0.003831	0.795374
0.01428	0.032961	0.000353		0.26423	0.004595	0.157201	0.378459	1.54e-06	0.377875
0.163751	0.178896	5.38e-08		0.315	0.088442	0.705684	0.405353	0.027087	0.297274
0.095538	0.074698	0.124015		0.095303	0.328168	0.119858	0.701449	4.48e-10	0.833975
0.6353	0.087607	0.106816		0.075411	0.224811	0.115972	0.182606	0.006207	0.500003
0.161124	0.255673	0.152474		0.377477	0.189419	0.769058	0.36948	0.035807	0.824566
0.222657	0.187674	0.018113		0.380562	0.355682	0.000619	0.095208	0.03583	0.687256
0.329509	0.118968	0.165323		0.552878	0.460876	0.765064	0.756345	4.68e-07	0.796627
0.022434	0.13084	0.062716		0.400148	0.197695	0.597036	0.568828	0.008429	0.574967
0.207405	0.322138	0.109744		0.032104	0.273221	0.001941	0.147183	0.00484	0.847815
0.300097	0.235057	0.143714		0.098846	0.425875	0.04402	0.463817	0.042171	0.46266
0.251773	0.094401	0.06317		0.488847	0.006902	0.756615	0.192359	3.78e-10	0.885754
0.30972	0.257253	0.00512		0.58147	0.372802	1.25e-05	0	3.39e-05	0.068184
0.010247	0.097932	0.004335		0.223057	0.00029	2.06e-05	0.114041	2.41e-05	0.422445
0.227937	0.149673	0.027678		0.255836	0.646353	0.149604	0.276263	0.012563	0.174482
0.044877	0.180713	0.03815		0.206327	0.573138	0.661952	0.495091	0.000195	0.475913
0.017617	0.243782	0.084877		0.306448	0.04995	0.675626	0.547567	0.021502	0.593583
0.207184	0.128779	0.078677		0.115555	0.234151	0.893885	0.327504	0.023621	0.55773
0.10347	0.059152	0.175693		0.302318	0.097869	0.251456	0.389339	0.031326	0.659324
0.40778	0.067589	0.005604		0.315381	0.621886	0.520642	0.727302	0.003293	0.307546
0.121966	0.112999	0.384511		0.318089	0.340802	0.753402	0.492788	0.23152	0.334688
0.428118	0.669907	0.09574		0.230751	0.28169	0.128413	0.263743	2.55e-05	0.091904
0.152541	0.19855	0.000594		0.209861	0.450088	0.70545	0.072722	2.08e-11	0.454562
0.029848	0.22151	0.056184		0.184329	0.353145	0.817849	0.314004	3.43e-05	0.615426
0.110431	0.214675	0.081187		0.164237	0.01371	0.181491	0.387772	0	0.000649
0.010062	0.021471	0.109554		0.279182	0.113592	0.648781	0.734894	1.64e-06	0.43263
0.201753	0.064261	0.013997		0.460441	5.81e-05	0.000197	0.282885	9.4e-11	0.336929
0.218488	0.174239	0.022131		0.114959	0.089829	0.5804	0.347255	3.23e-11	0.783786
0.137524	0.082405	0.090754		0.322798	0.000259	0.74792	0.366292	0.017135	0.208127
0.187966	0.000277	0.071112		0.621965	0.025147	0.816676	0.399142	0	0.167437
0.369217	0.021664	0.078381		0.309849	5.79e-09	0.112942	0.557433	0	0.350005
0.201551	0.126483	0.00214		0.109875	0.181308	4.15e-06	0.529126	2.07e-14	0.130509
0.302883	0.13216	0.210377		0.182866	0.266942	0.315783	0.442705	1.11e-07	0.536642
0.407735	0.185864	0.001941		0.009892	0.173201	0.575836	0.434066	0.036189	0.650922
0.000541	0.434565	0.144612		0.34426	0.373584	0.460076	0.766722	0.092446	0.366726
0.02213	0.002833	1.07e-11		0.266991	0.084221	0.152647	0.441544	0	0.504679
0.365555	0.079169	0.000662		0.356782	0.110072	0.237373	0.34887	2.6e-10	0.697042
0.003849	0.502378	0.074448		0.458341	0.147701	0.649838	0.491001	0.000142	0.831006
0.282667	0.001552	0.01787		0.098321	0.015543	0.126722	0.014853	0.039536	0.408609
0.064024	0.040921	0.003707		0.404415	0.590774	0.082904	0.692815	2.34e-10	0.149333
0.007108	0.327167	0.070479		0.368963	0.176286	0.373792	0.142894	0.000134	0.531297
0.213522	0.175607	1.22e-05		0.305424	0.431905	0.23249	0.514417	0.025338	0.503914
0.342196	0.536507	0.037479		0.381748	0.045244	0.450686	0.355243	6.19e-07	0.638653
0.339469	0.63326	0.014221		0.085136	0.011446	0.126512	0.600074	0.000206	0.503133
0.005143	0.00791	0.063852		0.253555	0.199816	0.10404	0.501769	0.001392	0.6558
0.261517	0.31378	0.014016		0.433358	0.045999	0.374566	0.644852	0.036391	0.752149
0.150613	0.28959	0.107907		0.385026	0.495911	0.770253	0.210025	0.005691	0.338967
0.139443	0.123873	0.043912		0.12089	0.307978	0.168424	0.564898	0	0.396629
0.149566	0.586513	0.059486		0.262775	0.210832	0.411598	3.87e-12	0.00582	0.589049
0.000187	0.116495	0.131302		0.21855	0.50217	0.568473	0.542317	9.08e-10	0.790694
0.536371	0.14842	0.000141		0.41548	0.220636	0.238625	0.384117	0.018129	0.500168
0.478737	0.047019	0.069079		0.298933	0.353043	0.424217	0.479378	0.021023	0.312422
0.022362	0.104882	0.015407		0.317089	0.104008	0.290223	0.291247	1.96e-10	0.229156
0.001298	0.053442	0.085952		0.782188	0.185123	0.486948	0.18819	4.38e-06	0.119345
0.047945	0.030202	0.061455		0.288384	0.916426	0.489605	0.344545	8.11e-12	0.680476
0.000419	0.174999	0.020882		0.195737	0.472043	0.704282	0.479284	1.69e-13	0.114656
0.619877	0.34172	1.01e-06		0.521008	0.235738	0.459142	0.462079	0	0.316757
0.535421	0.389181	0.272375		1.87e-12	0.02715	0.400161	0.75471	0.021822	0.205967
0.376826	0.076558	3.96e-06		0.047742	0.23904	0.187135	0.701963	0.000825	0.405773
0.516184	0.11806	0.48021		0.535164	0.395603	0.33327	0.450141	0.030486	0.752497
0.704117	0.080261	0.008049		0.3184	0.184928	0.311982	1.02e-06	0	0.019807
0.60449	0.044789	0.05802		0.161214	0.086136	0.664532	0.623401	4.21e-05	0.369313
0.518364	0.158956	0.129162		0.017915	0.454241	0.212111	0.65947	0.023881	0.336806
0.763154	0.061363	0.036769		0.02618	0.237764	0.745244	0.834262	6.89e-05	0.857584
0.424597	0.042468	0.036633		0.121608	0.137367	0.27946	0.428345	0.053155	0.214
0.687058	0.181014	0.211631		0.329501	0.000329	0.472577	0.551005	4.2e-16	0.380056
0.584264	2.94e-06	0.080106		0.077016	0.26035	0.009628	0.283918	2.99e-06	0.859891
0.841396	0.169688	0.010258		0.049436	0.261676	0.030211	0.778306	2.45e-10	0.373324
0.596861	0.037389	0.074537			0.159584	0.141216	0.450658	0.012093	0.689691
0.386395	0.149969	0.12029			0.140961	0.619565	0.520183	0.062109	0.72013
0.724491	0.103108	0.098303			0.334099	0.133205	0.573813	0.000905	0.411916
0.477992	0.112436	0.089896			0.083506	0.182824	0.282274	0	0.324087
0.641252	0.197514	0.027359			0.315437	0.113869	0.613919	6.3e-05	0.375885
0.592508	0.074544	8.27e-08			0.583318	0.175688	0.087798	4.47e-10	0.584832
0.35041	0.001025	0.014772			0.078891	0.000352	0.155652	0.027054	0.389084
0.741991	0.072118	0.429032			0.48254	0.473927	0.638055	0.014725	0.599506
0.648807	0.041317	0.06005			0.198638	0.279945	0.586566	6.64e-08	0.71667
0.524697	0.043418	0.066656			0.220599	0.047958	0.765988	0.072193	0.878429
0.822006	0.028496	0.000917			0.262014	0.169341	0.841574	0.075	0.729304
0.609071	0.072056	0.015044			0.250728	0.734641	0.886663	0.003149	0.41335
0.690378	0.027165	0.118627			0.319047	0.540172	0.848968	0.000619	0.43752
0.386539	0.019895	0.208665			0.07241	0.472911	0.819259	2.61e-12	0.322738
0.802531	0.040262	0.00026			0.46953	0.835663	0.887583	0	0.202889
0.69175	0.230665	0.042315			0.069812	0.112223	0.487302	0.003395	0.52921
0.749651	0.314852	0.040033			0.173935	0.212125	0.928888	0.243382	0.56243
0.726857	0.285825	0.041977			0.3096	0.56917	0.804715	0.052942	0.757328
0.596033	0.325064	0.05165			0.000134	0.021938	0.566402	0.000584	0.333806
0.664261	0.058222	0.098048			0.253407	0.671185	0.623558	0.040221	0.760806
0.657747	0.078385	0.028665			0.531991	0.742259	0.872858	0.001264	0.207627
0.728904	0.023341	0.345931			0.485052	0.547132	0.818379	4.62e-07	0.21788
0.780804	0.45419	0.055159			0.336683	0.123125	0.804886	0.116824	0.047843
0.760514	0.158597	0.000711			0.257575	0.013664	0.603026	0.00272	0.111358
0.342072	0.125336	0.041372			0.427175	0.464536	0.912559	0.010784	0.230251
0.820797	0.033106	0.076737			0.472825	0.568861	0.762338	4.41e-16	0.461283
0.458477	0.164767	0.041394			0.774357	0.718189	0.41914	0.025101	0.683674
0.527243	0.055176	0.094322			0.009065	0.576002	0.517914	2.7e-05	0.184404
0.637732	0.312561	0.019917			0.67883	0.367965	0.746704	0.084341	0.923321
0.453063	0.033964	0.157518			0.106203	0.033492	0.659404	0.374276	0.035829
0.464462	0.257141	0.074914			0.625647	0.026765	0.910164	0.07676	0.31515
0.690986	0.053122	0.165496			0.659694	0.034822	0.77173	6.43e-09	0.78193
0.608115	0.023213	0.095209			0.310317	0.044552	0.73852	1.33e-05	0.072156
0.705282	0.024552	0.11413			0.338794	0.001034	0.78851	0.066644	0.253913
0.485364	0.176222	0.06126			0.220017	0.96323	0.767932	1.93e-09	0.77001
0.736227	0.092412	0.000295			0.054482	0.98776	0.845554	0.015918	0.539187
0.751027	0.000585	0.049874			0.507112	0.577142	0.337805	0.024725	0.43305
0.674565	0.134641	0.018511			2.75e-05	0.121359	0.651552	0.013471	0.18613
0.489071	0.088502	0.248299			0	0.191841	0.836737	0	0.193868
0.566309	0.030968	0.039257			0.08735	0.746322	0.770519	1.99e-10	0.330402
0.614493	0.062517	0.020987			0.2974	0.073288	0.660359	5.19e-06	0.584641
0.620336	0.092298	0.091963			0.074422	0.031961	0.871703	2.53e-07	0.952395
0.527961	0.130527	0.032149			0.270307	0.679711	0.667196	8.74e-11	0.401319
0.474698	0.065057	0.008204			0.237247	0.729766	0.806234	0	0.823915
0.517038	0.08901	0.012655			0.211995	0.830366	0.768004	0	0.56879
0.292648	0.07124	0.000646			0.353556	0.555445	0.856879	0.029556	3.28e-15
0.492953	0.040773	0.002062			0.43275	0.042593	0.900296	4.75e-09	0.456082
0.567582	0.086302	0.067187			0.243569	0.650827	0.789797	3.07e-11	0.652025
0.775293	0.305914	0.00347			0.186512	0.474299	0.659346	4.89e-08	0.050084
0.69131	0.131158	9.42e-06			0.522596	0.10317	0.645579	9.22e-09	0.802229
0.362939	0.033494	0.14669			0.313716	0.293441	0.742587	4.9e-11	0.855809
0.397731	0.100851	0.001379			0.453509	0.720969	0.87215	0.016034	0.477728
0.382282	0.051544	0.059827			0.260753	0.117716	0.877479	0.015666	0.510676
0.384542	0.181977	0.137504			0.504657	0.183778	0.815232	4.7e-14	0.11037
0.160856	0.000122	0.12493			0.159113	0.060849	0.744136	1.04e-06	0.225753
0.613411	0.064619	0.020767			0.280533	0.451482	0.470772	5.27e-05	0.738034
0.480921	0.017477	0.015022			0.227543	0.620366	0.734791	4.62e-08	0.31167
0.285824	0.194538	0.097557			0.148213	0.00949	0.900421	0.007215	0.149733
0.507039	0	0.022231			0.046472	0.405549	0.840835	0.101259	0.4775
0.2839	0.057836	0.717153			0.345485	0.813071	0.827556	0.007167	0.673887
0.5371	0.005857	0.006365			0.088331	0.250931	0.943552	0.000222	0.303538
0.612273	0.309444	0.122086			0.007105	0.848448	0.657974	0.003515	0.01822
0.388757	0.000218	0.302247			0.435766	0.042728	0.817469	2.52e-16	0.465622
0.481352	0.12752	0.085726			0.449357	0.066601	0.666244	6.28e-12	0.147587
0.592094	0.626111	0.056553			0.237255	0.670861	0.835814	0.011752	0.115096
0.653342	0.013657	2.1e-05			0.271426	0.4374	0.736057	6.09e-08	0.162024
0.573687	0.103534	0.02891			0.400778	0.002707	0.482364	0.000585	0.107916
0.708145	0.208029	0.029918			0.325452	0.680638	0.890316	0.010519	0.009838
0.896736	7.97e-05	0.247789			0.384624	0.669134	0.516758	2.27e-07	0.003783
0.458161	0.210181	0.423876			0.267248	0.000232	0.882641	0.066696	1.05e-05
0.632038	0.049214	0.046497			0.550528	0.819993	0.484873	2.44e-08	0.537218
0.273288	0.449878	0.061533			0.349394	0.712448	0.615736	3.3e-14	0.315197
0.502088	0.564156	0.216012			0.324227	0.151056	0.880055	2.65e-11	0.023659
0.52702	0.224989	0.122762			0.453062	0.390125	0.886791	1.6e-13	0.123539
0.632444	0.179612	0.023604			0.014425	0.01723	0.761712	0.112777	0.024454
0.606539	0.079971	0.112842			0.31565	0.489988	0.678496	0.011284	0.00019
0.6996	0.568849	0.161514			0.02035	0.323312	0.818326	8.95e-05	0.072789
0.766565	0.082176	5.32e-06			0.112686	0.028357	0.7691	1.28e-05	0.073341
0.646841	0.033728	5.38e-06			0.437409	0.714664	0.790627	0.032069	0.094788
0.357591	0.016246	0.027961			0.012787	0.677043	0.826269	0.048849	0.004151
0.700651	0.498582	0.02617			0.083378	0.375397	0.611747	0	0.006651
0.460709	0.327958	0.355889			0.338541	0.725976	0.637625	1.33e-07	0.212583
0.342829	0.020794	0.138185			0.19321	0.158689	0.721662	0.002063	0.006975
0.29714	0.178989	0.015485			0.031102	0.473828	0.52801	0.202426	0.004731
0.603353	0.070735	0.014141			0.463329	0.041113	0.695888	0	0.093327
0.45369	0.158493	0.210028			0.240909	0.010452	0.769116	4.78e-07	0.002512
1	0.145851	0.00404			0.82624	0.670633	0.774876	5.77e-08	0.371201
0.266299	0.057199	0.00138			0.293118	0.08559	0.588305	0	0.010415
0.598278	0.013417	0.033801			0.195942	0.18778	0.715286	0.004306	0.003114
0.419426	0.139055	0.223917			0.409659	0.475855	0.872002	0.005818	9.93e-05
0.418827	0.421055	0.050451			0.04158	0.521298	0.844238	0.036158	0.187338
0.727056	0.054196	0.038001			0.17831	0.163485	0.812381	0.113294	0.016202
0.459225	0.004	0.054339			0.266284	0.682098	0.648234	0.000519	0.14647
0.529494	0.052117	0.256502			0.389058	0.301739	0.862977	2e-11	0.112266
0.631982	0.271475	0.088874			0.015354	0.563425	0.93387	3.73e-05	0.022251
0.609456	0.190312	0.012636			0.047286	0.043074	0.869576	0	0.27801
0.308457	0.069681	0.127653			0.403543	0.48971	0.878266	0	0.222616
0.669388	0.121848	0.142873			0.195061	0.987283	0.644416	0.101009	0.050197
0.409069	0.186454	0.081655			0.266778	0.336511	0.708047	5.82e-09	0.014321
0.755427	0.092071	0.019323			0.575249	0.252477	0.462865	6.1e-05	0.000876
0.382027	0.177803	0.008091			0.352592	0.733029	0.671588	9.68e-10	0.008099
0.440204	0.012807	1.99e-06			0.319844	0.341178	0.840904	0.084545	0.110695
0.382196	0.013645	0.120983			0.031784	0.002983	0.436376	0.000846	0.000397
0.690951	0.000394	0.029417			0.518193	0.704467	0.683249	0.043741	0.05823
0.578619	0.065298	0.051842			0.173529	0.065484	0.762455	6.49e-15	1.43e-07
0.257655	0.026032	0.161765			0.067403	0.593437	0.827227	0.016633	0.072578
0.698149	0.010888	0.027028			0.361499	0.09662	0.83117	0.090418	0.190727
0.760034	0.022578	0.000302			0.047666	0.276265	0.758893	0.034136	0.16206
0.657063	0.05392	0.035191			0.380207	0.560678	0.765983	0.019879	0.019462
0.381305	0.107779	0.01993			0.333899	0.475644	0.800765	0	0.021975
0.230169	0.001536	0.480792			0.045366	0.608926	1	1.11e-05	0.094061
0.128718	0.02523	0.02104			0.319499	0.094507	0.86921	3.63e-14	0.1383
0.498245	0.152105	0.022473			0.515608	0.000195	0.819103	0.019747	0.348648
0.422341	0.340032	0.023314			0.036078	0.088068	0.424053	0.00333	0.167115
0.394234	0.264531	0.087112			0.152728	0.18474	0.819874	8.88e-11	2.84e-05
0.190705	0.154086	0.110227			0.736256	0.008896	0.490515	3.76e-13	0.144496
0.34177	0.400849	0.62601			0.17595	0.566987	0.68299	1.24e-12	0.119789
0.617486	0.034226	0.073122			0.105221	0.460851	0.153242	0.000681	0.004279
0.379676	0.106673	0.002878			0.036306	0.014501	0.872933	1.68e-07	0.000562
0.051277	0.06136	0.108663			0.349514	0.820709	0.651657	0.216764	0.383675
0.087798	0.063493	0.000765			0.002825	0.674016	0.55022	2.67e-06	0.036561
0.262958	0.17631	2.87e-06			0.18132	1.94e-05	0.739739	1.87e-05	0.269114
0.358024	0.043885	0.019657			0.00969	0.071349	0.676243	0.004974	6.74e-10
0.133571	0.108965	0.075039			0.372615	0.143957	0.631621	0.000614	0.08849
0.248391	0.02951	0.730605			0.24361	0.00012	0.708478	7.31e-06	0.032293
0.053831	0.000928	0.143301			0.512196	0.169138	0.373117	4.79e-08	0.276318
0.318747	0.107622	0.046686			0.006803	0.463023	0.437177	7.84e-05	0.250304
0.257346	0.170977	0.042979			0.283571	0.309688	0.661191	0.004692	0.071566
0.332277	0.106253	0.186369			0.146696	0.093415	0.372835	0.01244	0.078857
0.043979	0.492438	0.097206			0.480426	0.567157	0.438307	0	0.000294
0.378678	0.071627	0.037292			0.029464	0.118075	0.770556	0.001883	0.054761
0.165545	0.013381	0.035379			0.369651	0.264787	0.515734	0.020867	0.000902
0.528508	0.138349	0.069816			0.110885	0.133478	0.639732	0.0125	0.171253
0.343575	0.142032	0.100813			0.139164	0.166024	0.738803	9.77e-14	0.034229
0.196582	0.05511	0.034789			8.4e-06	0.647167	0.774307	0	0.402989
0.186038	0.123551	0.373356			0.365887	0.169689	0.458162	0.063944	0.007661
0.061117	0.091066	0.011369			0.563134	0.167655	0.467194	0.000179	0.068688
0.429794	0.204886	0.137859			1.23e-05	0.102352	0.414699	1.6e-12	0.062602
0.138988	0.299176	0.158045			0.139686	0.619184	0.537184	2.2e-07	0.019955
0.210951	0.345027	0.491311			0.21998	0.461794	0.45172	2.67e-08	0.122033
0.338162	0.058341	0.062653			0.386826	0.00033	0.409696	0.041297	0.01659
0.313407	0.122107	0.000278			0.309215	0.569888	0.410181	0	0.029164
0.281588	0.163751	0.018351			0.220093	0.000665	0.509883	1.93e-13	0.038018
0.257666	0.336373	0.01651			0.34952	0.690701	0.39014	0.000626	3.53e-06
0.578928	0.016125	0.062645			0.012913	0.583063	0.327745	0.000594	0.002157
0.019638	0.012062	0.10231			0.256982	0.738035	0.419539	0.054401	0.004588
0.299263	0.188004	0.1555			0.429911	0.515421	0.472869	0.025629	0.23946
0.217606	0.313619	0.166776			0.463883	0.395299	0.613715	0	0.209101
0.139221	0.003384	0.031089			0.114813	0.587647	0.531421	0.000129	0.178097
0.418367	0.208616	0.067957			0.787179	0.574004	0.454998	0	0.031732
7.22e-05	0.854854	0.008576			0.219512	0.519038	0.624391	2.38e-14	0.046351
0.221142	0.138606	0.067786			0.557226	0.097043	0.36553	0.010667	0.379105
0.192234	0.125749	0.108472			0.456557	0.027098	0.693742	5.84e-07	0.057445
0.306131	0.093431	0.127506			0.239695	0.545259	0.311938	2.43e-05	0.008609
0.601835	0.03434	0.073176			0.693202	0.77376	0.441679	0	5.46e-05
0.688877	0.126241	0.041181			0.334401	0.214917	0.606198	0.076482	0.018243
0.467357	0.000915	0.021047			0.113833	0.283325	0.508356	5.66e-05	0.412235
0.792948	0.060599	0.037366			0.54146	0.277798	0.624407	0.002698	0.024987
0.410138	0.159747	0.101236			0.032884	0.668873	0.447627	0.033216	0.040109
0.382822	0.073787	0.207261			0.24292	0.589872	0.583429	0.000414	0.001806
0.460363	0.364026	0.044859			0.096458	0.585466	0.406394	0.112512	0.022842
0.558386	0.172887	0.004313			0.138149	1.9e-07	0.366341	3.39e-06	0.029677
0.68203	0.098713	0.026947			0.465092	0.514846	0.797045	0.017404	0.034616
0.446833	0.03558	0.064337			0.141193	0.153962	0.804102	2.37e-07	2.59e-06
0.427749	0.067817	0.196894			0.315768	9.6e-06	0.45117	6.29e-06	4.62e-06
0.508632	0.01879	0.019896			0.560943	0.503233	0.74449	0	0.051892
0.672547	0.245559	0.001828			0.133637	0.413892	0.384474	0.000326	0.004364
0.574875	0.011164	0.035892			0.296228	5.98e-06	0.774521	0.000232	0.221383
0.662349	0.183956	0.173307			0.151643	0.409258	0.761879	0.00241	0.684082
0.685184	0.097539	0.135463			0.213016	0.004327	0.57663	0.061666	0.004675
0.596489	0.15179	0.044222			0.301831	0.291829	0.452932	0	0.118833
0.668915	0.181233	0.03363			0.251604	0.49144	0.468845	0.016391	0.029329
0.60957	0.166991	0.03008			0.276354	0.085371	0.699666	3.31e-10	0.215539
0.81791	0.156453	0.096062			0.255963	8.1e-07	0.813598	0.002894	0.288819
0.649117	0.151645	0.14491			0.37335	0.623202	0.755713	0.00071	0.00016
0.699163	5.8e-08	0.183265			0.137749	0.275802	0.764856	0.092995	0.080273
0.762895	0.185334	0.023021			3.15e-05	0.956301	0.570727	1.5e-09	0.187568
0.36808	0.109764	0.025543			0.151148	0.037728	0.239394	0.176223	0.001615
0.692583	0.093179	0.061332			0.085034	0.136143	0.60302	6.55e-15	0.089359
0.500031	0.067685	0.133329			0.178105	0.156823	0.47892	6.69e-06	0.037772
0.535271	0.172808	2.7e-05			0.193418	0.566892	0.293057	0.000359	0.017174
0.36088	0.312824	4.12e-06			0.247355	0.745519	0.311439	8.4e-12	0.078047
0.415891	0.204871	0.002608			0.480085	0.365699	0.205623	7.79e-05	0.16802
0.774736	0.18344	0.05817			0.251708	0.588556	0.154938	3.52e-08	0.627094
0.680249	0.038882	0.003783			0.337837	0.628082	0.105113	0	0.002375
0.742976	0.128282	0.444628			0.510163	0.270937	0.454751	0.002423	0.271209
0.198671	0.01133	0.064278			0.186401	0.136767	0.414016	0.011946	0.069088
0.322766	0.141687	0.086909			0.014261	0.398283	0.431857	1.68e-06	0.003088
0.540056	0.288012	0.122823			0.183862	0.592278	0.309265	0.017299	9.09e-12
0.609293	0.033362	0.08817			0.280182	0.560448	0.675818	0.002618	2.96e-07
0.613683	0.117912	0.054616			0.526726	0.537185	0.38365	0	0.00394
0.431963	0.331206	0.036139			0.033199	0.601716	0.571757	3.22e-10	1.33e-06
0.544473	0.109268	0.097522			0.235931	0.259979	0.508713	0.002756	0.213985
0.631945	0.171988	0.152366			0.145178	0.00043	0.008613	7.2e-05	0.188803
0.410246	0.365253	0.014473			0.130009	0.013098	0.108455	8.13e-05	0.147175
0.547247	0.097914	0.00051			0.53642	0.667743	0.437221	0	0.246659
0.630486	0.080347	0.032735			0.312192	0.017356	0.448448	0.00629	0.015754
0.590539	0.331229	0.076242			0.45428	0.540854	0.267954	2.59e-10	4.2e-05
0.521076	0.014175	4.79e-05			0.776877	0.044272	0.163191	2.02e-11	0.469722
0.593912	0.065087	0.002485			0.507025	0.112099	0.459575	0.070221	0.403641
0.555489	0.120232	0.008718			0.426371	0.348797	0.350299	0.001457	0.000958
0.600695	0.221933	0.115112			0.437458	0.280894	0.464779	0.047876	0.237936
0.33814	0.351864	4.34e-05			0.365136	0.581858	0.408782	9.2e-08	0.009568
0.439746	0.060226	0.13401			0.284547	0.083505	0.440214	5.91e-05	1.67e-06
0.600202	0.281948	0.009661			0.076554	0.329409	0.663474	0	0.011197
0.623693	0.006313	0.034506			0.140985	0.003875	0.280206	0.026959	0.021864
0.556508	0.115731	0.015862			0.23217	0.730793	0.225862	0.010123	0.015745
0.622135	0.038892	0.005116			0.170664	0.002052	0.351929	1.11e-09	0.045505
0.151547	0.067162	0.003211			0.114921	0.295365	0.526275	4.83e-09	1.16e-05
0.381588	0.013703	0.020526			0.315484	0.027094	0.428955	4.63e-13	0.167169
0.282386	0.053386	0.216043			0.553499	0.326288	0.36904	0.001624	0.006703
0.647949	0.378767	0.026673			0.127459	0.017016	0.36375	1.88e-05	0.04648
0.491766	0.079624	0.005612			0.387214	0.074889	0.395527	0.230461	0.010601
0.311745	0.134617	0.007807			0.165352	0.71413	0.107747	0.000229	0.000478
0.575035	0.116443	0.025448			0.056688	0.666287	0.198623	1.01e-15	0.146505
0.555597	0.030001	0.051485			0.416793	0.667505	0.152283	0.07744	0.093948
0.665934	0.107442	0.000654			0.424279	0.676952	0.348974	0.004023	0.06821
0.464754	0.11404	0.014271			0.635611	0.669103	0.501742	0.012373	0.046848
0.333764	0.14005	0.030731			0.33069	0.797326	0.156795	0	0.000536
0.277045	0.002938	0.006507			0.51247	0.008418	0.594975	4.76e-07	0.039115
0.522278	0.15259	0.025569			0.23535	0.30208	0.446306	0.158005	0.005356
0.464783	0.169509	0.081637			0.429515	0.004766	2.17e-14	2.4e-07	0.333275
0.429253	0.132038	0.045349			0.432658	0.499138	1	0.040159	0.032592
0.531702	0.000271	0.038599			0.528722	0.634681	1	1.33e-07	7.77e-06
0.010225	0.150324	0.199724			0.299137	0.529449	0.244812	0.117117	0.018659
0.664619	0.067273	0.008562			0.519402	0.112397	0.28843	0.000129	2.07e-05
0.549965	0.066385	0.094025			0.144715	0.42719	4.22e-06	0.000594	0.008035
0.411461	0.056906	0.072731			0.377524	0.001658	9.85e-06	0.001856	0.090784
0.450551	1.23e-06	0.016344			0.080473	0.003167	0	0.019489	0.070545
0.523861	0.147672	0.008004			0.003512	0.23136	0.050572	0	0.265292
0.477539	0.019253	0.028154			0.083991	0.034024	0.713896	0.009805	0.000473
0.424545	0.194967	0.01483			0.381975	0.2352	0	0.000262	0.134594
0.557904	0.186286	0.057454			0.27068	0.211714	0	0.091309	0.029552
0.120711	0.319058	0.088946			0.249413	0.089202	0	5.82e-09	0.203757
0.351578	0.170688	0.130695			0.183991	0.232906	4.26e-14	0	7.28e-05
0.330603	0.000466	0.142064			0.209321	0.010815	0.453087	1.19e-05	0.048488
0.428632	0.000142	0.045843			0.48047	0.837218	0	0.001427	0.372416
0.489348	0.019655	0.002738			0.265619	0.041285	0.518264	0	0.304732
0.421292	0.024306	0.028906			0.269682	0.362552	0.150918	2.52e-16	1.4e-05
0.635688	0.107118	0.031449			0.350816	0.192838	0.187414	1.32e-07	0.25659
0.717978	0.099003	0.031018			0.12768	0.090917	0.25447	8.66e-06	0.011549
0.190661	0.08781	0.196613			0.002959	0.751455	0.499627	2.41e-11	0.339521
0.219904	0.042651	5.06e-08			0.060156	0.561364	0.358257	0.000234	0.176031
0.536789	0.000513	0.004036			0.044378	0.336511	0.629677	3.54e-05	4.55e-06
0.222411	0.342904	0.015128			0.093444	0.546489	0.500887	4.27e-12	9.6e-05
0.56178	0.11303	0.001644			0.155491	0.59993	0.001007	2.9e-08	0.037988
0.388834	0.016585	0.004224			0.000225	0.201908	0.164145	3.99e-06	0.322801
0.555884	0.163032	0.096351			0.373564	0.002218	0.026498	3.78e-16	0.000105
0.454259	0.14819	0.227289			0.374582	0.267029	0.067077	0.000114	0.01177
0.291999	0.339538	0.063274			0.330307	0.689681	0.021526	2.31e-05	0.000694
0.374677	0.211427	0.078161			0.086138	0.546068	0.04277	0.005845	0.050577
0.212156	0.047968	0.04642			0.479065	0.253013	0.046125	0.185509	1
0.14368	0.171749	0.006772			0.469791	0.469158	0.088807	2.1e-12	0.091998
0.283227	0.104624	0.448418			0.083619	0.883047	0.022138	0.000183	0.320239
0.211372	0.000443	0.131998			0.374727	0.134026	0.040707	0.000505	0.004125
0.338767	2.73e-08	0.046264			0.496701	0.843207	0.041961	9.38e-06	0.461083
0.165702	0.033162	0.030911			0.827681	0.307713	0.028457	1.29e-11	0.131717
0.206495	0.139128	0.002751			0.127267	0.042204	0.04335	0.048077	0.097078
0.135224	0.03362	0.057804			0.514071	0.511908	0.09366	0.945874	0.089323
0.390311	0.173011	0.098707			0.128707	0.219982	0.080219	1.21e-05	0.476867
0.316057	0.079342	0.119719			0.210483	0.61943	0.052691	0.027659	0.32733
0.423637	0.023388	0.034503			0.328849	0.63148	0.000269	0	0.08721
0.098782	0.093231	0.091268			0.01731	0.616456	0.057271	1.01e-12	0.077099
0.117104	0.084025	0.053163			0.29805	0.278896	0.170019	0	0.465008
0.20215	0.023662	0.776145			0.27894	0.463117	0.051596	3.01e-06	0.31562
0.206242	0.279765	0.019217			0.309433	0.729353	0.183996	0	0.459513
0.107328	0.053917	0.09522			0.53294	0.743494	0.059085	6.3e-17	0.192821
0.49038	0.259954	0.004103			0.680444	0.712119	0.142619	6.1e-12	0.568754
0.287504	0.154489	0.038973			0.418236	0.598897	0.050453	7.33e-11	0.140394
0.314544	0.224028	0.041131			0.338997	0.39876	0.003961	0.074063	0.080878
0.41555	0.149675	0.019402			0.305544	0.168984	0.063088	0.063939	0.187396
0.156739	0.0638	0.06298			0.282327	0.724109	0.030805	0.101642	0.226511
0.113172	0.116775	0.008854			0.001713	0.130338	0.12129	0.006203	0.122737
0.152712	0.058689	0.000162			0.163871	0.00099	0.04611	0.023633	0.280235
0.248596	0.122285	0.044924			0.093081	0.433476	0.055898	0.000542	0.311196
0.078119	0.106551	0.000773			0.016043	0.243246	0.01876	7.28e-06	0.126334
0.378245	0.067836	0.408156			0.239276	0.574915	1.01e-05	1.12e-06	0.061444
0.2533	0.459122	0.006585			0.102626	0.186484	0.049239	0.288263	0.516775
0.277189	0.153975	0.027523			0.110908	0.15936	0.046023	0.022285	0.129392
0.774578	0.00495	0.150052			0.48041	0.696158	0.071763	4.55e-09	0.178378
0.02292	3.85e-09	0.002408			0.153624	0.59752	0.134453	0.135834	3.1e-06
0.43166	0.142183	0.134318			0.532474	0.030847	0.057347	0.002966	0.088937
0.080672	0.12912	0.06084			0.261956	0.649147	0.077393	0.000598	0.371298
0.006283	0.121792	0.05889			0.54491	0.593193	0.043836	0	0.073436
0.024967	0.10539	0.109234			0.062548	0.538284	0.001925	0.101831	0.173242
0.124546	2.09e-07	0.024903			0.147117	0.407591	0.147589	0.000261	0.420702
0.122422	0.161096	0.003983			0.152244	0.631886	0.029803	8.12e-11	0.208663
0.089496	0.082301	0.004508			0.148018	0.014506	0.02262	0.0022	0.01976
0.240445	0.023195	0.068071			0.000142	0.637876	0.033371	3.36e-16	0.062463
0.102708	0.039867	0.106101			0.265524	0.426749	0.034662	2.91e-09	0.346594
0.491453	0.108733	0.137123			0.140705	0.447083	0.04352	9.61e-06	0.062175
0.210142	0.140375	0.014853			0.367505	0.034948	0.013547	1.19e-07	0.230911
0.232565	0.173902	0.006366			0.312756	0.685077	0.059947	0	0.022138
0.430794	0.067234	0.090463			0.526512	0.375822	0.019853	0.024999	0.26823
0.294079	0.000998	0.008266			0.229368	0.311385	0.051247	6.96e-09	0.073376
0.457029	0.403477	0.00808			0.274418	0.605363	0.013181	0.00091	0.263183
0.355288	0.117879	0.010603			0.322566	0.228246	0.052608	5.96e-08	0.060137
0.276184	0.177314	0.01367			0.376508	0.056457	0.114046	0.037114	0.236378
0.526008	0.189458	0.063395			0.196857	0.00081	0.065286	0.952651	0.104164
0.686279	0.003227	0.065094			0.443129	0.759673	0.036853	0.007871	0.158435
0.755342	0.175964	0.007477			0.58376	0.297664	0.061885	0.047672	0.161948
0.305131	0.110817	0.079846			0.467813	4.49e-05	0.010619	0.0141	0.000483
0.659298	0.114426	0.142523			0.275754	0.336045	0.061497	9.93e-07	0.21362
0.023604	3.2e-05	0.084406			0.478519	0.158444	0.050704	1.16e-06	0.043971
0.004502	0.070173	0.083919			0.31049	0.269405	0.005113	0.026155	0.111322
0.091778	0.039601	0.070861			0.008646	0.135947	0.074091	5.26e-05	0.026113
0.364735	0.092043	0.016565			0.53437	0.173828	0.109235	2.96e-06	0.137291
0.107644	0.344352	5.4e-05			0.875982	0.15151	0.023795	1.02e-06	0.014066
0.016229	0.053988	0.139765			0.123689	0.019286	0.014191	0.085885	0.042577
0.000513	0.083897	0.094082			0.19905	0.532631	0.042816	0.154669	0.168956
0.000266	0.000177	0.122823			0.823612	0.682802	0.027786	0.008216	0.062689
0.19994	0.787649	0.183438			0.506142	0.773074	0.001923	0.000123	0.121838
3.8e-05	0.080467	0.242766			0.89291	0.00391	1.98e-07	2.52e-16	0.232601
0.10959	0.256567	0.052125			0.077484	0.734506	0.095664	7.07e-08	0.095812
0.448367	0.096543	0.085073			0.451074	0.60272	0.115945	1.45e-10	0.188671
0.116585	0.114192	0.347223			0.102871	0.135104	0.015966	1.31e-09	0.105912
0.195755	0.082787	8.24e-06			0.154826	0.275283	0.036283	0	0.227588
3.16e-07	0.21029	0.04545			0.281197	0.743985	0.05393	0.066647	0.106659
0.016428	0.042795	0.064791			0.027935	0.009433	0.096713	5.18e-05	0.182617
0.020725	0.089959	0.011057			0.485733	0.494005	0.300517	0.0207	0.046696
0.484811	0.018762	0.000812			0.038833	0.404213	0.06026	1.9e-06	0.066307
0.000135	0.089269	0.060099			0.439402	0.010014	0.04617	0.000207	0.04578
0.026667	0.081228	0.041233			0.489899	0.006972	0.043055	2.52e-16	0.012141
0.516513	0.1338	0.046118			0.493901	0.00202	0.126733	0	2.84e-05
0.329984	0.058173	0.025026			0.574417	0.07528	0.026236	0	0.182132
0.157593	0.065138	0.114378			0.169107	0.672917	0.162623	0.000689	0.084196
0.302008	0.172819	0.082463			0.005622	0.443309	0.088028	0	0.066075
0.606995	0.203845	0.000354			0.5342	0.38263	0.042661	1.49e-05	0.070544
0.340553	0.063064	0.150804			0.351779	0.406195	0.074202	0.052934	0.030716
0.416908	0.103594	0.009123			0.109024	0.101702	0.012779	0.005877	0.314784
0.739691	0.109384	0.000879			0.375042	0.784482	0.092962	0.026667	0.103931
0.496228	0.340239	0.056975			0.033558	0.496379	0.105104	0.001697	0.238325
0.591925	0.224495	0.176193			0.154657	0.401189	0.040892	7.78e-05	0.043372
0.409204	0.134802	0.000792			0.000409	0.736858	0.082549	1.66e-10	0.105704
0.136983	0.089861	0.015509			0.421553	0.438451	0.091802	0.000113	0.090594
0.672614	0.00947	0.063444			0.229817	0.020009	0.286809	0	0.153596
0.737421	0.104718	1.75e-05			0.735005	0.236111	0.107652	1.88e-06	0.291347
0.615283	0.177293	0.000263			0.23771	0.255611	0.03836	0.027257	0.067647
0.352392	0.131909	0.01866			0.008063	0.922665	0.067768	0.377158	0.10425
0.821228	0.10184	0.00261			0.336774	0.680153	0.052623	0.030968	0.114046
[truncated: 11,822 more rows]
