# Supplementary material for: Systematic analysis of immune cell motility leveraging the open intravital microscopy database Immunemap
Source: EMBO J. 2025 Nov 20;45(1):334–48. doi: 10.1038/s44318-025-00629-4 (PMC12759063; doi:10.1038/s44318-025-00629-4)
Supplement: Supplementary file 6 — Source data Fig. 3 [file 44318_2025_629_MOESM6_ESM.zip › F3B_track_stats.xlsx]

## Sheet: Foglio1
duration [min]	annotations	length [um]
42.3878	102	201.307
41.9722	101	114.519
44.8812	108	217.37
25.7651	62	74.166
34.0765	82	78.3141
5.40237	13	21.0752
44.8812	108	116.05
44.8812	108	123.893
44.8812	108	157.915
19.9472	48	41.2482
42.8034	103	169.008
44.0501	106	126.407
42.3878	102	132.352
2.90897	7	11.085
44.8812	108	112.01
44.8812	108	164.756
44.4656	107	158.102
14.5448	35	21.6688
40.7255	98	133.376
44.8812	108	93.7013
44.4656	107	98.0638
44.8812	108	169.303
44.8812	108	190.788
44.8812	108	141.878
11.6359	28	38.6727
42.8034	103	119.119
6.2335	15	18.5853
44.8812	108	222.358
4.57123	11	4.66647
40.7255	98	226.073
42.8034	103	236.163
43.6345	105	334.332
3.32453	8	20.9902
38.6477	93	175.576
1.2467	3	0
39.8944	96	144.6
9.14247	22	55.2123
36.1543	87	95.5491
33.2453	80	168.422
9.55803	23	33.726
24.934	60	100.575
24.5184	59	77.6601
4.9868	12	26.8835
7.89577	19	41.7896
2.90897	7	3.10454
17.4538	42	51.1369
9.9736	24	41.3715
2.4934	6	9.33862
12.467	30	77.1387
16.6227	40	89.5047
14.1293	34	67.9048
11.2203	27	55.8414
2.4934	6	5.94777
7.89577	19	31.3853
4.57123	11	10.7984
24.9708	50	95.9825
27.4679	55	111.417
29.965	60	93.3648
29.965	60	46.122
29.965	60	111.738
29.965	60	68.9346
12.4854	25	122.059
29.965	60	127.888
25.9697	52	84.5473
23.972	48	50.119
25.4702	51	223.179
27.4679	55	119.199
5.49358	11	18.7435
28.9662	58	85.893
29.965	60	100.195
15.4819	31	46.3929
29.965	60	76.6163
20.4761	41	29.49
29.965	60	154.373
29.965	60	71.7894
29.965	60	96.5248
29.965	60	105.942
29.965	60	89.811
29.965	60	85.0966
29.965	60	74.6905
29.965	60	65.9133
29.965	60	131.596
3.49592	7	15.3642
21.4749	43	61.4117
29.965	60	91.3036
28.4667	57	129.921
29.965	60	97.6988
29.965	60	49.873
29.965	60	67.2593
29.965	60	103.493
17.4796	35	115.16
25.4702	51	116.492
2.49708	5	1.52111
3.49592	7	9.02177
14.9825	30	50.4894
12.4854	25	43.6856
10.9872	22	40.466
8.9895	18	17.1165
6.99183	14	36.5365
6.49242	13	45.5706
4.99417	10	13.3592
2.49708	5	10.5662
1.99767	4	4.47818
1.99767	4	8.038
13.937	28	37.9997
29.865	60	98.8722
1.991	4	3.79359
2.9865	6	13.0278
1.991	4	7.76058
1.991	4	2.78179
2.9865	6	8.77109
2.48875	5	2.57291
0.9955	2	2.24722
1.49325	3	1.43246
9.955	20	34.2895
11.4482	23	35.4498
3.48425	7	16.5582
2.9865	6	6.68381
6.47075	13	27.6781
2.48875	5	10.1271
2.9865	6	2.71179
11.946	24	29.7173
6.9685	14	13.9199
4.47975	9	17.5388
19.91	40	84.5165
2.9865	6	10.7608
1.991	4	6.05539
1.991	4	5.19129
7.46625	15	26.3062
3.982	8	23.6857
2.48875	5	5.87913
11.4482	23	25.5117
27.3762	55	113.898
3.982	8	18.627
6.9685	14	22.411
3.48425	7	6.11352
5.47525	11	16.4333
14.9325	30	66.3934
3.48425	7	8.90605
3.982	8	11.4491
0.9955	2	3.73767
3.982	8	7.51931
29.865	60	78.5977
24.8875	50	94.0162
2.48875	5	12.4482
27.3762	55	76.0074
0.9955	2	1.29193
0.9955	2	6.86132
7.46625	15	21.4154
29.865	60	68.8499
2.9865	6	5.59924
6.47075	13	14.1192
1.49325	3	3.73333
2.48875	5	11.1933
2.9865	6	5.80026
18.9145	38	108.105
2.48875	5	12.8602
3.982	8	11.38
1.991	4	2.48398
1.991	4	2.91148
8.9595	18	45.2516
1.49325	3	2.34156
0.9955	2	1.23455
1.49325	3	2.47186
12.9415	26	29.3861
3.982	8	12.8605
0.9955	2	1.096
6.47075	13	20.1863
18.9145	38	115.819
14.9325	30	66.7247
3.982	8	9.06017
13.4392	27	37.9406
6.47075	13	21.1543
4.47975	9	7.92188
0.9955	2	0.901563
1.991	4	4.32241
2.9865	6	11.7541
3.982	8	12.558
1.49325	3	3.00149
5.973	12	16.2086
1.991	4	3.28527
3.982	8	13.1444
18.4167	37	90.5488
3.48425	7	6.66592
1.991	4	2.81277
8.9595	18	26.6939
0.9955	2	5.08543
4.47975	9	9.68116
6.47075	13	11.3194
2.48875	5	6.75212
0.9955	2	4.713
1.49325	3	4.43852
1.49325	3	1.95478
1.49325	3	3.7291
12.4437	25	64.9732
2.48875	5	7.27395
1.49325	3	2.44588
1.49325	3	4.09355
0.9955	2	0.534805
17.919	36	115.731
1.991	4	6.3536
1.49325	3	5.33481
8.9595	18	31.934
5.47525	11	11.3097
0.9955	2	1.981
3.982	8	18.0502
0.9955	2	1.37146
7.964	16	18.6479
0.9955	2	3.04678
1.991	4	13.3611
3.48425	7	13.6496
6.9685	14	12.2553
2.9865	6	11.0768
3.48425	7	8.34629
4.9775	10	21.9845
2.48875	5	7.90989
0.9955	2	1.91426
1.49325	3	1.84308
4.9775	10	12.0377
3.48425	7	23.9697
3.982	8	7.5716
1.49325	3	1.73811
1.991	4	5.49071
2.48875	5	4.20686
0.9955	2	0.80295
1.991	4	8.21828
29.865	60	57.8718
12.4437	25	38.8329
13.937	28	38.1865
29.865	60	48.7723
6.9685	14	21.1472
29.865	60	90.9514
29.865	60	61.6221
2.9865	6	5.46349
16.4257	33	37.2885
29.865	60	63.8707
13.4392	27	27.3536
13.4392	27	18.8176
22.8965	46	99.2945
29.865	60	58.6491
29.865	60	103.662
29.865	60	79.6648
29.865	60	58.6491
29.865	60	46.367
28.3717	57	50.7226
11.946	24	34.1009
8.9595	18	20.684
29.865	60	69.6326
29.865	60	63.4071
19.91	40	52.1241
29.865	60	59.9631
29.865	60	80.0672
15.4302	31	33.9064
17.4212	35	30.9561
26.3807	53	53.7122
23.892	48	80.489
26.8785	54	74.0089
29.865	60	58.815
29.865	60	63.3683
28.3717	57	64.609
13.937	28	32.8395
29.865	60	60.6937
29.865	60	52.7813
29.865	60	52.4832
29.865	60	54.9782
3.982	8	8.92354
29.865	60	49.3038
29.865	60	48.3673
29.865	60	60.7156
27.874	56	89.1682
0.9955	2	0.5
26.8785	54	104.602
29.865	60	59.9937
28.8695	58	73.1226
11.4482	23	36.7765
29.865	60	48.3304
28.3717	57	89.8487
29.865	60	59.8526
29.865	60	66.3336
29.865	60	60.301
29.865	60	119.896
29.865	60	34.1838
29.865	60	63.3456
2.9865	6	6.53708
29.865	60	53.7691
3.982	8	19.9299
28.3717	57	46.5501
27.874	56	97.7623
29.865	60	64.2392
22.3987	45	42.3229
29.3672	59	62.0306
29.865	60	69.8651
29.865	60	58.6376
29.865	60	129.353
1.991	4	11.2487
6.47075	13	27.685
24.3897	49	56.907
4.9775	10	11.8972
29.865	60	53.2757
29.865	60	46.5356
6.9685	14	22.4885
21.901	44	41.2613
3.982	8	12.0318
29.865	60	74.2008
29.865	60	94.5234
29.3672	59	47.3296
15.4302	31	35.5043
29.865	60	56.9228
29.865	60	55.8296
9.955	20	33.6952
29.865	60	64.8624
29.3672	59	129.918
11.4482	23	30.698
29.865	60	32.3752
29.865	60	56.5767
3.982	8	14.4181
29.865	60	88.0301
29.865	60	50.4923
29.3672	59	76.8152
29.865	60	61.6639
22.3987	45	62.3443
13.937	28	33.5663
29.3672	59	90.5981
29.865	60	77.1168
29.865	60	48.1383
3.48425	7	8.9897
29.865	60	61.4998
14.9325	30	28.8891
2.48875	5	10.0268
27.874	56	62.5158
6.9685	14	29.0802
1.49325	3	2.522
29.865	60	55.0971
29.865	60	65.7476
6.47075	13	12.5596
29.865	60	59.5697
29.865	60	68.9731
0.9955	2	0.72111
2.9865	6	4.87226
29.865	60	73.2974
29.3672	59	50.9745
11.946	24	32.3191
3.982	8	17.8162
28.3717	57	182.341
12.4437	25	43.7893
28.8695	58	61.6572
5.47525	11	28.8308
27.874	56	165.361
2.48875	5	18.1798
24.3897	49	112.029
27.3762	55	61.0645
25.3852	51	34.442
18.9145	38	79.5245
5.47525	11	22.0844
1.991	4	13.3281
8.46175	17	14.9572
13.937	28	43.5139
7.964	16	32.5635
19.4122	39	39.1587
2.48875	5	9.74708
20.4077	41	87.2588
20.4077	41	76.2332
18.4167	37	50.8201
3.48425	7	15.4731
18.4167	37	36.1087
5.47525	11	20.9391
15.928	32	49.086
6.9685	14	34.2793
9.955	20	39.5022
1.991	4	5.89229
14.9325	30	34.5753
14.9325	30	54.7115
13.937	28	52.0271
11.4482	23	62.3438
13.4392	27	20.1244
1.49325	3	2.96484
10.9505	22	60.8916
5.47525	11	19.7825
7.964	16	13.8977
7.46625	15	15.0398
6.9685	14	22.802
5.973	12	20.1555
5.973	12	14.7986
3.982	8	11.4834
3.48425	7	11.7219
2.9865	6	9.04795
2.48875	5	8.52905
2.48875	5	2.9829
2.48875	5	6.05517
56.0937	57	255.258
11.8092	12	71.6297
28.5389	29	181.429
15.7456	16	104.692
19.682	20	146.74
18.6931	19	86.1809
45.2571	46	236.556
29.5155	30	35.6868
58.0471	59	491.955
3.9354	4	16.6336
33.4509	34	178.273
33.4509	34	149.443
43.2894	44	259.239
6.88695	7	27.5361
38.3701	39	162.221
37.3863	38	294.78
1.9677	2	0.765242
11.8062	12	38.6003
1.9677	2	6.53262
7.8708	8	64.6704
71.0748	72	357.673
17.7687	18	125.933
21.7173	22	122.822
34.5502	35	180.647
21.7173	22	117.614
21.7173	22	93.1624
1.9743	2	3.52313
14.8072	15	106.786
23.6916	24	60.8428
18.7558	19	46.803
1.9743	2	2.52392
7.8972	8	32.0935
14.5158	15	129.189
29.0315	30	183.134
28.0638	29	106.758
3.87087	4	21.8875
14.5158	15	73.594
21.6502	22	129.211
43.3004	44	262.765
52.1573	53	223.104
29.523	30	195.898
17.7138	18	71.8587
14.7615	15	79.9974
1.46605	3	3.19557
15.1492	31	47.8203
15.1492	31	18.3575
11.7284	24	93.3207
15.1492	31	68.9596
15.1492	31	54.8866
15.1492	31	49.9299
15.1492	31	19.1667
3.90947	8	11.1081
15.1492	31	33.6937
15.1492	31	84.2082
11.7284	24	25.2505
15.1492	31	49.5104
15.1492	31	104.324
15.1492	31	32.2383
15.1492	31	18.6467
4.88683	10	18.5949
9.77367	20	79.4565
5.8642	12	13.4263
15.1492	31	44.0396
8.30762	17	30.2631
0.977367	2	9.19439
15.1492	31	54.4634
5.8642	12	19.5762
1.46605	3	4.89641
14.1718	29	27.7371
1.46605	3	13.6837
15.1492	31	57.1001
15.1492	31	36.1175
15.1492	31	70.6392
15.1492	31	39.7602
15.1492	31	31.6752
15.1492	31	9.97088
15.1492	31	44.0827
2.44342	5	12.5717
15.1492	31	21.7957
2.9321	6	1.61387
15.1492	31	33.3363
15.1492	31	45.7924
9.77367	20	27.6239
7.33025	15	27.123
3.42078	7	17.4278
15.1492	31	38.327
3.90947	8	8.26689
6.84157	14	35.4795
3.42078	7	18.9573
15.1492	31	22.013
15.1492	31	91.6102
15.1492	31	35.5254
5.8642	12	19.3266
1.95473	4	11.1407
15.1492	31	58.1927
15.1492	31	109.127
15.1492	31	84.7899
15.1492	31	12.3364
15.1492	31	37.6484
12.2171	25	35.5272
3.90947	8	5.75106
14.1718	29	84.3774
12.2171	25	64.8771
15.1492	31	31.4684
15.1492	31	48.5142
15.1492	31	42.6413
14.1718	29	35.7374
15.1492	31	45.1939
15.1492	31	52.2506
15.1492	31	27.8551
15.1492	31	14.4602
14.6605	30	44.8506
15.1492	31	56.5716
2.9321	6	21.9446
5.8642	12	89.4255
15.1492	31	33.5407
15.1492	31	35.3088
15.1492	31	35.4456
15.1492	31	55.8414
15.1492	31	65.9365
15.1492	31	39.0294
15.1492	31	20.4341
15.1492	31	37.0861
15.1492	31	58.6812
15.1492	31	26.282
15.1492	31	54.245
15.1492	31	44.8854
1.95473	4	5.04372
15.1492	31	33.4208
15.1492	31	18.3387
4.39815	9	16.0423
15.1492	31	9.76496
6.35288	13	16.3081
15.1492	31	27.9735
15.1492	31	97.3132
15.1492	31	76.6933
15.1492	31	54.2534
2.44342	5	8.91861
3.42078	7	12.7938
15.1492	31	34.4123
15.1492	31	22.5767
15.1492	31	43.3476
15.1492	31	70.0056
15.1492	31	35.5846
1.46605	3	21.5266
15.1492	31	110.393
15.1492	31	31.9729
9.28498	19	46.3885
4.88683	10	27.8475
15.1492	31	25.5824
6.84157	14	27.6276
0.977367	2	2.136
15.1492	31	43.2154
15.1492	31	34.9418
4.39815	9	18.0895
15.1492	31	60.9239
15.1492	31	39.3744
14.6605	30	88.8897
6.35288	13	17.9881
14.1718	29	42.5372
11.7284	24	34.7537
14.1718	29	46.0453
1.46605	3	6.14065
4.88683	10	13.5798
13.1944	27	46.5745
2.9321	6	26.5774
0.977367	2	3.82099
13.1944	27	95.0424
12.7058	26	48.7249
12.2171	25	54.0131
10.751	22	41.2271
0.977367	2	0.958532
2.9321	6	6.39839
11.2397	23	22.1918
11.2397	23	34.7056
0.977367	2	18.3835
11.2397	23	62.2295
1.95473	4	6.28333
10.751	22	67.4049
10.751	22	70.1333
1.46605	3	2.5108
9.28498	19	32.8178
5.8642	12	22.0622
1.95473	4	7.57921
4.88683	10	6.43956
7.81893	16	81.2188
8.30762	17	24.8053
8.30762	17	26.2695
8.30762	17	60.686
7.81893	16	43.783
7.81893	16	22.8164
3.90947	8	15.0372
6.84157	14	41.6582
3.42078	7	2.98096
6.84157	14	44.6101
3.90947	8	21.3125
3.90947	8	14.165
0.977367	2	1.36183
0.977367	2	0.8
0.977367	2	0.272
1.95473	4	3.8204
5.8642	12	28.3998
2.44342	5	43.3311
4.39815	9	16.9926
4.39815	9	13.3243
2.44342	5	11.0603
4.39815	9	14.0682
2.44342	5	4.82078
3.42078	7	21.9547
3.90947	8	19.4502
3.42078	7	15.5516
3.42078	7	12.8256
1.46605	3	1.70705
2.9321	6	29.6042
1.46605	3	2.4096
2.44342	5	13.4204
2.44342	5	14.3538
1.95473	4	5.31967
1.46605	3	3.33604
0.977367	2	2.0776
15.1492	31	16.9411
15.1492	31	33.181
5.8642	12	25.643
15.1492	31	41.8077
15.1492	31	25.4904
15.1492	31	51.6445
14.1718	29	40.7092
1.46605	3	11.9389
15.1492	31	23.3909
13.1944	27	32.0394
15.1492	31	35.9021
15.1492	31	38.6747
15.1492	31	47.598
15.1492	31	29.1612
15.1492	31	46.7348
15.1492	31	26.3313
15.1492	31	38.1938
15.1492	31	45.0927
15.1492	31	32.2652
15.1492	31	24.1896
15.1492	31	30.6766
15.1492	31	23.3465
15.1492	31	22.9507
15.1492	31	42.7138
15.1492	31	47.5825
15.1492	31	13.3682
15.1492	31	43.4182
15.1492	31	23.9774
15.1492	31	14.8571
15.1492	31	38.0333
0.977367	2	1.22921
15.1492	31	26.7624
15.1492	31	47.5498
15.1492	31	21.3138
15.1492	31	38.2407
2.44342	5	8.70817
15.1492	31	26.4185
15.1492	31	55.2298
15.1492	31	32.0973
15.1492	31	30.3473
15.1492	31	25.3707
5.37552	11	43.5297
6.84157	14	17.897
7.81893	16	20.6616
15.1492	31	35.7951
15.1492	31	20.3994
15.1492	31	36.3326
15.1492	31	29.4133
15.1492	31	33.3633
15.1492	31	50.654
15.1492	31	22.9751
12.2171	25	36.786
15.1492	31	17.2666
15.1492	31	19.4047
8.30762	17	25.3376
2.9321	6	11.2224
15.1492	31	29.9287
15.1492	31	37.9934
15.1492	31	38.7606
15.1492	31	33.5338
15.1492	31	25.369
15.1492	31	35.3364
15.1492	31	40.4527
2.9321	6	13.1815
15.1492	31	34.7654
15.1492	31	48.8058
15.1492	31	91.5104
15.1492	31	24.0571
6.35288	13	26.2261
15.1492	31	29.8082
15.1492	31	33.2718
15.1492	31	38.1795
15.1492	31	39.7996
15.1492	31	33.1668
6.35288	13	14.0001
15.1492	31	40.4212
15.1492	31	37.6154
15.1492	31	46.7068
15.1492	31	26.6118
15.1492	31	36.5934
2.44342	5	3.88375
15.1492	31	30.9983
15.1492	31	26.1449
15.1492	31	40.6404
15.1492	31	27.9129
15.1492	31	40.1365
15.1492	31	38.1173
9.77367	20	27.375
15.1492	31	26.1384
3.42078	7	4.86026
12.7058	26	22.5762
15.1492	31	56.5311
15.1492	31	42.1991
14.1718	29	34.4363
15.1492	31	31.603
14.6605	30	40.8341
15.1492	31	27.3897
15.1492	31	46.487
15.1492	31	39.2654
15.1492	31	37.3832
15.1492	31	44.09
15.1492	31	38.1387
15.1492	31	27.6339
15.1492	31	84.1143
15.1492	31	21.9643
15.1492	31	40.581
15.1492	31	29.1713
6.35288	13	13.5831
15.1492	31	49.4695
15.1492	31	30.0185
12.2171	25	18.9764
15.1492	31	28.2003
15.1492	31	17.3575
15.1492	31	24.8165
6.35288	13	17.398
15.1492	31	24.256
15.1492	31	37.1806
15.1492	31	38.958
6.35288	13	13.0221
15.1492	31	24.9955
15.1492	31	33.0059
15.1492	31	60.7833
9.28498	19	98.8101
15.1492	31	42.3239
15.1492	31	48.1541
4.39815	9	11.1062
15.1492	31	56.597
15.1492	31	46.023
15.1492	31	29.9138
15.1492	31	27.5647
15.1492	31	33.3531
0.977367	2	2.14838
0.977367	2	18.1644
15.1492	31	29.9723
15.1492	31	34.6214
15.1492	31	33.7555
15.1492	31	46.4924
15.1492	31	52.9069
15.1492	31	36.1271
15.1492	31	42.0741
15.1492	31	25.4714
15.1492	31	39.8041
15.1492	31	29.4496
15.1492	31	31.2715
15.1492	31	20.6318
15.1492	31	30.6499
15.1492	31	34.7476
15.1492	31	45.6597
15.1492	31	48.5787
15.1492	31	24.4825
15.1492	31	41.2137
15.1492	31	40.2066
15.1492	31	22.0523
15.1492	31	36.8182
3.42078	7	13.1182
15.1492	31	29.215
15.1492	31	34.9958
15.1492	31	24.4609
2.9321	6	12.5708
15.1492	31	32.0767
15.1492	31	21.8047
15.1492	31	21.5802
15.1492	31	39.606
15.1492	31	19.2038
15.1492	31	26.214
14.6605	30	126.926
15.1492	31	25.1511
15.1492	31	41.7738
15.1492	31	40.8377
15.1492	31	26.1519
15.1492	31	50.6433
4.39815	9	34.0487
15.1492	31	25.2993
15.1492	31	32.7243
15.1492	31	30.8551
15.1492	31	41.2678
15.1492	31	34.9696
15.1492	31	38.8241
15.1492	31	41.2997
0.977367	2	2.51517
15.1492	31	28.273
15.1492	31	37.5182
15.1492	31	28.4148
15.1492	31	44.3859
6.84157	14	27.1871
15.1492	31	35.071
15.1492	31	30.2107
15.1492	31	44.4102
14.1718	29	24.5671
15.1492	31	32.4918
3.42078	7	8.85449
15.1492	31	27.7096
15.1492	31	26.1454
15.1492	31	25.5472
5.8642	12	18.8985
15.1492	31	41.7488
8.30762	17	24.1273
15.1492	31	35.1762
15.1492	31	30.8413
15.1492	31	27.5916
15.1492	31	34.2377
15.1492	31	31.3672
15.1492	31	32.4494
15.1492	31	22.0417
15.1492	31	22.7533
15.1492	31	58.9447
15.1492	31	20.1737
15.1492	31	36.5455
15.1492	31	31.7446
15.1492	31	49.5587
15.1492	31	30.6409
3.90947	8	13.1904
14.1718	29	26.8462
15.1492	31	21.5915
15.1492	31	24.3197
6.35288	13	20.1778
15.1492	31	38.5278
3.42078	7	6.78394
15.1492	31	26.3318
15.1492	31	57.2709
15.1492	31	48.061
15.1492	31	30.7103
15.1492	31	26.8508
15.1492	31	27.595
4.88683	10	19.3761
15.1492	31	31.4062
15.1492	31	49.6882
15.1492	31	30.4072
15.1492	31	18.9749
5.37552	11	15.4373
15.1492	31	23.9076
10.2623	21	15.7943
15.1492	31	32.123
15.1492	31	32.5428
15.1492	31	41.6032
15.1492	31	36.9346
11.2397	23	41.3255
2.9321	6	12.4597
15.1492	31	29.8702
15.1492	31	43.5079
15.1492	31	42.6826
15.1492	31	32.2704
15.1492	31	30.9725
2.44342	5	7.78584
15.1492	31	40.1534
15.1492	31	30.8096
15.1492	31	38.3945
3.42078	7	11.0865
15.1492	31	18.9881
15.1492	31	26.8341
15.1492	31	36.3753
15.1492	31	36.4021
15.1492	31	32.6419
15.1492	31	41.7474
6.84157	14	21.6657
15.1492	31	29.2962
15.1492	31	42.1628
15.1492	31	40.7387
15.1492	31	36.6172
15.1492	31	30.6033
15.1492	31	23.1488
6.35288	13	16.0761
14.6605	30	52.6783
0.977367	2	9.07196
1.46605	3	15.4431
15.1492	31	40.24
15.1492	31	35.1833
12.7058	26	50.634
15.1492	31	40.7436
4.88683	10	8.20648
9.77367	20	21.7679
15.1492	31	47.4202
15.1492	31	24.4831
15.1492	31	42.5692
15.1492	31	33.1513
15.1492	31	50.3414
12.2171	25	32.1744
9.77367	20	26.2212
15.1492	31	20.1095
6.84157	14	10.7404
15.1492	31	26.5685
15.1492	31	21.6336
15.1492	31	30.3471
15.1492	31	36.5772
14.1718	29	26.6447
15.1492	31	17.5826
15.1492	31	27.721
15.1492	31	21.7223
15.1492	31	35.5021
8.7963	18	10.3841
15.1492	31	41.6463
12.2171	25	31.261
15.1492	31	26.7939
15.1492	31	16.5998
5.37552	11	15.9296
15.1492	31	60.264
15.1492	31	31.4073
8.7963	18	17.6437
15.1492	31	56.5932
2.44342	5	4.91582
7.33025	15	28.7377
15.1492	31	31.7332
15.1492	31	20.2134
15.1492	31	38.9738
15.1492	31	32.1216
15.1492	31	24.9252
5.37552	11	12.9026
15.1492	31	24.7994
15.1492	31	43.9545
15.1492	31	25.1049
2.44342	5	10.6412
15.1492	31	38.5444
5.8642	12	13.6856
15.1492	31	42.7032
3.90947	8	13.3467
15.1492	31	42.1625
15.1492	31	26.2205
3.42078	7	7.97959
15.1492	31	41.5558
15.1492	31	30.8935
15.1492	31	26.6995
4.39815	9	7.92312
14.6605	30	38.8005
14.1718	29	36.4975
10.2623	21	42.2465
4.88683	10	21.5623
14.1718	29	48.9758
3.90947	8	9.73077
14.1718	29	46.2674
1.95473	4	16.6764
14.1718	29	31.2934
10.751	22	36.0135
13.6831	28	15.1666
13.1944	27	23.1147
0.977367	2	14.7854
4.39815	9	11.2105
12.7058	26	25.4698
12.7058	26	42.512
9.28498	19	31.5007
12.7058	26	32.6015
11.7284	24	14.3506
12.7058	26	56.7408
12.7058	26	37.1295
2.44342	5	5.18116
2.9321	6	14.6774
3.42078	7	26.9757
12.2171	25	19.2028
4.39815	9	6.04805
12.2171	25	83.221
11.7284	24	17.5099
11.7284	24	26.692
1.46605	3	5.47504
10.751	22	58.3149
10.751	22	20.1462
10.751	22	19.1008
10.2623	21	34.1166
10.2623	21	14.1458
9.77367	20	47.1221
3.42078	7	5.51038
9.77367	20	15.5037
9.77367	20	20.1675
9.28498	19	17.5662
9.28498	19	19.0025
8.7963	18	20.0448
8.7963	18	83.0235
8.7963	18	36.7951
1.95473	4	5.429
8.30762	17	25.4476
7.81893	16	15.0961
1.46605	3	4.12286
6.35288	13	17.1103
7.81893	16	54.6364
7.33025	15	21.8214
6.84157	14	31.6616
7.33025	15	26.1748
4.88683	10	25.4287
7.33025	15	11.0303
6.84157	14	22.3591
6.84157	14	17.3034
6.84157	14	9.04461
6.35288	13	11.3141
3.42078	7	5.89413
6.35288	13	19.169
0.977367	2	9.14112
2.44342	5	5.00535
5.8642	12	12.3035
5.8642	12	22.5415
5.37552	11	41.49
5.37552	11	10.8702
4.88683	10	11.4038
2.9321	6	4.69115
2.44342	5	19.2718
2.9321	6	6.41362
3.42078	7	4.48402
2.44342	5	7.10962
2.9321	6	11.2386
2.9321	6	17.5643
2.44342	5	8.02872
2.44342	5	8.84342
2.44342	5	14.6967
1.46605	3	14.1996
1.95473	4	3.61313
1.95473	4	7.82492
1.95473	4	4.72917
1.46605	3	2.15601
1.46605	3	15.8826
1.46605	3	5.73619
0.977367	2	0.8
0.977367	2	1.52984
25.7392	45	78.3528
25.7392	45	38.526
25.7392	45	60.91
25.7392	45	41.0832
25.1673	44	38.1138
25.1673	44	44.6012
21.1634	37	86.444
25.7392	45	46.042
24.0233	42	64.5586
25.7392	45	76.562
25.7392	45	60.1185
6.29182	11	10.3922
21.1634	37	47.9036
25.7392	45	47.4692
25.7392	45	70.3923
2.85992	5	7.92557
25.1673	44	67.9174
25.7392	45	64.6684
25.7392	45	54.1902
25.1673	44	46.4871
25.1673	44	40.818
25.7392	45	48.9531
25.1673	44	27.6188
25.7392	45	57.5089
25.1673	44	44.5698
25.1673	44	48.8606
25.7392	45	44.177
25.1673	44	47.6844
16.0155	28	44.5743
25.1673	44	32.0625
25.7392	45	49.8511
25.7392	45	69.5608
21.1634	37	45.0846
25.1673	44	55.1581
25.7392	45	69.0271
25.1673	44	39.3187
25.7392	45	57.2418
23.4513	41	42.9298
25.1673	44	39.7143
14.2996	25	37.4937
1.71595	3	3.31201
25.1673	44	49.7328
25.1673	44	100.207
25.7392	45	44.992
24.0233	42	53.6846
25.1673	44	44.8749
25.1673	44	33.131
22.3073	39	52.3881
25.7392	45	35.2065
24.5953	43	62.4393
6.29182	11	52.4089
25.7392	45	63.7391
25.1673	44	47.1738
25.1673	44	46.3217
24.5953	43	56.6433
25.7392	45	50.5171
4.00388	7	9.70561
24.0233	42	47.1767
25.7392	45	51.5456
6.8638	12	20.1323
25.1673	44	53.971
24.0233	42	83.2355
25.1673	44	77.4396
4.00388	7	18.7719
25.1673	44	49.623
25.1673	44	45.7123
25.7392	45	90.693
9.72372	17	39.8857
25.7392	45	48.0011
25.1673	44	56.6445
25.1673	44	75.9061
25.1673	44	54.4362
25.1673	44	97.6319
25.1673	44	46.31
25.7392	45	48.5211
18.8754	33	72.9134
25.1673	44	53.0127
25.1673	44	62.0819
25.7392	45	57.0207
25.7392	45	53.6417
24.0233	42	75.4676
14.2996	25	56.0406
24.5953	43	45.8726
25.1673	44	58.1455
25.7392	45	52.1872
1.71595	3	6.02092
25.1673	44	43.2325
25.7392	45	63.0628
25.1673	44	52.0176
25.7392	45	47.8064
25.7392	45	63.0177
15.4435	27	33.7518
21.1634	37	42.9737
25.7392	45	49.2609
25.1673	44	47.2312
25.1673	44	47.374
25.7392	45	38.0531
25.7392	45	50.7967
25.7392	45	77.3677
25.7392	45	36.6234
18.8754	33	47.4992
16.0155	28	69.3507
25.1673	44	126.658
25.7392	45	50.5074
25.7392	45	56.3078
25.7392	45	63.3076
2.28793	4	6.13173
1.71595	3	11.3282
19.4474	34	46.4641
25.7392	45	44.9458
25.7392	45	61.3927
25.7392	45	55.0912
25.7392	45	41.8436
25.7392	45	57.2731
25.1673	44	42.162
17.7315	31	50.8433
25.7392	45	88.6316
25.7392	45	58.6895
14.2996	25	24.5663
24.5953	43	34.554
25.7392	45	48.71
25.1673	44	37.2214
25.7392	45	68.0487
3.4319	6	7.43592
23.4513	41	53.6944
25.7392	45	49.7463
25.1673	44	33.7503
24.5953	43	48.1888
9.15173	16	28.7623
1.14397	2	1.03426
25.1673	44	49.3573
24.0233	42	51.1719
25.7392	45	49.6079
21.1634	37	52.6127
10.8677	19	23.5277
25.7392	45	40.3915
25.1673	44	40.3035
25.7392	45	80.3032
24.0233	42	50.6564
14.2996	25	26.2136
25.7392	45	62.0059
25.7392	45	97.186
25.1673	44	53.7548
25.1673	44	91.2696
25.7392	45	78.315
25.1673	44	44.779
25.1673	44	48.8452
17.1595	30	22.9575
25.7392	45	40.2033
25.7392	45	44.7409
10.8677	19	56.7645
25.1673	44	49.5236
25.1673	44	50.539
25.1673	44	44.839
25.7392	45	68.7063
25.7392	45	56.1817
9.72372	17	36.435
25.7392	45	45.8921
25.7392	45	72.8201
23.4513	41	58.9836
25.1673	44	45.6397
1.71595	3	5.09967
9.72372	17	14.3147
22.3073	39	33.4479
24.0233	42	38.6405
1.71595	3	6.74189
4.00388	7	15.1426
6.8638	12	16.6334
1.14397	2	7.5805
1.71595	3	75.4361
8.00777	14	15.8058
22.3073	39	73.8434
21.1634	37	41.2879
21.7354	38	77.0432
20.0194	35	89.3473
1.71595	3	34.8914
21.1634	37	35.8515
20.0194	35	76.1788
2.85992	5	8.97519
18.8754	33	28.7527
4.57587	8	9.05669
6.29182	11	18.2067
8.57975	15	39.3343
1.14397	2	31.4911
1.14397	2	3.29061
16.5875	29	76.2428
16.5875	29	29.7045
16.5875	29	22.58
4.57587	8	19.0889
6.8638	12	11.5214
1.14397	2	2.00998
11.4397	20	80.8577
14.8716	26	37.3117
1.71595	3	4.18203
14.2996	25	26.677
2.28793	4	52.7871
14.2996	25	120.998
13.1556	23	82.1178
5.71983	10	15.0374
12.0116	21	49.8975
1.14397	2	3.09
6.29182	11	64.5026
11.4397	20	33.2975
10.8677	19	12.8661
1.14397	2	5.6356
10.2957	18	50.1793
10.8677	19	47.1413
2.28793	4	10.8607
2.85992	5	5.07705
8.57975	15	17.8398
2.28793	4	4.44353
2.85992	5	18.6414
1.71595	3	4.43929
2.28793	4	13.7956
5.71983	10	8.28358
6.8638	12	98.18
2.28793	4	23.1709
5.71983	10	14.7373
5.14785	9	11.9941
2.28793	4	7.50353
4.57587	8	43.6372
3.4319	6	34.7461
4.00388	7	11.0447
2.28793	4	1.74271
3.4319	6	15.0435
2.28793	4	2.90233
2.28793	4	4.05095
1.71595	3	5.59436
1.14397	2	1.93734
1.14397	2	1.68739
1.14397	2	7.86762
25.7392	45	85.5569
25.7392	45	55.1184
24.0233	42	67.706
25.7392	45	42.0379
22.3073	39	41.8064
25.7392	45	49.3764
25.7392	45	55.296
23.4513	41	86.2961
21.7354	38	52.5427
8.00777	14	46.2656
25.7392	45	58.0593
25.7392	45	85.8964
25.1673	44	90.2448
25.1673	44	63.9567
25.7392	45	38.8613
25.7392	45	59.6799
16.0155	28	30.865
25.7392	45	59.3969
24.0233	42	59.2301
7.43578	13	18.0776
13.1556	23	40.322
25.7392	45	68.7375
25.7392	45	159.819
25.7392	45	62.473
25.7392	45	177.207
25.7392	45	46.9054
25.7392	45	59.5418
25.7392	45	35.5754
12.0116	21	74.3677
25.7392	45	51.3725
25.7392	45	73.7214
25.7392	45	65.7265
9.15173	16	17.1849
25.7392	45	132.628
2.85992	5	3.62531
25.7392	45	57.4887
25.7392	45	65.6387
21.7354	38	48.1463
25.1673	44	66.4895
25.7392	45	71.0102
25.7392	45	62.7164
25.7392	45	60.8523
18.8754	33	98.8266
25.7392	45	125.012
25.7392	45	138.998
25.7392	45	117.027
25.7392	45	75.2876
25.7392	45	67.9743
25.7392	45	52.451
8.57975	15	11.4455
5.71983	10	13.1608
25.7392	45	54.5955
10.8677	19	29.4227
25.7392	45	119.723
25.7392	45	105.823
25.7392	45	48.8232
3.4319	6	6.58577
5.71983	10	12.538
10.2957	18	24.7739
25.7392	45	48.0972
4.00388	7	11.8459
25.7392	45	41.4214
1.71595	3	1.89415
20.0194	35	34.8142
25.7392	45	100.003
13.7276	24	61.2602
25.7392	45	71.2727
10.8677	19	59.2598
25.7392	45	112.297
25.7392	45	124.477
24.5953	43	60.9823
13.7276	24	33.5193
22.8793	40	45.59
25.7392	45	56.0501
16.0155	28	37.2177
25.1673	44	84.421
25.7392	45	57.5478
25.7392	45	36.2689
25.7392	45	33.0699
4.57587	8	11.389
25.7392	45	53.9244
2.28793	4	13.1688
24.0233	42	49.8467
25.1673	44	50.729
25.7392	45	39.235
25.7392	45	97.4134
3.4319	6	21.2487
25.7392	45	119.697
25.7392	45	73.2738
25.1673	44	39.6539
11.4397	20	37.8684
24.5953	43	44.2176
2.85992	5	4.02529
14.8716	26	35.2211
25.7392	45	118.224
25.7392	45	120.847
12.0116	21	46.0619
25.7392	45	58.4887
19.4474	34	89.1026
9.72372	17	24.3678
18.8754	33	66.1979
11.4397	20	25.3385
25.1673	44	80.8522
5.71983	10	11.5617
15.4435	27	38.0248
24.5953	43	84.1335
24.0233	42	43.6509
6.29182	11	47.808
9.15173	16	62.2098
25.7392	45	83.3147
25.7392	45	169.834
5.14785	9	9.19971
10.8677	19	48.6976
25.7392	45	42.8159
25.7392	45	111.531
25.7392	45	147.496
21.1634	37	60.3297
25.7392	45	65.6694
24.5953	43	39.5233
6.8638	12	26.3869
25.7392	45	63.867
12.5836	22	38.3918
23.4513	41	48.5937
25.7392	45	45.8222
25.7392	45	52.361
25.7392	45	76.2494
13.1556	23	32.8889
25.7392	45	80.0077
25.7392	45	59.3869
8.00777	14	14.1915
12.5836	22	57.2898
2.28793	4	5.51674
25.7392	45	122.73
3.4319	6	4.60211
19.4474	34	63.9358
25.7392	45	101.818
24.5953	43	57.7807
25.7392	45	70.2348
9.15173	16	51.5345
5.71983	10	23.0075
1.71595	3	6.06984
25.1673	44	84.9713
25.7392	45	49.9301
9.15173	16	45.0775
25.7392	45	52.5842
4.57587	8	7.96312
23.4513	41	74.7678
25.7392	45	36.2722
18.8754	33	47.3091
25.7392	45	44.1217
2.28793	4	3.28261
25.1673	44	51.4066
25.7392	45	111.897
9.15173	16	23.9472
25.7392	45	49.4059
1.14397	2	10.4543
25.7392	45	58.1129
16.0155	28	65.5777
14.2996	25	35.723
25.7392	45	59.1865
22.8793	40	98.2326
13.7276	24	105.37
23.4513	41	90.8076
21.1634	37	93.0323
25.7392	45	78.6503
25.7392	45	57.2453
25.7392	45	55.9202
17.1595	30	75.2545
18.8754	33	52.8464
1.14397	2	1.20681
19.4474	34	75.2062
10.2957	18	26.5557
25.7392	45	63.2852
25.1673	44	41.4518
25.7392	45	58.3234
25.1673	44	107.88
2.85992	5	14.2
25.1673	44	46.9564
15.4435	27	43.4125
2.85992	5	9.38729
25.7392	45	67.0819
25.7392	45	75.6663
5.71983	10	39.845
25.7392	45	69.2735
16.5875	29	97.1865
25.7392	45	52.5764
25.7392	45	49.0109
9.72372	17	26.5114
16.0155	28	26.6222
25.7392	45	94.5088
25.7392	45	58.7939
25.7392	45	85.3363
11.4397	20	30.0845
25.7392	45	35.6257
25.7392	45	45.6533
20.5914	36	174.681
7.43578	13	24.5449
22.3073	39	53.6838
24.0233	42	66.5993
25.7392	45	63.6833
25.7392	45	53.0629
4.57587	8	20.3633
25.7392	45	193.992
25.7392	45	66.3218
25.7392	45	65.3293
4.00388	7	9.54006
20.0194	35	49.1716
25.7392	45	85.9497
1.71595	3	0.507359
12.0116	21	44.9031
22.8793	40	53.5783
12.0116	21	24.0617
1.71595	3	3.03863
25.7392	45	51.6562
12.5836	22	48.4006
2.85992	5	9.68653
16.0155	28	23.3685
24.0233	42	80.0791
25.7392	45	82.3015
25.7392	45	48.6508
6.8638	12	55.6815
20.5914	36	49.2715
25.7392	45	86.2193
10.8677	19	43.0992
7.43578	13	31.4248
10.2957	18	25.1261
1.14397	2	1.41421
1.71595	3	0.899247
2.85992	5	11.6337
25.1673	44	41.0807
1.71595	3	1.43966
5.14785	9	11.9256
14.8716	26	37.3499
1.71595	3	2.14744
5.71983	10	30.6562
2.28793	4	5.93272
1.71595	3	5.17309
16.5875	29	38.7332
13.7276	24	68.6121
8.00777	14	40.519
4.00388	7	9.50055
24.0233	42	78.7409
4.00388	7	9.5572
7.43578	13	19.6197
1.14397	2	5.23238
1.14397	2	3.26111
6.8638	12	14.7035
18.8754	33	103.013
4.00388	7	6.06939
13.7276	24	40.8703
3.4319	6	27.9698
3.4319	6	15.8803
21.1634	37	51.6286
7.43578	13	21.0566
14.2996	25	73.2636
4.57587	8	11.1454
1.14397	2	0.928
5.71983	10	17.7232
5.14785	9	9.38047
12.5836	22	52.6912
19.4474	34	70.8919
10.8677	19	32.7446
1.71595	3	8.22016
2.28793	4	20.2432
17.7315	31	45.1422
17.7315	31	34.0848
8.00777	14	27.7911
5.14785	9	27.1406
1.71595	3	7.68065
4.57587	8	20.8154
18.3035	32	101.618
6.29182	11	34.542
1.14397	2	1.70167
1.71595	3	1.55904
5.71983	10	31.0237
17.7315	31	82.6148
16.5875	29	40.3569
4.57587	8	36.6554
4.00388	7	10.1262
16.5875	29	84.6449
14.8716	26	73.853
10.2957	18	19.828
4.00388	7	12.5797
8.57975	15	23.3371
2.28793	4	13.1588
4.00388	7	9.50718
2.85992	5	13.3256
4.00388	7	13.517
16.5875	29	32.293
6.29182	11	13.7994
2.85992	5	20.0481
6.8638	12	14.1763
14.2996	25	58.6117
5.14785	9	32.5681
7.43578	13	11.6008
5.14785	9	8.21483
2.85992	5	5.95284
4.57587	8	6.69612
4.57587	8	18.3115
6.29182	11	19.875
1.71595	3	1.54573
7.43578	13	52.5932
14.2996	25	109.694
4.00388	7	11.0894
1.71595	3	6.45924
13.7276	24	51.4484
1.71595	3	2.44924
13.1556	23	25.3406
2.85992	5	11.0078
1.14397	2	2.60768
2.85992	5	8.72786
13.1556	23	71.6555
12.5836	22	35.3078
12.5836	22	35.1758
12.0116	21	26.7217
11.4397	20	34.3627
8.57975	15	49.4385
12.0116	21	51.9336
11.4397	20	18.5973
11.4397	20	55.0031
1.14397	2	1.44222
10.2957	18	14.5934
6.8638	12	13.8882
2.85992	5	5.47284
2.85992	5	7.43461
6.29182	11	22.7439
2.28793	4	5.36196
9.72372	17	41.6328
9.72372	17	23.8731
1.71595	3	10.8971
9.72372	17	51.2646
9.15173	16	28.0674
8.57975	15	30.2463
2.28793	4	6.90169
2.85992	5	16.5806
8.57975	15	21.2774
8.57975	15	28.0894
4.00388	7	7.17243
2.28793	4	4.22599
8.00777	14	21.6292
1.71595	3	19.1591
8.00777	14	27.3094
1.14397	2	2.62658
5.71983	10	24.2077
1.71595	3	4.00365
3.4319	6	8.36047
6.8638	12	55.7039
1.14397	2	4.05474
5.71983	10	17.4754
4.00388	7	7.87127
1.71595	3	3.25838
6.8638	12	28.5287
3.4319	6	8.85109
5.71983	10	19.2693
3.4319	6	7.55828
5.14785	9	7.13624
5.71983	10	47.8897
1.14397	2	0.264
5.14785	9	24.7785
4.00388	7	3.87643
5.14785	9	27.4625
5.14785	9	15.7579
3.4319	6	6.19364
1.14397	2	3.59416
1.14397	2	25.9348
4.00388	7	8.15984
4.00388	7	12.5076
4.57587	8	19.5748
2.85992	5	4.35857
2.28793	4	6.75445
1.71595	3	4.41219
2.85992	5	6.52733
3.4319	6	6.79057
3.4319	6	2.61421
3.4319	6	14.2416
3.4319	6	23.6086
2.85992	5	7.8834
2.85992	5	9.27261
1.71595	3	1
2.85992	5	7.93426
2.85992	5	16.7134
2.85992	5	8.92483
1.14397	2	0.483719
2.85992	5	3.08255
2.85992	5	8.7022
2.28793	4	3.1077
1.71595	3	3.49654
2.28793	4	6.89035
2.28793	4	7.2026
1.71595	3	4.61792
1.14397	2	2.08806
1.71595	3	4.00092
1.71595	3	3.52316
1.14397	2	2.88444
1.14397	2	1.97226
29.2929	21	35.8453
32.0827	23	9.37962
12.5541	9	14.5076
30.6878	22	23.1944
32.0827	23	13.2256
27.898	20	30.1644
32.0827	23	28.9999
9.7643	7	15.1372
32.0827	23	11.5244
26.5031	19	14.7221
32.0827	23	21.5716
18.1337	13	13.7315
19.5286	14	29.1953
29.2929	21	8.64353
32.0827	23	31.0005
19.5286	14	25.1389
32.0827	23	39.1888
5.5796	4	5.13938
32.0827	23	7.7522
32.0827	23	18.4174
32.0827	23	53.7178
23.7133	17	60.2227
32.0827	23	37.1475
32.0827	23	9.18089
32.0827	23	15.92
26.5031	19	21.2661
32.0827	23	55.7724
32.0827	23	21.6664
32.0827	23	39.9166
32.0827	23	17.1129
32.0827	23	11.8988
32.0827	23	13.7356
32.0827	23	24.6376
32.0827	23	27.2095
2.7898	2	1.35399
19.5286	14	14.8382
29.2929	21	76.8452
32.0827	23	16.7902
32.0827	23	11.3966
32.0827	23	52.7218
32.0827	23	22.0989
22.3184	16	18.0135
26.5031	19	15.6914
23.7133	17	14.6311
5.5796	4	2.83518
32.0827	23	10.7597
32.0827	23	9.11011
32.0827	23	22.2882
32.0827	23	26.7601
32.0827	23	13.4242
12.5541	9	10.0627
32.0827	23	15.1612
32.0827	23	12.8452
9.7643	7	5.60193
26.5031	19	22.8908
2.7898	2	3.13821
30.6878	22	35.1624
32.0827	23	38.5242
20.9235	15	25.4051
32.0827	23	47.282
32.0827	23	19.841
32.0827	23	25.5111
32.0827	23	34.0477
32.0827	23	27.7399
18.1337	13	19.5768
32.0827	23	7.01953
32.0827	23	26.9909
32.0827	23	22.8271
32.0827	23	23.8302
8.3694	6	5.344
18.1337	13	20.6236
32.0827	23	18.703
32.0827	23	34.6675
32.0827	23	21.4136
32.0827	23	13.601
19.5286	14	18.8163
22.3184	16	32.6159
32.0827	23	25.3183
20.9235	15	13.3949
32.0827	23	13.4699
22.3184	16	10.4745
32.0827	23	9.25342
32.0827	23	13.0386
29.2929	21	21.151
32.0827	23	15.8212
32.0827	23	11.669
32.0827	23	11.4366
32.0827	23	8.62581
32.0827	23	13.7309
8.3694	6	5.01685
32.0827	23	8.47765
32.0827	23	65.5377
30.6878	22	18.6743
32.0827	23	16.7045
30.6878	22	14.2156
30.6878	22	14.1089
30.6878	22	18.1913
30.6878	22	11.0139
30.6878	22	11.2996
30.6878	22	12.7279
29.2929	21	11.5059
29.2929	21	15.6511
15.3439	11	32.2157
15.3439	11	21.47
20.9235	15	15.7983
29.2929	21	27.2105
19.5286	14	10.8895
23.7133	17	19.1918
27.898	20	28.5914
26.5031	19	10.6424
23.7133	17	19.3206
22.3184	16	7.97869
22.3184	16	9.73092
22.3184	16	28.0737
22.3184	16	11.2072
20.9235	15	20.7106
5.5796	4	8.96341
22.3184	16	21.3816
19.5286	14	10.5268
12.5541	9	5.20378
2.7898	2	29.4835
12.5541	9	3.48
6.9745	5	12.1391
11.1592	8	5.39929
11.1592	8	7.88127
2.7898	2	1.872
9.7643	7	21.7068
4.1847	3	20.8214
5.5796	4	6.47246
2.7898	2	7.76444
4.1847	3	13.7279
2.7898	2	14.0963
2.7898	2	0.936
32.0827	23	29.7546
30.6878	22	23.4683
20.9235	15	13.9393
32.0827	23	20.5245
32.0827	23	12.6436
29.2929	21	31.6259
32.0827	23	24.3755
26.5031	19	34.4498
32.0827	23	16.5167
8.3694	6	4.5546
32.0827	23	33.6873
32.0827	23	34.5055
12.5541	9	7.99712
27.898	20	33.0601
25.1082	18	20.2407
32.0827	23	24.4407
20.9235	15	18.2173
32.0827	23	53.9166
8.3694	6	7.89171
16.7388	12	11.9504
22.3184	16	26.5964
20.9235	15	14.115
19.5286	14	26.8041
32.0827	23	17.9684
32.0827	23	23.5495
15.3439	11	10.6008
25.1082	18	31.555
32.0827	23	12.9497
12.5541	9	16.1061
8.3694	6	6.39599
4.1847	3	3.41049
32.0827	23	17.2383
32.0827	23	38.8737
4.1847	3	3.55734
32.0827	23	9.55928
32.0827	23	29.2214
30.6878	22	30.2517
15.3439	11	20.2879
32.0827	23	24.4525
5.5796	4	0.928
32.0827	23	18.3008
15.3439	11	7.01482
8.3694	6	4.20573
32.0827	23	18.418
32.0827	23	21.8712
13.949	10	22.1975
30.6878	22	42.058
25.1082	18	45.3436
32.0827	23	17.0488
15.3439	11	10.3975
18.1337	13	14.0614
30.6878	22	48.3338
32.0827	23	15.4919
32.0827	23	20.6356
32.0827	23	31.3504
27.898	20	34.4381
32.0827	23	25.6996
8.3694	6	6.70515
32.0827	23	19.2968
23.7133	17	19.8214
32.0827	23	16.0522
29.2929	21	45.9678
23.7133	17	36.565
13.949	10	15.9594
30.6878	22	76.5067
26.5031	19	50.5011
15.3439	11	6.64592
4.1847	3	1.76296
32.0827	23	17.6357
19.5286	14	27.9614
25.1082	18	18.5463
18.1337	13	17.3703
26.5031	19	12.0863
11.1592	8	7.7091
4.1847	3	1.48898
32.0827	23	24.7831
32.0827	23	18.2691
32.0827	23	26.9232
26.5031	19	14.619
32.0827	23	20.6347
13.949	10	7.60054
32.0827	23	20.0041
32.0827	23	27.4634
32.0827	23	43.6378
32.0827	23	13.7825
19.5286	14	20.2288
32.0827	23	56.3461
32.0827	23	19.4082
11.1592	8	9.45154
32.0827	23	32.2475
23.7133	17	8.31065
26.5031	19	16.3281
32.0827	23	35.1459
32.0827	23	47.2234
32.0827	23	42.4881
32.0827	23	32.8982
8.3694	6	2.98553
13.949	10	10.9838
5.5796	4	1.83917
32.0827	23	24.6943
32.0827	23	13.2932
19.5286	14	17.9344
32.0827	23	18.3368
9.7643	7	8.56565
32.0827	23	33.8263
32.0827	23	21.7804
32.0827	23	20.3452
2.7898	2	0
32.0827	23	53.5093
16.7388	12	11.1872
30.6878	22	33.5462
23.7133	17	18.2941
23.7133	17	36.9417
22.3184	16	34.7009
5.5796	4	2.1312
30.6878	22	15.5571
32.0827	23	24.0062
32.0827	23	17.4772
18.1337	13	17.136
32.0827	23	14.6557
32.0827	23	22.6201
30.6878	22	29.3253
32.0827	23	14.9991
32.0827	23	65.9279
19.5286	14	16.0419
32.0827	23	34.2486
30.6878	22	17.9064
5.5796	4	2.53839
25.1082	18	15.7742
32.0827	23	43.6948
16.7388	12	15.7866
13.949	10	11.6133
32.0827	23	14.7577
32.0827	23	45.0806
5.5796	4	4.64992
32.0827	23	30.8353
4.1847	3	1.88936
16.7388	12	21.4255
32.0827	23	21.7975
32.0827	23	36.4459
4.1847	3	2.93424
32.0827	23	16.1777
32.0827	23	31.6751
13.949	10	18.9422
32.0827	23	42.6705
32.0827	23	12.7359
32.0827	23	21.8905
32.0827	23	47.1619
32.0827	23	24.4902
32.0827	23	36.9169
32.0827	23	51.6722
32.0827	23	26.6729
2.7898	2	0
32.0827	23	8.08052
32.0827	23	28.3712
32.0827	23	32.0755
32.0827	23	16.1022
32.0827	23	20.8507
32.0827	23	34.9627
32.0827	23	26.8694
5.5796	4	1.92523
32.0827	23	38.5277
32.0827	23	22.0009
4.1847	3	1.47157
32.0827	23	24.3997
32.0827	23	15.7609
27.898	20	40.1169
32.0827	23	22.8311
9.7643	7	6.14258
25.1082	18	27.7067
32.0827	23	17.9226
32.0827	23	28.5569
32.0827	23	19.4083
32.0827	23	26.7438
8.3694	6	4.33587
32.0827	23	28.1891
26.5031	19	20.6727
32.0827	23	25.894
32.0827	23	28.5112
32.0827	23	17.0112
12.5541	9	9.09607
26.5031	19	22.3429
27.898	20	22.881
20.9235	15	11.0235
15.3439	11	18.7145
13.949	10	25.4034
15.3439	11	7.95992
22.3184	16	55.3648
5.5796	4	4.5321
32.0827	23	20.7801
32.0827	23	21.8513
20.9235	15	15.0482
32.0827	23	20.6927
32.0827	23	33.0759
22.3184	16	24.5931
30.6878	22	31.2658
8.3694	6	16.4477
30.6878	22	55.416
27.898	20	26.4234
30.6878	22	18.8723
30.6878	22	20.8966
20.9235	15	21.4768
29.2929	21	24.8253
30.6878	22	28.7694
27.898	20	17.7876
11.1592	8	10.2386
27.898	20	16.1934
23.7133	17	45.5782
26.5031	19	36.5804
26.5031	19	10.5749
26.5031	19	14.4749
26.5031	19	16.9425
15.3439	11	13.1095
22.3184	16	18.24
25.1082	18	23.4999
22.3184	16	67.2961
12.5541	9	11.2107
23.7133	17	9.70179
11.1592	8	18.7026
13.949	10	17.251
23.7133	17	6.60487
22.3184	16	10.3088
[truncated: 54,084 more rows]
