# Supplementary material for: Systematic analysis of immune cell motility leveraging the open intravital microscopy database Immunemap
Source: EMBO J. 2025 Nov 20;45(1):334–48. doi: 10.1038/s44318-025-00629-4 (PMC12759063; doi:10.1038/s44318-025-00629-4)
Supplement: Supplementary file 7 — Source data Fig. 4 [file 44318_2025_629_MOESM7_ESM.zip]

Archive with 2 entries (2 files):
- F4A-C.csv
- F4D.xlsx
