# Supplementary material for: Systematic analysis of immune cell motility leveraging the open intravital microscopy database Immunemap
Source: EMBO J. 2025 Nov 20;45(1):334–48. doi: 10.1038/s44318-025-00629-4 (PMC12759063; doi:10.1038/s44318-025-00629-4)
Supplement: Supplementary file 7 — Source data Fig. 4 [file 44318_2025_629_MOESM7_ESM.zip › F4A-C.csv]

6
6
6
2
9
5
9
4
9
9
11
11
2
3
4
6
6
9
9
9
11
0
5
11
9
11
9
5
6
3
3
8
3
3
3
3
3
4
6
9
2
6
3
3
3
3
9
3
9
9
3
3
6
8
3
0
3
6
6
4
6
8
2
6
2
9
6
3
6
11
4
4
9
9
0
9
8
2
11
9
4
9
4
4
6
6
8
3
4
11
4
11
10
0
6
3
2
11
6
11
11
11
6
11
6
11
11
6
9
11
11
6
6
11
11
11
11
11
11
11
11
11
6
11
11
11
6
6
11
11
11
9
9
11
2
8
9
9
11
11
9
4
6
10
4
9
11
4
9
11
0
10
9
6
2
9
9
0
2
4
0
4
9
8
4
6
10
6
9
9
8
4
8
6
4
9
4
5
10
5
8
2
8
9
9
6
9
8
5
4
6
2
2
5
4
6
9
6
4
4
8
8
9
9
9
0
8
9
9
4
9
9
4
6
6
9
8
5
2
5
6
9
6
9
3
9
6
6
3
3
4
3
6
6
4
6
6
6
11
8
5
4
4
2
0
2
9
11
6
6
11
2
3
11
3
3
11
6
3
11
6
4
0
8
9
6
6
10
0
3
9
11
11
4
6
6
11
0
4
6
6
9
0
6
0
6
6
11
2
9
4
4
9
4
2
9
4
9
9
9
9
9
9
0
3
8
9
3
8
3
8
6
9
9
4
6
4
6
8
2
8
9
2
9
4
8
4
6
4
5
6
6
8
3
2
5
6
8
8
6
9
3
6
11
6
6
0
3
4
8
2
4
6
6
6
5
8
9
3
6
8
4
6
9
4
9
8
9
5
4
2
8
9
6
6
9
6
0
11
6
9
9
6
9
4
9
9
9
6
9
6
9
4
9
6
9
9
9
9
9
4
2
6
4
9
3
9
6
2
4
5
6
8
0
8
4
6
2
2
4
9
4
2
9
9
9
9
8
9
4
6
3
3
9
3
6
4
4
6
4
9
6
3
5
9
6
6
4
9
6
9
5
0
6
9
3
10
9
6
6
2
6
6
2
3
3
2
6
9
4
8
9
3
8
4
4
3
10
9
6
2
9
6
2
4
9
2
4
9
10
6
9
4
4
4
9
9
6
11
9
8
0
4
4
9
4
0
2
9
11
0
4
9
8
9
9
5
9
10
10
8
0
2
4
0
6
6
10
4
11
2
6
2
0
2
9
0
9
6
9
6
2
6
2
9
8
3
4
5
4
11
2
5
4
2
9
2
5
5
6
11
0
6
9
4
9
5
9
9
2
4
9
9
10
8
4
9
9
2
0
6
0
5
9
0
4
9
9
9
9
5
9
8
9
5
10
9
5
3
9
4
4
4
8
5
5
5
9
6
6
9
6
4
6
4
8
9
9
4
5
6
4
9
4
8
6
6
9
9
4
9
9
9
6
4
3
9
9
4
9
0
9
6
9
4
5
9
3
9
9
9
2
4
6
6
6
9
9
4
8
4
4
10
9
9
9
9
2
9
9
9
2
2
9
0
9
0
9
9
9
2
4
9
9
9
2
9
10
9
9
2
2
9
9
9
9
0
9
9
9
9
9
9
2
9
9
2
9
5
9
2
9
5
11
9
2
10
2
9
9
9
10
2
9
9
9
8
9
5
9
9
9
9
5
2
2
9
9
8
4
10
9
4
9
0
2
9
4
9
9
9
9
9
2
9
9
9
8
9
8
10
9
2
9
2
2
2
0
9
0
8
2
5
9
9
9
9
9
2
2
9
0
9
2
9
9
9
9
11
5
10
9
10
8
9
2
9
3
3
11
4
9
5
4
4
9
6
4
4
3
3
6
4
6
4
6
6
3
6
6
8
2
11
9
11
3
3
3
6
6
4
3
3
3
2
3
6
8
3
6
9
3
11
11
4
10
6
4
4
8
11
5
6
11
6
11
11
11
2
3
6
5
4
11
5
3
9
9
4
8
3
2
4
0
6
6
3
3
3
2
11
9
9
2
6
11
3
3
11
11
11
11
2
6
6
6
9
6
6
6
9
9
4
11
3
6
4
6
4
11
9
4
5
9
6
8
3
6
11
9
8
3
6
0
9
9
5
4
3
6
4
9
8
3
6
4
6
4
8
4
0
0
2
3
0
3
6
9
3
6
3
0
4
6
9
2
6
9
6
2
6
9
9
5
4
9
4
2
0
4
9
4
4
6
11
6
9
4
6
9
9
4
6
9
9
9
6
6
9
9
9
8
0
6
6
3
6
9
9
2
8
9
9
6
6
4
9
2
6
6
6
6
4
6
11
5
8
4
9
4
2
4
4
9
11
4
6
6
8
6
6
6
6
6
4
4
11
8
2
4
11
9
4
6
4
8
6
9
6
4
9
6
4
9
9
6
9
6
6
6
6
4
2
4
9
4
4
6
9
3
4
8
6
8
6
9
6
9
4
6
9
6
6
4
8
4
9
9
4
9
8
10
8
9
10
0
5
9
2
2
8
0
4
6
2
4
9
6
4
0
8
6
4
4
6
2
6
9
2
6
9
4
6
3
4
6
5
9
8
9
2
8
9
4
4
11
4
2
0
2
9
6
5
5
2
2
9
8
6
9
9
9
5
9
9
4
6
4
5
9
2
6
10
2
4
4
9
2
9
11
9
9
4
9
0
6
9
2
9
5
9
2
2
6
5
4
4
6
6
9
5
4
9
4
9
4
4
9
9
9
11
9
9
9
9
4
3
6
3
3
3
6
9
0
6
8
8
6
0
6
8
8
8
6
8
9
8
6
8
8
6
6
8
6
6
6
8
6
8
8
6
6
6
6
8
4
8
4
4
9
8
6
6
6
4
8
4
6
9
8
4
4
2
6
6
8
4
6
6
6
6
4
4
6
4
6
6
4
6
4
6
6
6
6
2
4
6
6
6
4
4
4
2
6
6
6
6
6
2
6
4
8
6
4
6
8
6
6
9
9
9
4
6
6
6
4
8
4
6
4
8
4
6
8
6
4
8
2
6
2
6
4
6
8
6
6
6
6
6
8
9
4
6
6
6
4
4
6
6
9
6
6
6
6
6
6
6
8
6
6
4
8
8
4
4
8
6
6
4
6
6
2
8
8
6
4
9
8
6
8
2
4
6
4
8
8
8
6
8
8
8
9
8
4
4
6
8
8
2
4
0
6
2
6
6
8
6
6
6
8
6
6
6
8
2
4
6
6
6
8
8
2
8
4
6
4
4
8
4
8
8
8
8
2
8
4
4
6
2
4
2
8
4
2
4
2
9
6
8
4
8
8
4
8
4
2
6
4
4
8
6
4
0
6
8
4
4
6
6
8
10
6
9
9
2
9
9
9
2
9
9
9
0
9
9
9
9
2
9
9
9
9
2
5
4
9
9
8
9
9
9
9
5
9
9
9
0
5
9
4
8
9
4
11
4
4
5
11
0
4
9
8
4
4
4
4
2
8
6
0
9
4
11
9
9
2
6
11
6
9
4
4
9
11
4
9
6
4
0
4
11
9
4
11
6
9
11
9
4
11
9
6
11
4
4
8
8
6
4
9
9
9
9
11
11
4
9
11
4
11
11
4
9
4
2
9
4
4
4
6
4
4
6
11
3
4
6
3
3
10
8
4
6
4
6
6
6
4
6
8
4
5
3
11
9
6
3
6
6
6
11
6
3
11
11
11
6
3
11
6
6
4
4
2
11
11
6
11
6
6
6
11
6
9
6
3
4
9
6
4
4
11
11
11
3
11
11
11
6
6
11
5
4
11
11
5
2
6
6
6
9
4
4
6
4
2
6
6
4
4
9
8
4
4
4
9
9
9
4
4
6
3
6
6
6
3
6
3
3
6
6
6
4
6
3
4
6
4
3
6
6
4
6
6
3
6
6
6
4
4
6
6
4
6
4
3
11
3
6
6
4
4
8
6
6
6
4
3
6
3
6
3
6
6
3
6
6
6
4
6
3
6
3
6
3
6
8
4
6
8
4
4
6
8
6
6
6
4
4
3
4
4
3
4
3
6
4
6
6
6
6
6
3
6
3
6
4
4
8
4
6
6
3
4
3
6
4
6
6
6
3
4
6
6
4
3
6
8
3
6
6
6
3
6
4
4
6
6
6
3
3
6
6
6
4
6
4
6
6
6
6
4
6
3
4
3
6
4
6
6
4
4
3
3
6
3
4
6
3
3
6
6
6
6
6
4
3
2
4
6
4
6
3
6
6
6
3
6
6
6
4
3
6
6
3
6
11
6
6
4
6
4
6
6
6
3
3
4
6
4
3
4
3
6
6
6
6
6
6
6
4
8
6
6
6
4
4
6
4
3
6
4
8
6
6
6
6
6
4
6
6
6
6
4
3
6
3
6
6
3
6
8
6
6
6
4
11
6
6
4
6
6
6
6
4
6
4
6
6
8
6
6
6
4
6
6
3
6
3
6
6
6
8
6
4
3
4
4
4
6
4
6
4
6
6
6
6
3
6
6
6
6
6
4
4
6
6
4
3
6
6
3
6
8
3
3
3
6
6
3
[truncated: 12,877 more rows]
