# Supplementary material for: Systematic analysis of immune cell motility leveraging the open intravital microscopy database Immunemap
Source: EMBO J. 2025 Nov 20;45(1):334–48. doi: 10.1038/s44318-025-00629-4 (PMC12759063; doi:10.1038/s44318-025-00629-4)
Supplement: Supplementary file 7 — Source data Fig. 4 [file 44318_2025_629_MOESM7_ESM.zip › F4D.xlsx]

## Sheet: Foglio1
	1	2	3	4	5	6	7	8	9	10
Neutrophils	0.092963	0.032146	0.08775	0.025195	0.070374	0.000869	0.049522	0.326672	0.038228	0.276281
CD8+ T cells	0.116646	0.032199	0.202309	0.063183	0.109356	0.001215	0.106318	0.330498	0.011543	0.026731
CD4+ T cells	0.066961	0.076494	0.145548	0.027668	0.225994	0	0.259707	0.150198	0.01674	0.030691
Eosinophils	0.160714	0	0.113095	0.065476	0.041667	0	0.059524	0.5	0.047619	0.011905
DCs	0.055556	0.212963	0.148148	0.037037	0.203704	0	0.037037	0.092593	0.009259	0.203704
B cells	0.070423	0.035211	0.23662	0.023944	0.311268	0	0.046479	0.253521	0.001408	0.021127
NK cells	0.098927	0.059992	0.196265	0.011124	0.253874	0	0.22209	0.129122	0.005959	0.022646
T cells	0.063636	0.172727	0.085455	0.045455	0.083636	0	0.034545	0.209091	0.027273	0.278182
Î³Î´ T Cells	0.030181	0.008048	0.072435	0.022133	0.078471	0	0.028169	0.247485	0.020121	0.492958
