# Supplementary material for: Systematic analysis of immune cell motility leveraging the open intravital microscopy database Immunemap
Source: EMBO J. 2025 Nov 20;45(1):334–48. doi: 10.1038/s44318-025-00629-4 (PMC12759063; doi:10.1038/s44318-025-00629-4)
Supplement: Supplementary file 8 — Source data Fig. 5 [file 44318_2025_629_MOESM8_ESM.zip]

Archive with 5 entries (5 files):
- F5AB_celltypes_dt.csv
- F5C.xls
- F5D.xls
- F5E.xls
- F5F-H.xlsx
