# Supplementary material for: Systematic analysis of immune cell motility leveraging the open intravital microscopy database Immunemap
Source: EMBO J. 2025 Nov 20;45(1):334–48. doi: 10.1038/s44318-025-00629-4 (PMC12759063; doi:10.1038/s44318-025-00629-4)
Supplement: Supplementary file 8 — Source data Fig. 5 [file 44318_2025_629_MOESM8_ESM.zip › F5AB_celltypes_dt.csv]

ID	time	length	displacement	speed	dir	AC	density	ca	dt	cell_type
88214	10	55.9786023783423	28.6272597361326	6.41448880797791	0.511396471506196	0.245802583493686	21	84	24.934	NK cells
88214	30	33.9173475204032	14.6013697987552	3.88652872387712	0.430498575691146	0.337367211002716	28	21	24.934	NK cells
88214	50	28.2095800444752	6.31094541253525	3.23248576750911	0.223716390055627	0.496292989100464	33	10	24.934	NK cells
88214	70	36.650541936193	24.6405038909516	4.19972062659055	0.672309400877335	0.282043475063556	30	35	24.934	NK cells
88214	90	44.7950500195579	19.7367928499035	5.1329853693245	0.440602094233319	0.198870856736464	28	66	24.934	NK cells
88215	10	14.6484407866325	7.85875308175537	1.6785388610655	0.536490756676773	0.631766573311587	29	3	24.934	NK cells
88215	31	18.6302772762617	1.34164078649987	2.13481044543443	0.0720139999316793	0.594457057655676	37	2	24.934	NK cells
88215	51	32.1462810187162	6.12209114600558	3.6835853531857	0.190444771587767	0.311951884166505	38	19	24.934	NK cells
88215	71	24.4259440975271	1.28062484748658	2.79892563195719	0.0524288781786014	0.464436203462324	38	7	24.934	NK cells
88215	91	24.6685342994221	5.66038867923395	2.82672361312977	0.229457843361474	0.493346214380719	29	18	24.934	NK cells
88216	10	33.718575413773	20.3207385692548	3.86375178056046	0.602657090932568	0.328156867902221	21	10	24.934	NK cells
88216	30	48.0928649484678	15.5021939092504	5.51087613568024	0.322338748707553	0.146462042900734	22	95	24.934	NK cells
88216	50	53.316880269691	37.363618668432	6.10948679023377	0.700784038365277	0.171985110272124	18	67	24.934	NK cells
88216	70	30.8258405082373	13.309531021039	3.53227841595955	0.431765389089145	0.313859365838838	29	47	24.934	NK cells
88216	90	31.6380555257935	3.58565140525401	3.62534869493102	0.113333494921353	0.39500552682658	28	55	24.934	NK cells
88217	10	23.2770972041505	2.86356421265529	2.66728130311457	0.123020675109983	0.461991181180748	26	5	24.934	NK cells
88217	30	35.425277855667	6.51152823843986	4.05931978774445	0.183810223450321	0.276557903339809	37	17	24.934	NK cells
88217	50	15.2636640720343	3.60555127546398	1.74903620667526	0.236217939444172	0.640438904799065	30	5	24.934	NK cells
88218	10	10.0559992563034	4.86621002423859	1.15229912756	0.483911136050285	0.756595744039573	29	6	24.934	NK cells
88218	30	12.7605366893	5.01597448159378	1.4622072774181	0.393084915135254	0.680182131535919	38	3	24.934	NK cells
88218	50	28.8399156201992	4.56946386351837	3.30471480367591	0.158442345105821	0.461194376441885	38	10	24.934	NK cells
88218	70	26.3748191316245	6.88767014308902	3.02224376715954	0.261145682505569	0.414967917516689	30	9	24.934	NK cells
88220	10	24.5791436752461	3.29060723879349	2.81648049997664	0.133878026113151	0.479543905648073	29	11	24.934	NK cells
88220	30	19.2632199788643	0.422487869648339	2.20733822764834	0.0219323597047583	0.512654482938494	38	3	24.934	NK cells
88220	50	22.1676135090515	1.62163374409883	2.54014753337972	0.0731532847880393	0.455893425801249	38	4	24.934	NK cells
88220	70	19.0246430469103	7.46523891111329	2.1800001199636	0.392398369457222	0.538754771824779	38	10	24.934	NK cells
88220	90	18.127709270658	1.86895478811019	2.07722206862208	0.10309933595059	0.548948084005534	35	3	24.934	NK cells
88221	10	32.4130270182323	9.87147486447694	3.71415130438441	0.304552699102255	0.297067057035807	29	18	24.934	NK cells
88221	30	24.9102111160522	8.04335850251623	2.85441693110409	0.322894031890925	0.44937892597142	38	7	24.934	NK cells
88221	50	24.827294237662	6.06052802980071	2.84491563300394	0.244107471872917	0.419713932983777	38	5	24.934	NK cells
88221	70	18.253377443776	0.317515353959463	2.09162216179583	0.017394882395736	0.530794505519857	38	6	24.934	NK cells
88221	90	15.2617695228014	5.43569829920682	1.74881911363731	0.356164355062876	0.641324598344576	36	4	24.934	NK cells
88222	10	26.6983769569932	4.80592301228391	3.05931968476701	0.180008058917795	0.39742142361866	29	8	24.934	NK cells
88222	30	37.3590991651308	2.99534572295086	4.2809129433282	0.0801771399709385	0.238640493108206	37	8	24.934	NK cells
88222	50	22.2584638284605	9.93146434318728	2.55055791042186	0.446188219444351	0.516101741175717	36	24	24.934	NK cells
88222	70	23.4716516539194	6.86862315169496	2.68957495260854	0.292634845343233	0.482047687395439	36	9	24.934	NK cells
88222	90	31.0757510941938	6.52794607820866	3.5609152269642	0.210065592893371	0.343279880575393	34	13	24.934	NK cells
88223	10	14.5278232545665	3.07490373182639	1.66471751189616	0.211656190879102	0.66429981296087	29	4	24.934	NK cells
88223	30	18.0688771522232	1.62928971027254	2.07048060046789	0.0901710547117239	0.565529901492221	36	3	24.934	NK cells
88224	10	26.0825154190438	16.9799882214329	2.98874920292932	0.651010377972792	0.391188866020736	21	16	24.934	NK cells
88224	31	41.1906812838722	7.10211236182588	4.71996714570721	0.172420366463	0.139793757339395	30	14	24.934	NK cells
88224	51	37.3152627562802	6.04648658313239	4.27588980695096	0.1620378937869	0.274997009466027	38	12	24.934	NK cells
88224	71	29.5753330231757	4.66904701197149	3.38898498013908	0.157869634411648	0.33512337194146	37	5	24.934	NK cells
88224	91	32.8696467709692	5.01597448159375	3.76647455235757	0.152602019624498	0.328660694282439	30	19	24.934	NK cells
88225	10	26.1381282471262	4.69379164428928	2.99512177830917	0.179576425668711	0.429721472985859	29	17	24.934	NK cells
88225	30	25.7619381280486	5.27360218446558	2.95201481947183	0.204705180109251	0.381966419734472	37	4	24.934	NK cells
88225	50	17.5902185239243	2.03612180382215	2.01563195681449	0.115753070438143	0.600254106256495	37	2	24.934	NK cells
88225	71	21.2238265812915	4.80725451791354	2.43200066246794	0.226502723224806	0.485531148152908	36	7	24.934	NK cells
88225	92	27.4651138394786	5.5615192169047	3.14717870486412	0.202493943750217	0.510301369160284	33	7	24.934	NK cells
88226	10	24.2266562546324	4.21417797440974	2.77608959133626	0.173947982342959	0.424921272885721	28	17	24.934	NK cells
88226	30	23.8665440671117	5.02318464721338	2.73482497417316	0.210469711621774	0.50226209217362	36	6	24.934	NK cells
88226	50	37.3182286221219	3.5285804511163	4.27622966025988	0.0945538033663416	0.240539322795739	37	15	24.934	NK cells
88226	70	23.7292933311996	9.90436186737946	2.71909765566234	0.417389668084092	0.456388954286133	37	17	24.934	NK cells
88226	90	21.9798097753612	4.43589720349783	2.51862743647358	0.201816906007546	0.490626760403783	30	4	24.934	NK cells
88228	10	22.922366896403	7.87908624143688	2.62663338601371	0.343729174087746	0.535231183949588	29	4	24.934	NK cells
88228	30	22.3140536989894	6.42806347199528	2.55692785513636	0.288072421027041	0.526775094946605	37	4	24.934	NK cells
88228	50	20.6565216305646	5.81377674149945	2.36699419387923	0.281449938449319	0.564793539554152	38	7	24.934	NK cells
88228	70	19.3515905524015	3.39411254969541	2.2174644550071	0.175391916261592	0.60401388941158	38	3	24.934	NK cells
88228	90	14.8996848313071	2.86356421265527	1.70732847074071	0.192189582872141	0.663959590437554	36	2	24.934	NK cells
88229	10	33.4360630576264	7.20661473925172	3.83137919050596	0.215534189142761	0.340069687059896	20	45	24.934	NK cells
88229	30	38.3237704014246	15.0968052567423	4.39145291013128	0.39392797469064	0.328415813397056	26	82	24.934	NK cells
88229	50	23.4551333579202	2.15254848029025	2.68768215035353	0.091773022452818	0.433460032604629	37	8	24.934	NK cells
88229	70	23.1920454932068	7.00959141747934	2.65753537833673	0.302241189529079	0.448268132376089	36	9	24.934	NK cells
88229	90	32.3430730015136	6.25884380377079	3.70613539762271	0.193514197104211	0.32027794091583	35	7	24.934	NK cells
88230	10	21.2002643329825	3.54586858188514	2.42930070620525	0.167255866539769	0.488021022668118	29	9	24.934	NK cells
88230	30	26.1557401162037	6.95974712184285	2.99713989116453	0.266088709052864	0.356144957919755	38	19	24.934	NK cells
88230	50	26.968079264651	6.53795809102504	3.09022439407476	0.242433212497814	0.416657504676046	34	6	24.934	NK cells
88230	70	31.4380978014626	18.4260684900496	3.60243589378389	0.586106341624537	0.355361961997287	34	20	24.934	NK cells
88230	91	31.4436512188522	16.1252874703058	3.6030722500375	0.512831266256947	0.324773751885093	34	25	24.934	NK cells
88231	10	14.3172045569309	2.5	1.64058308871775	0.174615092636206	0.672557805845081	29	1	24.934	NK cells
88232	10	28.1473500010832	1.89086037559627	3.22535493715789	0.0671772076420516	0.353253483557886	26	7	24.934	NK cells
88232	33	16.1266253678442	1.89086037559627	1.84792141170911	0.117250840300821	0.578042760045713	31	1	24.934	NK cells
88232	57	16.0082830631373	1.60556811129266	1.83436077680933	0.100296084530754	0.605999472543273	32	0	24.934	NK cells
88232	79	37.0265663075702	10.1315029961008	4.24280859269274	0.273627938165828	0.27002734637538	36	27	24.934	NK cells
88233	10	15.3140883082967	0.936000000000007	1.75481423051676	0.0611201908436765	0.631993280243603	29	3	24.934	NK cells
88233	30	18.6577768522984	5.12249938994627	2.13796157310138	0.274550362055341	0.570090125486719	38	5	24.934	NK cells
88233	50	14.4146822531048	5.42874718512475	1.65175288511439	0.37661233801775	0.638382002602151	37	9	24.934	NK cells
88233	70	15.5798847527196	1.73763977855021	1.78527137388071	0.111530977676	0.614528148953585	38	2	24.934	NK cells
88233	90	17.2834868330943	2.54174743041084	1.98048411613452	0.147062190341356	0.573794163957919	36	5	24.934	NK cells
88234	10	15.9439196704034	3.2017795052127	1.82698548973902	0.20081508006818	0.61634238351527	29	0	24.934	NK cells
88234	30	15.4478087896335	2.53922822920666	1.77013702341422	0.164374654281754	0.626556341509784	38	4	24.934	NK cells
88234	50	19.7396709774022	1.8769336695792	2.26193390292111	0.0950843441984368	0.545303054287618	38	4	24.934	NK cells
88234	70	23.4945696621413	2.36704034608622	2.69220108654177	0.100748401870089	0.43880111413382	38	4	24.934	NK cells
88234	90	16.9174789044647	6.12079994771925	1.93854391644969	0.361803314919689	0.628382902052944	34	3	24.934	NK cells
88235	10	15.2461549952541	5.40433011574979	1.74702987260701	0.354471676132905	0.653852356656357	29	4	24.934	NK cells
88235	30	29.0248943731117	17.6894072529297	3.32591119104283	0.609456386835879	0.406265819358728	31	47	24.934	NK cells
88235	50	35.3517546123669	16.536075258658	4.05089488963629	0.46775826093999	0.282376182899415	25	34	24.934	NK cells
88235	70	48.4311491888298	28.4116121499643	5.54963952707489	0.586639231689286	0.162706000012044	21	85	24.934	NK cells
88235	90	29.3624849469155	16.6643211682925	3.36459509641632	0.567537836065985	0.424509021606081	29	21	24.934	NK cells
88236	10	30.6630590254399	15.5871514062063	3.51362557442391	0.508336477233869	0.38995351731949	29	27	24.934	NK cells
88236	30	16.7519066436677	4.97885377973686	1.91957128461055	0.29721117038453	0.587966112031091	37	4	24.934	NK cells
88236	50	37.6522194977853	22.7265045477742	4.31450108260498	0.603590036680598	0.292968620721354	27	29	24.934	NK cells
88236	70	32.401473852113	22.1818057191023	3.7128274475602	0.684592491697897	0.371402797255605	28	19	24.934	NK cells
88236	90	48.7921110123554	3.88750251961333	5.59100150252157	0.0796748170750167	0.139117574837912	16	94	24.934	NK cells
88237	10	22.9601732784833	4.32666153055678	2.63096555231335	0.18844202428609	0.525854409767096	29	3	24.934	NK cells
88237	30	30.1285794503397	4.40805727730483	3.45238050743561	0.146308168447521	0.364570995083122	37	5	24.934	NK cells
88237	50	23.2765162479511	3.3009951469216	2.6672147323736	0.141816546417773	0.500640512209365	38	6	24.934	NK cells
88237	70	33.5077225835743	19.0511192574085	3.83959052854672	0.568559060076123	0.316902613903275	29	29	24.934	NK cells
88237	90	24.7692637788647	18.0196850405327	2.83826602560643	0.72750184266311	0.516350494934469	28	63	24.934	NK cells
88238	10	28.3621628191074	5.09116882454315	3.24996995715631	0.179505662421248	0.334239989836771	27	16	24.934	NK cells
88239	10	23.4919590877963	3.34260257882988	2.69190194545559	0.142287093483247	0.49880732819289	29	9	24.934	NK cells
88239	30	21.1244949894781	11.2267623115483	2.42061843145655	0.531457074696468	0.536514711538936	37	17	24.934	NK cells
88239	50	22.5215563134343	3.62215405525493	2.58070521186611	0.160830539632569	0.490982296677586	38	3	24.934	NK cells
88239	70	22.1382526715751	5.75530920107682	2.53678312706404	0.259971249152218	0.461048176897052	38	13	24.934	NK cells
88239	90	25.9529316131577	5.26117857518635	2.97390042433828	0.202720010733548	0.415839430929134	31	6	24.934	NK cells
88241	10	28.0998069266987	18.1227245457188	3.21990706054827	0.644941247923656	0.412001440111571	24	34	24.934	NK cells
88241	30	34.483277118898	15.7450993315381	3.95137759329179	0.456601014957167	0.263320660163457	25	23	24.934	NK cells
88241	50	54.9657280428137	26.9129201864086	6.2984253334877	0.489630923571971	0.129546340252206	24	203	24.934	NK cells
88241	70	38.9528433105867	24.775373437347	4.4635372595752	0.636035044728391	0.243823966851004	24	48	24.934	NK cells
88241	90	42.4807417706809	4.04905037755768	4.86779288987854	0.0953149641175103	0.323534173399087	17	30	24.934	NK cells
88243	10	47.5664354944323	35.6591445775134	5.45055351779353	0.749670312834084	0.23517061714376	17	165	24.934	NK cells
88243	32	48.9139204741586	30.2978547095334	5.60495943280646	0.619411701532694	0.168580020467715	21	148	24.934	NK cells
88243	52	25.575498665349	4.91936906523588	2.93065105195992	0.192346946177081	0.419412097766848	32	18	24.934	NK cells
88243	72	51.7332008454252	33.1863374297315	5.92801577254527	0.641490124086652	0.180921160128644	19	83	24.934	NK cells
88244	10	50.8353903781478	37.8528730745765	5.82513726273338	0.744616551441848	0.267017494916321	17	85	24.934	NK cells
88244	31	53.8091470645448	34.5409614226356	6.16589476956822	0.641916166803447	0.159665509920065	21	207	24.934	NK cells
88244	51	44.705290754003	19.3822813930662	5.12270001420929	0.433556768475567	0.189700816318966	21	91	24.934	NK cells
88244	71	53.2514269548332	5.50530798411859	6.10198661091949	0.103383295038987	0.24118494493747	21	120	24.934	NK cells
88244	91	24.6651048000443	3.30248875849716	2.82633063287586	0.133893157368268	0.431948754661378	26	6	24.934	NK cells
88245	11	59.5135805446365	32.5034919970147	6.81955568926384	0.546152520140111	0.0964423433710675	16	50	24.934	NK cells
88245	31	67.7894267534068	19.3271854132981	7.7678702349525	0.285106193383273	0.137344620149768	28	118	24.934	NK cells
88245	52	85.7759017175543	63.464582878957	9.82890851477093	0.739888262415885	0.0595152150798178	8	319	24.934	NK cells
88245	73	57.0585767536025	28.5107452024671	6.53824115706638	0.499675015126749	0.214315628680672	20	200	24.934	NK cells
88245	93	51.0426349336882	23.5193537326178	5.84888504895074	0.460778597405342	0.200148792893643	20	53	24.934	NK cells
88247	20	30.2965922498795	24.3945570978446	3.47163279628271	0.805191451785855	0.403739812597623	27	38	24.934	NK cells
88247	40	43.0265354491649	4.33995576014319	4.930334419916	0.100866958374345	0.262889883139535	38	34	24.934	NK cells
88247	60	35.5851543952909	18.0421728181503	4.07763975699171	0.507014037869057	0.359348852518985	28	114	24.934	NK cells
88247	85	33.9193444839209	20.68912757948	3.88675755238641	0.609950690211229	0.223313295765337	19	129	24.934	NK cells
88249	22	28.3439031553032	0.669466175396486	3.24787761465163	0.0236194066755138	0.445180913850419	29	5	24.934	NK cells
88249	42	23.3171199906787	3.76916236848453	2.67186744327066	0.161647852307288	0.453538869687849	34	17	24.934	NK cells
88249	62	55.0157579240691	45.5418456472726	6.30415816888806	0.827796387175614	0.199720246382091	13	104	24.934	NK cells
88249	82	23.2737333589865	1.93938546967848	2.66689584606063	0.0833293670492981	0.495323510677467	33	8	24.934	NK cells
88250	26	53.3271334833617	11.4542568506211	6.11066168781145	0.214792284948053	0.179385258122165	21	51	24.934	NK cells
88251	28	21.6916493266891	2.67914016057391	2.48560764150949	0.123510209861153	0.463283322633873	29	12	24.934	NK cells
88251	48	22.5080969228035	3.4	2.57916292415445	0.151056751339798	0.479002664037265	38	2	24.934	NK cells
88251	68	22.2618870545454	6.13651627554267	2.55095017183025	0.275651217729529	0.518951108019373	38	13	24.934	NK cells
88251	88	17.7126102859065	6.01687759556402	2.02965661184459	0.3396945734391	0.598263552101048	35	4	24.934	NK cells
88252	32	41.6644410776425	29.4984745368299	4.77425444059661	0.708001206157042	0.323844240310625	25	72	24.934	NK cells
88252	52	43.2469557932473	29.0193039199771	4.95559199638445	0.671013794790806	0.218099033293875	26	50	24.934	NK cells
88252	72	55.3696092646479	46.0304247210473	6.34470536669929	0.831330134569624	0.139994863918747	15	84	24.934	NK cells
88253	46	32.0622470117882	18.7183999316181	3.67395604530684	0.583814351025863	0.366335579978949	22	36	24.934	NK cells
88254	58	12.7221815698358	3.69768697431246	1.45781223227445	0.290648813178365	0.686281592079083	27	3	24.934	NK cells
88254	78	43.518826181411	15.6204993518133	4.9867451421938	0.358936596467429	0.17228192407421	27	61	24.934	NK cells
88255	59	40.2802312500135	21.97173149663	4.61564029036813	0.545471831088919	0.366661663963983	28	43	24.934	NK cells
88255	79	17.9037283735291	1.22947507498118	2.05155649469217	0.0686714548685274	0.602031650126965	38	3	24.934	NK cells
88259	72	23.1323767307111	3.39999999999998	2.6506980406228	0.146980141279044	0.479268669113886	29	5	24.934	NK cells
88259	92	27.0045386384756	4.40454310910904	3.09440220908635	0.163103808884686	0.418031254372437	30	2	24.934	NK cells
88260	73	33.3071384023989	13.2885659120915	3.81660594282036	0.398970507509416	0.482022784326022	23	14	24.934	NK cells
88262	77	46.37315003503	11.6045174376189	5.31381705245049	0.250242164460531	0.177434565962153	27	38	24.934	NK cells
88263	78	27.1741727258558	4.93765936451673	3.11384027843288	0.181704128192967	0.436324661651241	24	5	24.934	NK cells
88264	84	39.3289380501289	5.44261701757528	4.50663328904066	0.138387083084677	0.302975047698751	29	23	24.934	NK cells
88265	91	48.1364822921567	16.3936922308551	5.51587416976897	0.34056689334622	0.175394037976768	23	100	24.934	NK cells
88269	8	20.6175168824486	1.3539867059909	2.428423382077	0.0656716671416202	0.46835311715108	26	1	29.9649999999996	NK cells
88269	24	30.78312735	3.14090432837424	3.62577446432608	0.102033308463516	0.357343959028207	33	18	29.9649999999996	NK cells
88269	41	41.7705752522273	10.4976614538668	4.91992523656752	0.251317138690998	0.161507290596549	23	18	29.9649999999996	NK cells
88270	8	23.8720072417925	9.2347171044922	2.81175181733114	0.386842924893432	0.454855414368451	20	5	29.9649999999996	NK cells
88270	26	40.6331495615863	8.46326272781366	4.78595414983209	0.208284684281886	0.189642087430181	27	82	29.9649999999996	NK cells
88270	45	35.86146619273	11.5991420372371	4.22392393393043	0.323443050958929	0.319511014830937	29	18	29.9649999999996	NK cells
88271	8	36.5458779910137	9.50789145920375	4.30453701762027	0.260163169743566	0.317445011747332	18	98	29.9649999999996	NK cells
88271	24	20.9988218569962	4.75394572960189	2.47333518795416	0.22639106907886	0.554236664927621	32	7	29.9649999999996	NK cells
88271	40	22.8032315513417	1.78885438199979	2.68586663476118	0.0784474068060122	0.451394067028736	35	2	29.9649999999996	NK cells
88272	8	15.0775493598067	5.8309518948453	1.77590122120595	0.386730744877499	0.642135830309725	26	13	29.9649999999996	NK cells
88272	24	15.4048575628809	5.01198563445664	1.81445304575508	0.32535098841377	0.605584640265828	37	5	29.9649999999996	NK cells
88272	40	6.05047664925228	3.05286750449477	0.712652209843135	0.504566446822342	0.845502380142334	38	1	29.9649999999996	NK cells
88273	8	32.0243757108781	10.5603030259553	3.77197424966915	0.329758279171329	0.290151585129553	20	28	29.9649999999996	NK cells
88273	24	40.1667400634574	30.2006622443946	4.7310183524062	0.751882333410231	0.305024362557603	16	106	29.9649999999996	NK cells
88273	40	19.9647720169217	3.12409987036266	2.35154017140649	0.156480618346893	0.5126119460617	31	7	29.9649999999996	NK cells
88274	8	19.411168918406	5.40370243444254	2.2863343216191	0.278381093748488	0.543866375904734	25	6	29.9649999999996	NK cells
88274	24	15.6826474482221	9.05538513813742	1.84717238129453	0.577414315282845	0.609640658551252	37	13	29.9649999999996	NK cells
88274	40	15.8196086945	2.60000000000001	1.86330428965168	0.164352990659241	0.597698478831677	34	6	29.9649999999996	NK cells
88275	8	77.162295352666	60.394001291519	9.08852037408355	0.782687982718652	0.102386507788723	8	280	29.9649999999996	NK cells
88276	8	41.1880137236676	14.4402216049478	4.85130853332828	0.350592813283688	0.240548725452987	23	22	29.9649999999996	NK cells
88276	24	18.130640819353	5.88217646794113	2.13550799297454	0.324432904856974	0.530261548196874	32	7	29.9649999999996	NK cells
88276	40	34.1434653711432	6.00333240792145	4.02157011075396	0.175826687264007	0.247059572278841	25	45	29.9649999999996	NK cells
88277	8	20.8690910546085	6.11882341631135	2.45805491362772	0.293200283629992	0.577469083817916	26	9	29.9649999999996	NK cells
88277	24	29.4559429738568	9.54148835350126	3.46945275062364	0.323924050300127	0.350666077587425	33	13	29.9649999999996	NK cells
88277	40	23.3231040429261	8.83628881374979	2.747099542752	0.378864185379727	0.442340963568575	26	4	29.9649999999996	NK cells
88278	8	22.6456891044705	4.67781829488922	2.66731058051697	0.206565508927956	0.454920314959099	25	3	29.9649999999996	NK cells
88278	24	13.8575719301763	7.13950138314996	1.63220682131229	0.515205796450024	0.654918805771851	37	6	29.9649999999996	NK cells
88279	11	62.3005335741709	21.7448020455464	7.33803557964745	0.349030751392498	0.0926071621869498	14	89	29.9649999999996	NK cells
88279	30	67.7985612695966	36.3675679692773	7.98561788002837	0.536406190459765	0.179928141056076	14	125	29.9649999999996	NK cells
88279	48	81.9560647384421	55.5827311311706	9.6531519798718	0.678201562124287	0.0856381667225828	8	245	29.9649999999996	NK cells
88280	8	44.4825839637579	11.1139551915598	5.23935775625585	0.249849586090028	0.181888186065459	21	42	29.9649999999996	NK cells
88280	26	31.4776769753349	2.97665584171228	3.70758162664309	0.0945640252946466	0.296075452933222	31	3	29.9649999999996	NK cells
88280	45	32.3441180837883	8.00000000000001	3.80963493689171	0.247340180346727	0.358331123604341	30	6	29.9649999999996	NK cells
88282	8	30.5422102893648	1.68739325588321	3.59739817505111	0.055247909037899	0.303445471496994	27	4	29.9649999999996	NK cells
88282	24	21.5888228929152	0.593942758184648	2.54282814965485	0.0275115860244313	0.470258557796308	38	3	29.9649999999996	NK cells
88282	40	15.8451278157766	1.70166976819824	1.86631004592928	0.1073938808183	0.594116023067879	35	2	29.9649999999996	NK cells
88283	8	28.2219251212824	8.53233660845611	3.32410460689818	0.302330070389911	0.386758826564663	27	5	29.9649999999996	NK cells
88283	24	24.8769782108622	5.33453653094622	2.93012179435176	0.214436676582245	0.41111080011535	38	9	29.9649999999996	NK cells
88283	40	30.4989545907584	6.97739894229931	3.59230332534139	0.228775019862929	0.352927378915424	38	8	29.9649999999996	NK cells
88284	8	19.7237992271703	1.96754466277134	2.32315731810688	0.0997548514923516	0.474146900094076	26	2	29.9649999999996	NK cells
88285	8	18.8128227390425	3.57770876399966	2.21585843158698	0.190173947505219	0.527176813539359	27	0	29.9649999999996	NK cells
88285	24	24.3681256004656	3.46583784964041	2.87018685727065	0.142228331651992	0.41749821777162	38	3	29.9649999999996	NK cells
88285	40	22.2804369643869	1.5093097760235	2.62428954930406	0.0677414800452964	0.443527626665244	37	6	29.9649999999996	NK cells
88286	8	15.2253301907102	1.32799999999997	1.79330750864758	0.0872230673072865	0.605904898561217	27	1	29.9649999999996	NK cells
88286	24	6.89498408267	2.86963195521655	0.812122073713854	0.416191237109472	0.823484732197041	35	1	29.9649999999996	NK cells
88287	8	49.0474475487494	36.5600875272475	5.77702781269326	0.745402449147013	0.111598725263351	24	94	29.9649999999996	NK cells
88287	24	34.1506282470722	9.06200860736736	4.02241378632789	0.265354081974884	0.257599130194373	33	21	29.9649999999996	NK cells
88287	40	39.2112841108449	1.84390889145856	4.61848047555624	0.0470249555267327	0.130967592649499	36	30	29.9649999999996	NK cells
88288	8	14.9002931343872	2.47386337537059	1.75502318992402	0.166027832678093	0.605226403334068	26	1	29.9649999999996	NK cells
88288	24	15.7933508395736	7.37563556583433	1.86021152201967	0.467008910316428	0.599272627249828	36	17	29.9649999999996	NK cells
88288	40	24.9315973253601	15.6204993518133	2.93655507802559	0.626534238779974	0.409835863215878	30	27	29.9649999999996	NK cells
88289	8	20.1933805365417	1.0770329614269	2.37846670565173	0.0533359414228796	0.576325683836719	27	4	29.9649999999996	NK cells
88289	24	25.8344225918371	5.00399840127872	3.04289387719054	0.19369499680089	0.463036052621325	32	4	29.9649999999996	NK cells
88289	40	30.9629694009709	10.3479466562212	3.64695706571054	0.334203949311682	0.328110788759249	24	18	29.9649999999996	NK cells
88290	8	27.78907530373	9.66643677887564	3.27312161879805	0.347850249539544	0.419507765784867	25	19	29.9649999999996	NK cells
88290	24	21.2446828933256	3.7363083384539	2.50229380080595	0.175870280446865	0.484436952185254	28	10	29.9649999999996	NK cells
88290	40	40.1294455930355	27.8539045736859	4.72662564282284	0.694101405141763	0.306845090983952	20	162	29.9649999999996	NK cells
88291	8	24.1111282772134	14	2.83991656272087	0.580644747895557	0.555401348030023	23	38	29.9649999999996	NK cells
88291	24	17.4993555150956	6.44049687524186	2.06115238544135	0.368041947012622	0.651578392629471	30	23	29.9649999999996	NK cells
88291	40	29.6919330970918	16.6721324370939	3.49724872316827	0.561503772171941	0.385295826940869	31	52	29.9649999999996	NK cells
88292	8	26.6807132009767	7.33484832835691	3.14257377147579	0.274912003779884	0.441172717010263	27	15	29.9649999999996	NK cells
88292	24	11.2493207313444	3.75765884561116	1.32499532568521	0.334034288411837	0.696902615848826	36	2	29.9649999999996	NK cells
88292	40	21.4548089732261	9.57705591505033	2.5270433906098	0.446382716667473	0.486851142829498	37	5	29.9649999999996	NK cells
88293	8	30.284449292637	2.99999999999999	3.56703793162267	0.0990607414059655	0.288932911562444	27	21	29.9649999999996	NK cells
88293	24	11.9499030587964	1.78885438199979	1.40751304664814	0.149696141734221	0.692734368061464	38	3	29.9649999999996	NK cells
88293	40	5.98689878529199	2.72029410174708	0.705163724575778	0.454374493256848	0.868923368288575	38	2	29.9649999999996	NK cells
88294	8	20.014630296117	5.65685424949238	2.3574127025982	0.282635960085151	0.609276564999389	27	9	29.9649999999996	NK cells
88294	24	6.37043745870663	3.79473319220205	0.750338625499168	0.595678588291561	0.836485975356303	37	2	29.9649999999996	NK cells
88294	40	24.206068622134	3.40587727318527	2.85109906131282	0.140703446162709	0.455766144171838	38	6	29.9649999999996	NK cells
88295	8	47.4910650292393	8.32586331859948	5.59371011622265	0.175314310459734	0.217996293178507	16	45	29.9649999999996	NK cells
88295	24	31.5617654999269	4.7539457296019	3.71748594928523	0.150623567924707	0.293832677142642	33	21	29.9649999999996	NK cells
88295	40	22.5661588720837	6.8818602136341	2.65794315392476	0.304963740291112	0.538838335867882	37	11	29.9649999999996	NK cells
88297	8	29.6684313663474	4.80416485978571	3.49448058417344	0.16192850914373	0.380019726578086	27	8	29.9649999999996	NK cells
88297	24	21.813476642444	3.20624390837627	2.56928887338495	0.146984543588877	0.498220456673209	37	4	29.9649999999996	NK cells
88298	8	20.4365312155484	8.4635803298604	2.40710608049179	0.414139769640613	0.551338901404509	25	5	29.9649999999996	NK cells
88298	24	24.5111224428064	7.82304288624316	2.88702966513561	0.31916298017348	0.580175992799959	32	30	29.9649999999996	NK cells
88298	40	25.4602904922837	7.22495674727539	2.99882692462195	0.283773539405022	0.383569194607141	33	9	29.9649999999996	NK cells
88299	8	20.413118597434	9.4339811320566	2.40434843758121	0.462152859546042	0.534533159536379	22	8	29.9649999999996	NK cells
88299	24	32.8445183649957	30.4473315743761	3.86857432082483	0.927014098243728	0.309936927271535	15	32	29.9649999999996	NK cells
88299	40	49.6531021632204	26.9258240356725	5.84836452291059	0.542278787479613	0.134611285403957	14	270	29.9649999999996	NK cells
88300	8	12.0905674285518	4.56508488420538	1.4240811254564	0.377574080884323	0.676851972422032	27	7	29.9649999999996	NK cells
88300	24	10.5198249354958	4.38634243989226	1.23907204705442	0.416959642084152	0.751220986899036	36	9	29.9649999999996	NK cells
88300	40	32.650959618731	16.8866811422494	3.84577610569957	0.517187897061437	0.315674836167207	26	99	29.9649999999996	NK cells
88301	8	10.2985941087324	2.52982212813471	1.21301449048194	0.245647328307621	0.748229113935824	27	2	29.9649999999996	NK cells
88301	24	8.18477071608428	0.721110255092792	0.964038913958567	0.0881039042029247	0.78941674970383	38	0	29.9649999999996	NK cells
88301	40	11.675366603308	1.99999999999999	1.37517691463274	0.171300830882118	0.700205341341694	35	3	29.9649999999996	NK cells
88302	8	19.158058840647	2.99999999999999	2.25652188423521	0.156592065248019	0.486671255409943	27	4	29.9649999999996	NK cells
88302	24	20.6810994269082	1.84390889145856	2.43591241863451	0.0891591328582583	0.512992890004332	38	3	29.9649999999996	NK cells
88302	40	15.261888336055	1.70880074906354	1.79761349056902	0.111965224187012	0.602797776071855	37	7	29.9649999999996	NK cells
88303	8	26.3740286346692	12.3239604024031	3.10645109113608	0.467276371505982	0.493517254721656	24	18	29.9649999999996	NK cells
88303	24	24.5795171128925	9.00000000000004	2.89508549537906	0.36615853593313	0.468361753267011	36	10	29.9649999999996	NK cells
88303	40	37.6603442189997	21.6453228204155	4.43580383612256	0.574751061608604	0.333564186800838	34	23	29.9649999999996	NK cells
88304	11	44.6900801368753	20.2245221451583	5.26379758387247	0.452550590270041	0.220370467557676	15	25	29.9649999999996	NK cells
88304	27	46.6838299707743	10.4651803615609	5.49863035943208	0.224171417985895	0.270508490236654	14	170	29.9649999999996	NK cells
88305	17	22.4420587554575	11.4590387031373	2.64332608695923	0.510605503176072	0.472199082153866	18	17	29.9649999999996	NK cells
88305	33	42.6142565287022	34.8060279836698	5.01929779197725	0.816769570066925	0.30728260699625	20	42	29.9649999999996	NK cells
88305	49	49.6291874222185	24.1760807410961	5.84554773771979	0.487134325521371	0.165148530426656	22	167	29.9649999999996	NK cells
88308	36	34.2350141298454	7.98498591107084	4.03235313314701	0.233240327601025	0.369546846095085	23	20	29.9649999999996	NK cells
88309	43	23.7330888298796	7.85129390610237	2.79538938524906	0.330816353588906	0.545559233263937	24	12	29.9649999999996	NK cells
88310	46	34.5011078042713	20.1444781515928	4.0636948366355	0.583879168920452	0.378488816166469	21	68	29.9649999999996	NK cells
88311	50	16.6693157888039	4.00499687890016	1.96338659284508	0.240261623790831	0.611723953363537	17	6	29.9649999999996	NK cells
88318	8	21.5161952792214	6.00333240792145	2.54275950946571	0.279014590173337	0.439024920773526	26	9	29.8649999999999	NK cells
88319	8	31.861562726732	7.35055480899234	3.76536327907727	0.230702896528838	0.316030966825072	26	22	29.8649999999999	NK cells
88319	24	25.2954817346354	3.27359374388453	2.98939128840199	0.12941416883167	0.426419153748217	38	2	29.8649999999999	NK cells
88319	40	20.5493480088794	3.17836687624321	2.42849859767536	0.154669962028471	0.482369630050493	37	5	29.8649999999999	NK cells
88328	9	26.5864792895692	1.52315462117278	3.14195991249674	0.0572905725719903	0.341816403233693	19	2	29.8649999999999	NK cells
88329	11	28.1410662727665	6.02113079080666	3.32567923570971	0.213962425319811	0.382530452367216	22	15	29.8649999999999	NK cells
88335	8	19.2339140804338	4.62265032205552	2.27304211072578	0.240338513665194	0.520118421815261	23	3	29.8649999999999	NK cells
88338	9	38.1533665518805	9.54532765283623	4.50892150582097	0.250183103497737	0.220887489595508	21	17	29.8649999999999	NK cells
88338	36	28.510834389207	5.11152423451163	3.36937801154691	0.179283572158332	0.368392754501607	23	10	29.8649999999999	NK cells
88345	9	18.6762323045844	3.02077159838344	2.20713591214399	0.161744164942837	0.529853593702023	18	4	29.8649999999999	NK cells
88346	8	32.9853033472906	17.2567695702295	3.89816566871992	0.523165404560299	0.297801153413929	26	37	29.8649999999999	NK cells
88346	25	26.3901861760497	2.11530045147259	3.11876221538686	0.0801548135114074	0.344609389863204	34	8	29.8649999999999	NK cells
88346	42	40.4087241010371	34.0310728599614	4.77545709824058	0.842171427508347	0.149188685382926	24	41	29.8649999999999	NK cells
88351	9	38.5709895666222	2.57387353224668	4.55827571916239	0.0667308140435683	0.184562588232654	27	10	29.8649999999999	NK cells
88356	8	18.4117672423901	5.58008028616077	2.17588173160282	0.303071411489145	0.554084359385572	27	7	29.8649999999999	NK cells
88356	24	18.7283194280045	1.06400000000001	2.21329150920372	0.0568123586363551	0.498231324192762	38	5	29.8649999999999	NK cells
88356	40	24.3785810346142	3.223492664797	2.88103300553837	0.132226426969646	0.42283093604412	38	9	29.8649999999999	NK cells
88357	8	28.3068794722972	7.49411668977737	3.3452748512184	0.264745419823177	0.2861851274187	22	13	29.8649999999999	NK cells
88357	27	36.9621495710837	8.02036962739248	4.36814483659809	0.216988722800553	0.232256850492277	33	15	29.8649999999999	NK cells
88357	44	24.9261377952818	2.26274169979695	2.94574264133092	0.0907778701369954	0.346331037444765	26	4	29.8649999999999	NK cells
88359	8	21.8022731905337	8.90624589824466	2.57656787195719	0.408500793491189	0.491002354999401	27	11	29.8649999999999	NK cells
88359	24	20.3915282312043	5.44466858495541	2.40984763567872	0.267006402032372	0.540598323732936	37	12	29.8649999999999	NK cells
88359	40	24.3834187502085	14.934714459942	2.88160472127025	0.612494688006549	0.397021362524954	33	44	29.8649999999999	NK cells
88363	8	11.775676662538	3.99620019518543	1.39163608739776	0.339360557334134	0.72024727381454	27	3	29.8649999999999	NK cells
88363	24	9.77576673712843	1.79944880449542	1.15528900489006	0.184072395841965	0.768938191161588	37	4	29.8649999999999	NK cells
88363	40	21.8870437422837	8.53558345750307	2.5865859594391	0.389983387341303	0.496641855069574	35	2	29.8649999999999	NK cells
88369	9	41.5045276891299	19.6513904078058	4.90495792113098	0.473475823047434	0.248733548572784	14	70	29.8649999999999	NK cells
88369	37	50.7949606295954	16.8867398866685	6.00289072941124	0.332449118521997	0.147926283949134	19	86	29.8649999999999	NK cells
88374	10	43.9088611696095	21.5558719610226	5.18909931983451	0.490923048032546	0.185642552606226	17	92	29.8649999999999	NK cells
88378	12	18.7735539096842	2.81308690231923	2.21863726884915	0.149843067319721	0.552724763640857	25	4	29.8649999999999	NK cells
88382	13	40.1218521531611	16.2985525737717	4.74155489741026	0.406226325533369	0.15533742932845	20	61	29.8649999999999	NK cells
88382	32	49.7984196103348	17.6808198904915	5.8851206441144	0.355047811332996	0.186668869819432	13	58	29.8649999999999	NK cells
88383	14	43.806952056638	23.8407905909179	5.17705581666182	0.544223906746449	0.139358072692758	20	85	29.8649999999999	NK cells
88385	15	25.4139167030834	4.51035430980761	3.00338779839673	0.177475765050429	0.322253169321494	20	4	29.8649999999999	NK cells
88396	22	38.0134613161907	3.35231502099669	4.49238766404004	0.0881875763196779	0.246173772933783	22	11	29.8649999999999	NK cells
88396	44	43.8708092437895	6.64963277181527	5.18460238647912	0.151573059317492	0.287822028561557	25	6	29.8649999999999	NK cells
88399	23	25.6168762922353	15.6100746955292	3.02737333202179	0.609366829798086	0.397164112285655	17	9	29.8649999999999	NK cells
88408	28	47.7452832793207	24.2915623211024	5.64248332547296	0.508774074686943	0.13966995567416	13	152	29.8649999999999	NK cells
88413	32	57.6316692689992	44.4251957339526	6.81084518793387	0.770846937065026	0.0709742353841247	11	160	29.8649999999999	NK cells
88413	48	54.0380800086894	20.7042612039165	6.38615889250919	0.383142058351947	0.126387401871777	20	67	29.8649999999999	NK cells
88416	36	29.1055812827849	6.41570074115058	3.43966452362514	0.220428538389827	0.284533958373375	17	6	29.8649999999999	NK cells
88440	8	16.389082265068	1.68637950651685	1.93684311933915	0.102896518501907	0.571614316287802	27	1	29.8649999999999	NK cells
88440	24	16.8432167117203	2.48045879627137	1.99051221221619	0.147267522512214	0.587160573151004	38	1	29.8649999999999	NK cells
88440	40	12.7767872550428	1.07469647733674	1.50994619966826	0.0841132012206409	0.66879059473032	38	1	29.8649999999999	NK cells
88441	8	29.9362363106807	1.84390889145859	3.53783039095705	0.061594546232277	0.286840342742549	24	18	29.8649999999999	NK cells
88442	8	19.4269689950476	3.75765884561119	2.29585712116851	0.193424864505066	0.490695245659774	27	5	29.8649999999999	NK cells
88443	8	15.4925977326388	3.8664	1.83089759596288	0.249564344645347	0.617345187214736	27	3	29.8649999999999	NK cells
88443	24	13.6437235949224	3.57770876399968	1.61239975122433	0.26222377924243	0.663169939537004	38	3	29.8649999999999	NK cells
88443	40	13.0466176909799	2.40518107426446	1.54183445398174	0.184352843873653	0.655596159684599	38	1	29.8649999999999	NK cells
88445	8	26.9147454978543	6.53844155131786	3.18075403998633	0.242931576367279	0.341924745049698	27	8	29.8649999999999	NK cells
88445	24	20.6954367739692	0.679660150369282	2.4457632019345	0.0328410633606033	0.47811901177071	38	5	29.8649999999999	NK cells
88445	40	20.3024133164682	2.14937311791136	2.39931613631557	0.105867863312974	0.451662861355484	38	1	29.8649999999999	NK cells
88446	8	24.1810258713094	4.19999999999999	2.85768616081892	0.173689901427353	0.432209786977321	27	4	29.8649999999999	NK cells
88446	24	15.6741716185139	4.93963561409138	1.85235579147505	0.315144923401043	0.601626343620404	38	3	29.8649999999999	NK cells
88446	40	12.745796300602	0.200000000000003	1.50628372388715	0.0156914480102397	0.666576808747632	38	1	29.8649999999999	NK cells
88448	8	17.1191519783308	4.930966639514	2.0231219284818	0.28803801997643	0.606191535594822	27	7	29.8649999999999	NK cells
88448	24	20.1693073535756	3.83976665957712	2.38358582486786	0.190376724012608	0.486150541043525	27	8	29.8649999999999	NK cells
88449	8	18.9505321508427	7.19089005895654	2.2395523562907	0.379455838058709	0.477326460459262	27	3	29.8649999999999	NK cells
88449	24	14.9544802319166	4.65783853734756	1.76730348118494	0.311467765185617	0.644576965823314	38	3	29.8649999999999	NK cells
88449	40	18.0774706433437	2.58432059930651	2.13637493938533	0.142958085801571	0.541498298523046	38	3	29.8649999999999	NK cells
88450	9	17.0575622224238	3.98818254346513	2.01584332111252	0.233807298572963	0.599085432445996	26	3	29.8649999999999	NK cells
88451	8	13.3202163851339	4.62358399512758	1.57416803676945	0.34711027669849	0.649003899849079	26	4	29.8649999999999	NK cells
88452	8	29.9923335020714	18.1263128076286	3.54445989329294	0.604364872322346	0.335726924501861	22	55	29.8649999999999	NK cells
88452	24	35.530381167559	26.0212073509282	4.19894007357333	0.732364992883523	0.287742461856359	27	17	29.8649999999999	NK cells
88453	8	16.7382987564122	5.2300907219665	1.97811312747508	0.312462502795449	0.624983402218873	27	3	29.8649999999999	NK cells
88453	24	16.8295627023429	4.17929372023554	1.98889859690289	0.248330499975125	0.557507517632399	38	3	29.8649999999999	NK cells
88453	40	13.5877766303299	1.22488569262605	1.60578800252075	0.0901461457566152	0.643092672623648	38	1	29.8649999999999	NK cells
88454	8	28.2177577224389	4.54146725189118	3.33474254408829	0.160943590789986	0.332361198509431	27	13	29.8649999999999	NK cells
88454	24	25.2456783088811	4.8	2.98350557613747	0.190131552072872	0.398611601245348	38	6	29.8649999999999	NK cells
88454	40	29.3786379817769	3.02267579472228	3.47193405404048	0.102886859377116	0.325183010448428	38	4	29.8649999999999	NK cells
88455	8	25.0559977827887	1.81645615416391	2.9610893470959	0.0724958618655235	0.378386035253917	27	7	29.8649999999999	NK cells
88455	24	23.1889302042653	7.62895117299882	2.74044142219581	0.328991079182927	0.397848326775267	37	7	29.8649999999999	NK cells
88455	40	19.9468858124839	3.8116275998581	2.35730029987697	0.19108885646062	0.487422894283646	37	4	29.8649999999999	NK cells
88456	8	17.0449466607465	5.01597448159378	2.01435242836843	0.294279271236752	0.622753728981747	27	7	29.8649999999999	NK cells
88456	24	17.3407063531715	2.64007575648882	2.0493049727505	0.152247301967948	0.617978125920992	38	0	29.8649999999999	NK cells
88456	40	15.208155250302	0.925859600587473	1.7972825066094	0.0608791523593296	0.588148864959749	38	0	29.8649999999999	NK cells
88457	8	17.7610783477504	4.35300642774623	2.09898405740544	0.245086832145954	0.531164714825151	27	4	29.8649999999999	NK cells
88457	24	12.8166556168263	4.09805073663079	1.51465779736181	0.319744156287596	0.675990725391326	38	2	29.8649999999999	NK cells
88457	40	8.8455064157526	1.78885438199983	1.04535189715515	0.20223312243764	0.791884589055097	38	2	29.8649999999999	NK cells
88458	11	19.7629253758375	6.83335349590521	2.33556006450646	0.345766295523223	0.541719021995966	27	6	29.8649999999999	NK cells
88458	27	13.289623145953	3.23346501450066	1.57055256252584	0.24330750232638	0.655768834502407	38	1	29.8649999999999	NK cells
88458	43	13.1214173074784	0.801797979543503	1.55067418766549	0.0611060498080894	0.658939730703118	35	2	29.8649999999999	NK cells
88459	8	23.6864550745523	7.17007670809734	2.7992383460339	0.302707884549621	0.389835164442256	23	9	29.8649999999999	NK cells
88460	8	19.447045350011	4.9704744240364	2.29822972198553	0.2555902109846	0.517415644301902	17	2	29.8649999999999	NK cells
88461	8	26.0280801704873	5.75847201955519	3.07596893910685	0.221240751597369	0.382243361385346	27	4	29.8649999999999	NK cells
88461	24	18.271152278645	4.096	2.15926401496678	0.224178526758125	0.492689608174731	37	2	29.8649999999999	NK cells
88461	40	16.4070773531157	2.12602916254693	1.93896975839699	0.129580004822931	0.561230054935792	38	2	29.8649999999999	NK cells
88462	8	20.111098683017	7.0593778762721	2.37670679032317	0.351019006347647	0.507722875760638	27	0	29.8649999999999	NK cells
88462	24	16.0445465564551	3.23184405564376	1.89612628078769	0.201429441727881	0.573706257035074	38	4	29.8649999999999	NK cells
88462	40	16.7250559652389	2.96816441593118	1.97654810946187	0.177468130576075	0.544202307503841	38	2	29.8649999999999	NK cells
88463	8	20.6619451442488	2.95230350743279	2.44180519919034	0.142886039374399	0.484921015621376	27	3	29.8649999999999	NK cells
88463	24	23.9651835871935	4.66718244768725	2.83217816494149	0.194748453760283	0.407921674583408	34	4	29.8649999999999	NK cells
88464	8	17.0538230605847	5.53172667437574	2.01540143121515	0.324368715139354	0.563721861337806	27	3	29.8649999999999	NK cells
88464	24	19.9315976699362	1.61245154965971	2.35549356456245	0.0808992623853654	0.460611825535946	38	3	29.8649999999999	NK cells
88464	40	14.1301056498298	1.89885017839743	1.66987982980233	0.134383296590589	0.622614243039176	38	1	29.8649999999999	NK cells
88465	8	21.164770270946	5.20384473250307	2.50122850130837	0.245872960863018	0.464310268157614	27	6	29.8649999999999	NK cells
88465	24	24.7094085876335	6.20136243095015	2.92012982983822	0.250971706140057	0.363337769370063	37	6	29.8649999999999	NK cells
88465	40	20.7747851983728	3.53836120259084	2.45514050856772	0.170319989776259	0.468806649748575	38	3	29.8649999999999	NK cells
88466	8	19.747146995478	4.53173386685495	2.33369539344439	0.22948803024015	0.543098369244557	27	6	29.8649999999999	NK cells
88467	8	13.9802170574457	5.99336166103799	1.65216616627125	0.42870304777178	0.631152509186701	27	3	29.8649999999999	NK cells
88467	24	14.9702665761062	5.41479454827236	1.7691690934034	0.361703281684698	0.604498524073174	29	4	29.8649999999999	NK cells
88468	13	18.9167776748741	4.57057020512762	2.23556329067559	0.241614628224891	0.529909100358603	25	4	29.8649999999999	NK cells
88468	30	17.1952617916	7.93221280602077	2.03211649973116	0.461302241405577	0.57048000177591	35	3	29.8649999999999	NK cells
88468	47	15.5120907817918	3.05941170815567	1.83320126236202	0.197227553086966	0.599997750239647	29	2	29.8649999999999	NK cells
88469	8	32.3485988776165	1.97989898732233	3.82292065797461	0.0612050925238778	0.333162093988556	27	7	29.8649999999999	NK cells
88469	24	29.7040412212449	6.67532770731146	3.51038983912844	0.224727930371209	0.258050340924934	37	8	29.8649999999999	NK cells
88470	8	21.8155400681685	6.84689710744947	2.57813573648105	0.313854118947068	0.449348061840188	25	5	29.8649999999999	NK cells
88470	26	27.8765077020096	8.1865020613202	3.29441400443286	0.29367028857528	0.401335402852447	34	8	29.8649999999999	NK cells
88470	44	19.2499153006207	0.608946631487514	2.27493311674545	0.0316337304334985	0.501242208359228	29	0	29.8649999999999	NK cells
88471	8	19.6201935145149	4.12310562561767	2.31869217532012	0.210146022391034	0.539181978130496	27	4	29.8649999999999	NK cells
88471	24	16.5280113131194	2.59999999999998	1.95326159637421	0.157308701618336	0.567817879014647	38	3	29.8649999999999	NK cells
88471	40	10.141007421553	1.40000000000001	1.1984527339561	0.138053345373216	0.752954746554259	38	1	29.8649999999999	NK cells
88472	8	18.8432048821079	4.21645454855143	2.2268685416265	0.223765255163948	0.505887768998519	27	3	29.8649999999999	NK cells
88472	24	18.5848960953627	3.60230050939674	2.19634190272257	0.193829467268079	0.508871883529727	38	4	29.8649999999999	NK cells
88472	40	14.2592324866677	0.297665584171231	1.68513989265433	0.020875287954632	0.621186234108428	38	2	29.8649999999999	NK cells
88473	8	22.7279045382078	6.55722653566275	2.68595793283988	0.288509947084626	0.430569816238758	27	5	29.8649999999999	NK cells
88473	24	18.708866262237	3.01085566575354	2.21099255617774	0.160932021403714	0.491411066635072	36	2	29.8649999999999	NK cells
88473	42	17.8258376638311	1.86872465601541	2.1066372397945	0.104832361387823	0.541238463655864	33	1	29.8649999999999	NK cells
88474	8	21.9089259276763	5.76593583037478	2.58917197124429	0.263177476130448	0.455483795501124	27	13	29.8649999999999	NK cells
88475	8	18.9984771716194	3.91648005229184	2.24521844436665	0.206147051519603	0.490625370565201	27	1	29.8649999999999	NK cells
88475	24	17.4643857971016	6.17057793079383	2.06392126889848	0.35332350089391	0.550978991147761	38	7	29.8649999999999	NK cells
88475	40	15.2560375588955	2.77848879788998	1.8029411834308	0.182123882899718	0.589295005231085	38	2	29.8649999999999	NK cells
88476	8	17.4612333996797	3.41458518710544	2.06354872215319	0.195552347818	0.535548689743987	27	1	29.8649999999999	NK cells
88476	24	16.9037120950604	3.77425383354119	1.99766148787905	0.223279585709703	0.538342537747312	38	5	29.8649999999999	NK cells
88476	40	10.1300713898915	1.97873494940578	1.19716032616084	0.195332774394888	0.755106183982045	38	0	29.8649999999999	NK cells
88477	8	14.7588128935539	4.40210131641697	1.74417973747203	0.298269335627912	0.640407904104104	27	4	29.8649999999999	NK cells
88477	24	16.3435093919022	4.0683092114538	1.93145736897241	0.248925069512276	0.562284625434091	38	3	29.8649999999999	NK cells
88477	40	13.0878941965168	1.06639999999999	1.54671246450402	0.081479876287799	0.667623099508807	38	3	29.8649999999999	NK cells
88478	8	14.2818519860305	4.81663783151691	1.68781303938672	0.337255829021908	0.619347032622683	27	2	29.8649999999999	NK cells
88478	24	16.6823020966251	3.54526388298531	1.97149550584987	0.212516465800157	0.621964150842179	38	4	29.8649999999999	NK cells
88478	40	13.6823327399747	2.26691769590341	1.61696253611543	0.165682105455623	0.646231870745612	38	1	29.8649999999999	NK cells
88480	8	16.3376832685683	4.90110354920195	1.93076884433697	0.29998767075079	0.586735373104099	27	4	29.8649999999999	NK cells
88480	24	11.7621575100857	3.60971134580038	1.39003840932263	0.306891940760457	0.7170368295064	38	3	29.8649999999999	NK cells
88480	40	11.9220162029521	1.83772032692681	1.40893032799978	0.154145095564604	0.693510177497886	38	2	29.8649999999999	NK cells
88481	8	17.7052574091458	4.84042312200079	2.09238720230991	0.273389028475826	0.533506909270332	27	5	29.8649999999999	NK cells
88481	24	17.4401495213155	1.25507966281028	2.06105705336551	0.0719649600065817	0.531866584737945	38	3	29.8649999999999	NK cells
88481	40	7.52800627029998	1.6598773930625	0.889651227027507	0.220493625199432	0.83470367658199	38	1	29.8649999999999	NK cells
88482	8	17.80031873258	4.78189251238461	2.10362144149615	0.268640836393131	0.556255533254923	27	5	29.8649999999999	NK cells
88482	24	16.5443245169421	3.08016622928049	1.95518947226545	0.186176608547921	0.552823623925419	38	2	29.8649999999999	NK cells
88482	40	16.5967604269074	2.91204395571221	1.96138628852276	0.175458576300895	0.557789747450811	38	1	29.8649999999999	NK cells
88483	8	24.1889138162754	2.54417609453433	2.85861834919201	0.105179426982889	0.422758501969324	26	4	29.8649999999999	NK cells
88483	25	33.2352225246569	7.87367868280133	3.92770083312045	0.236907656536975	0.257898847419301	34	7	29.8649999999999	NK cells
88483	43	24.0405111495445	2.35686571530923	2.84108029066619	0.0980372547259203	0.420386466066507	32	3	29.8649999999999	NK cells
88485	8	27.888188764566	18.7583110369777	3.2957944591327	0.672625647916279	0.300111990167717	21	22	29.8649999999999	NK cells
88485	24	30.0438933301163	12.4064499354167	3.55055317518438	0.412944148053552	0.269379305012038	26	10	29.8649999999999	NK cells
88485	41	34.2590868410359	24.3016562398533	4.04869995462358	0.709349211571643	0.214649344079464	21	24	29.8649999999999	NK cells
88486	8	17.5329832301586	5.80344725141877	2.07202803559059	0.331001699781257	0.541659708107587	27	4	29.8649999999999	NK cells
88486	24	15.5206605904562	2.54637624871113	1.8342140326122	0.164063651406495	0.60316199562095	38	1	29.8649999999999	NK cells
88486	40	17.0807114715642	0.82462112512354	2.01857907307168	0.0482779143302291	0.530399288649211	38	2	29.8649999999999	NK cells
88487	8	21.3666180197359	4.8636118266161	2.52508263890282	0.227626656784133	0.418054796488986	26	7	29.8649999999999	NK cells
88487	24	28.7780059525656	5.2925245393857	3.40095204332032	0.183908660944379	0.311873760894345	38	9	29.8649999999999	NK cells
88487	40	13.4691691580711	2.50829025433662	1.59177110622166	0.18622457145648	0.693842534687961	36	3	29.8649999999999	NK cells
88488	8	24.7715305093069	8.00067597144142	2.92747132795309	0.32297866974491	0.379362194520234	22	14	29.8649999999999	NK cells
88489	8	16.9497509681567	5.26117857518636	2.00310230958806	0.310398576655815	0.578099003625927	27	2	29.8649999999999	NK cells
88489	24	13.0644939160297	3.70815533655215	1.54394704594555	0.283834594771586	0.670635404600101	38	2	29.8649999999999	NK cells
88489	40	11.0699303138934	2.62869092896061	1.3082317858473	0.237462283358862	0.728183181727907	38	1	29.8649999999999	NK cells
88490	8	18.7677291838142	4.27551166528639	2.21794890936441	0.227811879818348	0.543204682511649	27	1	29.8649999999999	NK cells
88490	24	23.1916792951494	4.20475920832574	2.74076630663273	0.18130464615407	0.405044473631713	36	5	29.8649999999999	NK cells
88490	42	29.4465102288906	4.57123100374504	3.47995511908183	0.155238463512736	0.364070648516269	33	1	29.8649999999999	NK cells
88491	8	16.4948314202598	3.95959795938933	1.94934043433803	0.240050829166157	0.581283055545948	27	3	29.8649999999999	NK cells
88491	24	17.1603094878173	3.82753184180095	2.02798587618606	0.223045618409053	0.57350128142547	38	4	29.8649999999999	NK cells
88491	40	15.0552211722305	2.37419796984159	1.77920893104034	0.157699308610678	0.606373674274248	38	2	29.8649999999999	NK cells
88492	8	15.9011143189332	4.54862616621767	1.87917562193793	0.286057069648364	0.627801235492159	27	3	29.8649999999999	NK cells
88492	24	20.7952805988333	4.84148737476409	2.45756263170543	0.232816640860124	0.435485763863527	38	2	29.8649999999999	NK cells
88492	40	16.6468157854866	3.76430604494373	1.96730177392226	0.226127692734223	0.538196716631185	38	1	29.8649999999999	NK cells
88493	8	19.4153417311145	4.29068572608155	2.29448302432884	0.220994602387318	0.505537483298384	27	6	29.8649999999999	NK cells
88493	24	17.307119388791	3.92453615093555	2.04533570346454	0.226758483764623	0.540159153622615	38	4	29.8649999999999	NK cells
88493	40	14.3086132139376	2.62528017552414	1.69097565089227	0.183475514801597	0.625926117068094	38	2	29.8649999999999	NK cells
88494	8	44.5254811031641	8.42531803554026	5.26197076292307	0.189224637820736	0.0865679386713195	27	19	29.8649999999999	NK cells
88494	24	24.119586481997	2.46259700316556	2.85042532360292	0.102099470279213	0.350437034609348	38	8	29.8649999999999	NK cells
88494	40	27.8417866658587	1.62295532902172	3.2903107118337	0.0582920682677269	0.280760402019871	37	5	29.8649999999999	NK cells
88495	8	7.86105704976229	3.32788461338431	0.929010789702168	0.423338056487574	0.835067630549157	27	3	29.8649999999999	NK cells
88495	24	7.08786179155707	2.55139804812967	0.83763545266134	0.359967240214651	0.837826045518507	38	1	29.8649999999999	NK cells
88495	40	12.8131148104403	0.946167004286247	1.5142393488865	0.0738436374202544	0.66334745605353	38	0	29.8649999999999	NK cells
88496	8	18.3430838974245	2.86356421265527	2.16776481193897	0.156111383923689	0.537409601674256	27	2	29.8649999999999	NK cells
88496	24	16.5164992288329	4.12310562561766	1.9519011113343	0.249635565533157	0.585396517884821	38	3	29.8649999999999	NK cells
88496	40	15.5431861059052	2.4738633753706	1.83687607243244	0.159160635310847	0.579462026838684	38	1	29.8649999999999	NK cells
88498	8	16.8851627385315	4.69671851402657	1.9954693460019	0.278156544106548	0.548205240133638	27	3	29.8649999999999	NK cells
88498	24	16.031001273808	3.84562554599378	1.89452551467581	0.239886796857593	0.615322853737546	38	1	29.8649999999999	NK cells
88498	40	11.7805644679953	0.549877077172707	1.39221372269275	0.046676632403021	0.711850775171276	38	1	29.8649999999999	NK cells
88500	8	13.0952452925466	5.50408656908665	1.54758120867985	0.420311834267006	0.73525482763193	27	3	29.8649999999999	NK cells
88500	24	15.2459961525879	2.11741563232163	1.80175450144331	0.138883390178621	0.618839174940504	38	4	29.8649999999999	NK cells
88500	40	12.6273404854043	2.20131684225603	1.49228475024722	0.174329412024684	0.672272272515943	35	1	29.8649999999999	NK cells
88501	8	23.3005057170279	4.2747590341445	2.75362728951198	0.183462070997907	0.39542076215954	25	6	29.8649999999999	NK cells
88501	26	27.486738534934	4.34119902331142	3.24835152715858	0.157937945885941	0.279985443505579	36	7	29.8649999999999	NK cells
88501	42	35.2363006157694	4.68430953716766	4.16418596812356	0.132939878912013	0.181710665879248	34	2	29.8649999999999	NK cells
88502	8	18.4046060966509	3.59999999999999	2.1750354355365	0.195603208299856	0.511270823318662	27	6	29.8649999999999	NK cells
88502	24	15.5343126904708	3.34642973928934	1.83582742227918	0.215421808867163	0.581285477959901	38	2	29.8649999999999	NK cells
88502	40	16.0987602596575	2.55054503979052	1.90253319462966	0.158431146166082	0.558895331556541	38	2	29.8649999999999	NK cells
88503	8	15.2403698659726	2.79320317914753	1.80108959328421	0.183276600483559	0.613244633393952	25	4	29.8649999999999	NK cells
88503	26	15.2142984687198	5.33376000959923	1.79800850518154	0.35057548138452	0.614877570577047	36	5	29.8649999999999	NK cells
88504	8	18.8191291798836	5.25029827724101	2.2240233024946	0.278987312699528	0.586077567884293	27	5	29.8649999999999	NK cells
88504	24	18.7711713368094	4.95427411433804	2.2183556990941	0.263929939450445	0.477581280161789	38	6	29.8649999999999	NK cells
88504	40	12.6305597888605	2.6222921271285	1.4926652038716	0.207614877801475	0.681232788657651	37	2	29.8649999999999	NK cells
88505	8	22.9083427103607	4.3152566551713	2.70728191099486	0.188370529886461	0.400360156862124	27	6	29.8649999999999	NK cells
88505	24	19.7366792592473	2.511656027405	2.33245832827103	0.127258288712789	0.498661935939119	38	4	29.8649999999999	NK cells
88505	40	14.8282176808691	0.707129408241548	1.75238191637299	0.04768809195146	0.603843612188675	38	2	29.8649999999999	NK cells
88506	8	19.2431194591607	7.87110112754245	2.27412999192375	0.409034571772375	0.531653976006012	26	8	29.8649999999999	NK cells
88506	24	14.5126307090403	4.81036214852894	1.71508620664051	0.331460384059276	0.654503806315053	37	3	29.8649999999999	NK cells
88506	40	12.3002469128851	0.52800000000002	1.45362920351998	0.0429259675630506	0.677024717193536	38	1	29.8649999999999	NK cells
88507	8	20.3452415899173	4.53431361950188	2.40437753300646	0.222868507088606	0.475336851723981	21	8	29.8649999999999	NK cells
88507	24	43.4934155180935	30.9573837550915	5.14000242480499	0.711771733406705	0.204396223567418	18	73	29.8649999999999	NK cells
88507	40	42.3769929107443	10.440502669891	5.00806486964805	0.246371956874832	0.0967618796656664	15	173	29.8649999999999	NK cells
88510	8	23.2959663473928	5.60357029044875	2.75309083196654	0.240538220517986	0.398856765930767	27	8	29.8649999999999	NK cells
88510	24	19.9062214974316	4.70582957617464	2.35249463733054	0.23639994042977	0.449158070666655	38	1	29.8649999999999	NK cells
88510	40	13.7047671744049	0.0960000000000036	1.61961381208437	0.00700486179577673	0.636402204045582	27	2	29.8649999999999	NK cells
88512	8	18.9391406883914	5.49181208709838	2.2382061262022	0.289971555597798	0.52851422750537	27	4	29.8649999999999	NK cells
88512	24	14.1288986544419	3.90512483795334	1.66973718845888	0.276392727661447	0.644374679961489	38	4	29.8649999999999	NK cells
88512	40	11.4572658676123	2.16333076527838	1.35400666146037	0.188817366226418	0.715542564333938	38	1	29.8649999999999	NK cells
88513	8	16.0973573960406	4.78616599795702	1.90236740580148	0.297326193374713	0.599432775127597	27	4	29.8649999999999	NK cells
88513	24	11.2113497499979	3.89835657681542	1.32494457411267	0.347715187175939	0.724104499702214	38	2	29.8649999999999	NK cells
88513	40	10.6839890295238	1.20000000000005	1.26262168340164	0.112317599417596	0.736663174084127	38	1	29.8649999999999	NK cells
88515	8	15.4099840116179	5.41213599237861	1.82113440028575	0.351209708478497	0.669383703777735	27	2	29.8649999999999	NK cells
88515	24	15.40825222159	1.9	1.82092973930807	0.123310546366688	0.602192785732747	38	1	29.8649999999999	NK cells
88517	8	21.2151734727834	5.19280664858612	2.50718509442887	0.244768521702068	0.437388157354763	27	13	29.8649999999999	NK cells
88517	24	22.5456665025757	2.06989683066572	2.6644212488641	0.0918090769429793	0.428413173701821	38	2	29.8649999999999	NK cells
88517	40	20.101951544712	2.58365185146912	2.37562579191208	0.12852741415292	0.445700891091136	38	3	29.8649999999999	NK cells
88518	8	31.969885639789	6.20322496770836	3.77816475785614	0.194033379962672	0.311936960747846	27	8	29.8649999999999	NK cells
88518	24	19.0796321093507	4.04474968323134	2.25480924269221	0.211993064648718	0.479442867382398	38	2	29.8649999999999	NK cells
88518	40	25.4435351042306	1.56204993518132	3.00688806738921	0.0613928028783074	0.354977130505329	38	1	29.8649999999999	NK cells
88519	8	12.1973215235816	3.37088712359225	1.44146559796515	0.2763628979588	0.682215215391754	26	4	29.8649999999999	NK cells
88519	24	16.1276833184498	4.93963561409139	1.90595128885276	0.306283023826525	0.592796793907496	37	3	29.8649999999999	NK cells
88519	41	12.1271038900395	2.44999918367331	1.43316735782073	0.202026733331245	0.691260703613725	36	3	29.8649999999999	NK cells
88520	8	20.9185626431371	5.45259717932652	2.47213196361712	0.260658309671931	0.494885465369478	24	5	29.8649999999999	NK cells
88521	8	18.8870694532193	3.93954312071847	2.23205240679757	0.208584139031002	0.47093803457085	27	2	29.8649999999999	NK cells
88521	24	12.8130089141601	1.35632444496145	1.51422683418443	0.105855264290227	0.675844898314972	38	0	29.8649999999999	NK cells
88521	40	14.1705458838924	2.10741927484781	1.67465901071202	0.148718284539998	0.627832646422995	38	1	29.8649999999999	NK cells
88522	8	20.5509590763858	4.11358918707253	2.42868899180262	0.200165314513194	0.475396034680754	27	4	29.8649999999999	NK cells
88522	24	14.4424123709695	2.85685421399132	1.70678788323569	0.19781004312921	0.636909392722506	38	1	29.8649999999999	NK cells
88522	40	11.4279883135585	2.06407751792419	1.35054667339008	0.180615998309634	0.710055093396135	38	2	29.8649999999999	NK cells
88523	8	29.6415798031177	5.92045706343693	3.50300821970843	0.199734869152089	0.33981296019194	19	7	29.8649999999999	NK cells
88524	8	16.7681826064453	5.08291569869106	1.98164476691528	0.303128598846324	0.630885677533341	27	5	29.8649999999999	NK cells
88524	24	17.9357611752137	2.33238075793811	2.11962787546474	0.130040801455438	0.541073252659325	38	3	29.8649999999999	NK cells
88524	40	17.6631340588648	4.49600000000001	2.08740911263803	0.254541463877049	0.511564422290517	38	4	29.8649999999999	NK cells
88525	8	48.9913577902216	27.8539045736859	5.78974299526951	0.568547307730373	0.143402926762412	16	284	29.8649999999999	NK cells
88525	24	34.0446186284731	14.8499158246773	4.02335434496094	0.436189812749366	0.247648604581715	28	51	29.8649999999999	NK cells
88525	41	29.836968163532	9.01997782702374	3.5260989941244	0.302308792823271	0.303075922738679	33	30	29.8649999999999	NK cells
88526	8	20.9621595266395	3.17987672717041	2.47728419377074	0.151696046541832	0.520342922940382	22	5	29.8649999999999	NK cells
88527	8	8.64056845172906	6.66342374459259	1.02113256143577	0.771178861879067	0.849172865139535	27	2	29.8649999999999	NK cells
88527	24	10.8932908433895	4.20128742173157	1.28735673393677	0.385676604263357	0.763222953684841	38	4	29.8649999999999	NK cells
88527	40	6.85885987416574	2.41917671946471	0.81057226627657	0.3527082873608	0.823655188393206	38	0	29.8649999999999	NK cells
88528	8	16.8364879254272	4.92353694004626	1.98971701189792	0.292432540673197	0.560601652129425	27	6	29.8649999999999	NK cells
88528	24	15.0253705750328	5.03026997287422	1.77568122138244	0.334785085516152	0.627192018151851	38	4	29.8649999999999	NK cells
88528	40	12.6682497005906	2.05912602819736	1.4971193548132	0.162542267232179	0.676312384361977	38	1	29.8649999999999	NK cells
88530	8	24.7621001693677	2.16333076527838	2.92635686109467	0.0873645914717103	0.356892905445783	27	4	29.8649999999999	NK cells
88530	24	27.6462804485785	4.2190046219458	3.26720600922725	0.152606591320415	0.368787068105405	38	2	29.8649999999999	NK cells
88530	40	16.0367375966806	4.11825205639482	1.89520342679477	0.256801112543442	0.571166590999953	38	3	29.8649999999999	NK cells
88531	8	16.4536521012899	3.21887324385413	1.94447390921381	0.195632752171889	0.56528917205599	27	6	29.8649999999999	NK cells
88531	24	13.9386012154	4.93321516254866	1.64724805334595	0.353924693469113	0.708213144198829	38	3	29.8649999999999	NK cells
88531	40	11.211033140376	2.00445727317895	1.32490715754732	0.178793269815606	0.716606863930325	38	4	29.8649999999999	NK cells
88532	8	28.417802837598	4.10745187307167	3.35838364848856	0.14453798193143	0.302640496832782	27	9	29.8649999999999	NK cells
88532	24	18.5081015903133	3.67777714517886	2.18726641537666	0.198711744002082	0.499597637652351	38	1	29.8649999999999	NK cells
88532	40	15.3775771496195	1.01546092470365	1.81730459415837	0.0660351702237293	0.5865226593282	37	1	29.8649999999999	NK cells
88533	8	21.5678495514552	7.9391078188925	2.54886395266408	0.368099183924289	0.547275768767296	27	12	29.8649999999999	NK cells
88533	24	18.0465362125195	7.53614390520776	2.132719143501	0.417595034108521	0.515925040980407	37	10	29.8649999999999	NK cells
88533	40	13.716593142653	2.01766423371184	1.62101139157421	0.14709660137383	0.640163924384132	37	3	29.8649999999999	NK cells
88534	8	23.3897990715061	4.75394572960189	2.76417987668109	0.203248677556758	0.377172772654177	27	4	29.8649999999999	NK cells
88534	24	20.2742724867325	3.17645780075857	2.39599048503354	0.156674317307181	0.477795332762941	38	1	29.8649999999999	NK cells
88535	8	20.8404288502062	5.08685521712579	2.46289820075118	0.244085918465898	0.454560712834182	27	2	29.8649999999999	NK cells
88536	8	21.2265006228642	4.83321838943783	2.50852372415449	0.227697371098075	0.45425935412057	27	5	29.8649999999999	NK cells
88536	24	23.2671093375337	2.58901618380419	2.74968054333132	0.111273650123252	0.436549980691773	37	2	29.8649999999999	NK cells
88536	41	24.2378167409932	1.2	2.86439764126727	0.0495094097303923	0.360279163214331	36	4	29.8649999999999	NK cells
88537	8	18.8927099811622	4.70744091837592	2.23271899798059	0.249167055603441	0.515516515400262	27	5	29.8649999999999	NK cells
88537	24	20.903556625785	0.413298923298865	2.47035856953763	0.0197717034807872	0.435204380289276	38	3	29.8649999999999	NK cells
88537	40	20.2716899076679	5.11871233807879	2.39568527877425	0.252505457679806	0.450371601825751	38	1	29.8649999999999	NK cells
88538	8	15.4381655710229	4.2113742365171	1.82446486495381	0.272789808940887	0.625796063918654	27	8	29.8649999999999	NK cells
88538	24	10.7288447448431	3.31139018540552	1.26792268086899	0.308643685705039	0.733863397447056	38	2	29.8649999999999	NK cells
88538	40	13.9424620339483	2.38418643566313	1.64770432049497	0.171001823771003	0.638648652835939	38	2	29.8649999999999	NK cells
88540	8	22.718714981634	5.62192280274285	2.68487192148599	0.247457781273618	0.424570117658295	27	4	29.8649999999999	NK cells
88540	24	16.8037786368171	3.72155881318567	1.98585146533722	0.221471544800746	0.619057617290055	37	2	29.8649999999999	NK cells
88540	40	12.9749594698486	2.36330615875303	1.53336596683295	0.182143625515356	0.664445275426098	38	3	29.8649999999999	NK cells
88541	8	19.2800093464567	5.22203332046052	2.27848959688679	0.270852219343982	0.545934834829504	27	8	29.8649999999999	NK cells
88543	9	23.0813689883401	5.95795401123573	2.72772995991848	0.258128277150523	0.407716877593148	25	4	29.8649999999999	NK cells
88543	27	19.3045698933356	4.81663783151691	2.28139213440904	0.249507648092161	0.505491451919226	35	5	29.8649999999999	NK cells
88543	44	15.1634325847523	0.704000000000008	1.79199723281264	0.0464274824361286	0.592930502032718	33	1	29.8649999999999	NK cells
88546	8	19.3085871055014	1.11803398874989	2.28186688397808	0.0579034593593509	0.549800955688024	25	1	29.8649999999999	NK cells
88546	24	14.1498169084427	2.6483987615161	1.6722092839475	0.187168412047501	0.634463495483688	38	5	29.8649999999999	NK cells
88546	40	12.197172106336	3.21788999190464	1.44144794000486	0.263822627396809	0.688376286659114	38	1	29.8649999999999	NK cells
88547	8	18.5089233104347	4.9678969393497	2.18736352532689	0.268405506686008	0.512460170825676	26	4	29.8649999999999	NK cells
88547	24	17.0714001719711	6.04648658313239	2.0174786742661	0.354188087808983	0.595726749773868	38	3	29.8649999999999	NK cells
88547	40	17.3058743131668	2.28035085019827	2.04518856184204	0.131767445488918	0.541387373587408	38	3	29.8649999999999	NK cells
88549	8	18.6883005767026	4.05536791919057	2.20856212682987	0.21700035819448	0.512420380639531	27	1	29.8649999999999	NK cells
88549	24	17.2425090092044	1.93887208448621	2.03770012222111	0.112447213073875	0.56180663148061	38	2	29.8649999999999	NK cells
88549	40	15.432889801939	1.56573080700359	1.82384138055828	0.101454155838453	0.583953113748637	38	1	29.8649999999999	NK cells
88550	8	20.1715509585933	7.69988259650751	2.38385097155947	0.381719909010134	0.507242447969251	27	5	29.8649999999999	NK cells
88550	24	18.946955112762	4.22075633032759	2.23912962599486	0.222766998982578	0.475453687622194	38	5	29.8649999999999	NK cells
88550	40	17.1078735960707	3.22490309931941	2.02178906208181	0.188504028932041	0.544157955960237	38	5	29.8649999999999	NK cells
88553	8	23.0759353816224	5.36003731330296	2.72708782245073	0.232278225114622	0.418323264509176	27	4	29.8649999999999	NK cells
88553	24	18.9718249971865	6.29364759102381	2.24206872067676	0.331736540472893	0.524935180822493	36	4	29.8649999999999	NK cells
88553	40	18.032136451598	3.33316906261895	2.13101739611759	0.184846042595445	0.533425506295918	36	1	29.8649999999999	NK cells
88554	8	19.4275212445467	3.86217762408722	2.2959223853868	0.198799299996717	0.535319298607488	26	2	29.8649999999999	NK cells
88554	25	16.7914385768927	5.35946265963293	1.98439313107723	0.319178290477641	0.561304501721405	37	5	29.8649999999999	NK cells
88554	41	10.1717646513629	1.2968885842662	1.20208758842591	0.127498878387088	0.754006384677838	37	3	29.8649999999999	NK cells
88555	9	26.2061618391157	3.59243649909083	3.09701442835297	0.13708365693326	0.400383365036886	23	3	29.8649999999999	NK cells
88557	9	43.5938224873256	28.8149838799191	5.15186840633743	0.660987778447205	0.158864847850419	19	63	29.8649999999999	NK cells
88557	25	45.3269425620306	35.1381684212481	5.35668656743945	0.775215940787558	0.150510144148283	24	160	29.8649999999999	NK cells
88557	41	57.3383769715371	34.8454774936433	6.77618423748484	0.607716495200774	0.0543201221652035	19	279	29.8649999999999	NK cells
88558	9	26.4761506247066	6.80825851448078	3.12892139624862	0.25714684173641	0.303337507598437	24	12	29.8649999999999	NK cells
88559	9	23.7959672030527	5.22130405167139	2.81218036494258	0.219419702805842	0.458457610156617	26	3	29.8649999999999	NK cells
88559	26	14.1304992022195	3.66196668472011	1.66992633937656	0.259153383919013	0.633824686544507	37	2	29.8649999999999	NK cells
88559	42	15.4657101948956	0.221846793981794	1.82772005730442	0.0143444297860317	0.594785453886229	36	0	29.8649999999999	NK cells
88561	11	51.7859989201442	46.6794269030801	6.12001050848162	0.901390875457697	0.127598090918269	13	171	29.8649999999999	NK cells
88561	27	45.8373978676532	30.7266397928573	5.41701159543279	0.670339967412081	0.114925391371335	18	98	29.8649999999999	NK cells
88561	43	43.5165114261531	40.1909584976522	5.14273187297583	0.923579514544857	0.11784729386463	13	69	29.8649999999999	NK cells
88563	13	33.1566996960787	24.3596228410868	3.91842109446377	0.734681770633757	0.283449495407964	16	38	29.8649999999999	NK cells
88563	29	23.8576941893844	7.87401421385559	2.81947519004751	0.330040872824967	0.379405819603446	25	33	29.8649999999999	NK cells
88563	45	55.0143392498494	41.3593097737378	6.50153210031608	0.75179144815142	0.0582847049801602	12	177	29.8649999999999	NK cells
88564	13	17.0195568872588	5.37949621789998	2.01135189378779	0.316077337003244	0.651531645175695	27	1	29.8649999999999	NK cells
88564	29	20.0707156169538	2.99631299406452	2.37193436546269	0.149287800756517	0.466321645691276	38	5	29.8649999999999	NK cells
88564	45	15.0964260309174	0.692615975559316	1.7840784744193	0.045879466712243	0.596444263120456	33	1	29.8649999999999	NK cells
88565	17	10.8030299810827	0.282842712474603	1.27668980779185	0.0261817946418637	0.714423853858478	27	2	29.8649999999999	NK cells
88565	33	11.8261307048816	4.41048931525741	1.39759868879152	0.372944408050289	0.710766858421512	38	3	29.8649999999999	NK cells
88565	49	10.1905561114217	0.357233816988245	1.20430834182312	0.0350553800089331	0.751224730695565	29	1	29.8649999999999	NK cells
88566	16	30.511647359793	17.3487115371719	3.60583181490745	0.568593079639262	0.256232798122505	22	10	29.8649999999999	NK cells
88566	32	33.5245633085738	21.5567760112684	3.96189479818878	0.643014371666859	0.187344294993061	23	12	29.8649999999999	NK cells
88570	23	29.2564407263605	6.43785802887885	3.45749292124685	0.220049256472892	0.361474879379451	20	4	29.8649999999999	NK cells
88572	25	11.8263932532938	4.95992187035235	1.39762971646454	0.419394295802818	0.723337350264626	26	2	29.8649999999999	NK cells
88572	41	22.7255780007143	7.40549227533183	2.68568298528253	0.325865959277209	0.509495190509261	32	5	29.8649999999999	NK cells
88574	26	40.1000906927379	28.6731528786075	4.73898315274477	0.715039601738363	0.165025346580323	16	40	29.8649999999999	NK cells
88574	43	30.391248527599	18.980486821997	3.59160321772672	0.624537909482737	0.329583426611165	22	9	29.8649999999999	NK cells
88575	27	42.6310502174532	22.9002274224515	5.0380890734722	0.537172490605829	0.152795850233208	20	158	29.8649999999999	NK cells
88575	43	21.5657301814694	9.50399999999999	2.54861348792738	0.440699198219887	0.413549636708686	29	37	29.8649999999999	NK cells
88576	30	26.3271132742377	11.2147845275779	3.11130833151982	0.425978511611147	0.431419447473396	25	26	29.8649999999999	NK cells
88576	47	19.6256117693339	4.53992070415329	2.31933249851792	0.231326327938839	0.460763265790125	29	4	29.8649999999999	NK cells
88578	31	17.257896611893	4.30656429186889	2.03951861162207	0.249541667140426	0.555313826059737	27	1	29.8649999999999	NK cells
88578	47	14.2452849973944	1.4954865429017	1.68349159422039	0.104981159953995	0.620517012399137	31	1	29.8649999999999	NK cells
88580	36	24.895668075913	4.20475920832574	2.94214176451834	0.168895214842373	0.348413765093256	27	11	29.8649999999999	NK cells
88582	36	34.606916824369	20.0569190056699	4.08980610681823	0.579563880465261	0.179852848847668	19	96	29.8649999999999	NK cells
88584	38	18.6098687600205	3.05941170815568	2.19929314385565	0.164397274779723	0.479389729686748	27	2	29.8649999999999	NK cells
88585	38	34.6528628818921	22.1376710608862	4.09523595968827	0.638841042840772	0.194405194238098	25	25	29.8649999999999	NK cells
88586	39	30.1073237712519	11.1846408972305	3.55804931264242	0.371492364522621	0.239082132495643	19	22	29.8649999999999	NK cells
88587	39	46.9350735943469	21.1883409449631	5.54673366553574	0.451439388975735	0.0999197345940837	20	94	29.8649999999999	NK cells
88588	41	12.9703110100806	1.70769138008014	1.53281661713956	0.131661559908079	0.668729347916226	26	1	29.8649999999999	NK cells
88590	46	45.0270889439121	26.2122108949245	5.3212502075708	0.582143138935225	0.179786818792117	14	52	29.8649999999999	NK cells
87924	4	49.0688187736041	20.756465863658	5.54017983420876	0.423007245383777	0.121660498812675	14	31	59.0460000000006	CD4+ T
87924	13	21.8826749738052	8.41582169357217	2.47069233860663	0.384588342314016	0.431776364089044	15	9	59.0460000000006	CD4+ T
87924	22	48.4194878407428	32.7159308894382	5.46686626706211	0.675676929856108	0.182870840450446	12	57	59.0460000000006	CD4+ T
87924	31	38.8470456202805	34.1479204308271	4.38607702698237	0.879035197801499	0.16702002832452	16	81	59.0460000000006	CD4+ T
87924	39	37.6505629515453	24.5895926453449	4.25098656996748	0.653100265113981	0.257173163242745	10	29	59.0460000000006	CD4+ T
87924	49	29.2416041665512	18.4358595153087	3.30156196485801	0.630466762709177	0.305218551751371	11	46	59.0460000000006	CD4+ T
87924	57	30.1481644967001	20.0705172516987	3.40391835706622	0.665729326702314	0.379152858396288	8	49	59.0460000000006	CD4+ T
87925	10	48.4043706237719	39.4277746489349	5.46515943770071	0.814549887558532	0.134447775655796	7	92	59.0460000000006	CD4+ T
87926	15	55.1648525262785	48.0035530588414	6.22846058172475	0.870183656087439	0.0448631263601634	5	189	59.0460000000006	CD4+ T
87926	23	47.7747121084628	41.8818886930819	5.39406701085734	0.876653920969686	0.133064043634301	6	108	59.0460000000006	CD4+ T
87926	31	54.7929177337124	39.4371485729407	6.18646679241177	0.719749015093538	0.135558215145128	6	426	59.0460000000006	CD4+ T
87927	30	64.8956555004093	50.7968696302331	7.32712975199095	0.782746845509754	0.133380839787398	9	478	59.0460000000006	CD4+ T
87928	46	60.3554377504553	57.8736264611164	6.81451046646735	0.958880071426206	0.102162075828717	5	100	59.0460000000006	CD4+ T
87928	54	64.2088660119763	61.1613557532516	7.2495868771213	0.952537547413526	0.0064560696686844	4	81	59.0460000000006	CD4+ T
87909	4	31.7219418038589	29.4566327692508	3.58251786393132	0.928588576052032	0.223526918213412	8	81	59.0309999999991	CD4+ T
87909	12	46.6139352825295	41.9962507052451	5.26434531941186	0.900937679917039	0.0854353253629347	6	143	59.0309999999991	CD4+ T
87910	4	40.7726346460621	32.2679118661537	4.60465796457937	0.79141100756093	0.132503047116473	9	110	59.0309999999991	CD4+ T
87910	12	46.9241075057787	44.2471944372257	5.29937462302625	0.942952285917781	0.0916238115119088	5	117	59.0309999999991	CD4+ T
87910	21	57.2668520798868	53.5784776790063	6.4674326009371	0.935593205023121	0.0992350849524988	5	45	59.0309999999991	CD4+ T
87910	29	35.7277447461061	26.2420945947333	4.03491326547144	0.734501849507121	0.131397034016333	8	56	59.0309999999991	CD4+ T
87910	37	37.8423315106403	36.7912837538526	4.27372414614252	0.972225607809281	0.179978418625274	7	33	59.0309999999991	CD4+ T
87911	4	6.6073214465513	2.74015854178185	0.74619792386502	0.414715488560357	0.851325523284387	23	1	59.0309999999991	CD4+ T
87911	12	9.29369023903744	3.36726906998835	1.04958301446557	0.362317764352032	0.772446348938725	29	8	59.0309999999991	CD4+ T
87911	20	15.0770206516105	3.80456145411003	1.70272350139313	0.252341728649396	0.614446430874172	28	1	59.0309999999991	CD4+ T
87912	4	71.6586012680444	58.0868244620609	8.09276496169194	0.810605055557571	0.0313870617283843	5	423	59.0309999999991	CD4+ T
87912	12	47.1002865470162	40.1202921845816	5.31927140508286	0.851805692191128	0.139176341086271	6	169	59.0309999999991	CD4+ T
87912	20	73.204667849558	67.6530579162982	8.26737000892854	0.924163170241154	0.0555918948836976	3	146	59.0309999999991	CD4+ T
87912	30	77.6299491233123	58.5579651119888	8.76713920068139	0.754321827764845	0.0111546099440918	3	817	59.0309999999991	CD4+ T
87912	38	69.3135932190922	58.7663587221201	7.82793145060429	0.847833101601968	0.021030401008233	4	430	59.0309999999991	CD4+ T
87912	46	59.2392683178902	50.7646700821634	6.6901874515527	0.856942894867466	0.125331604303207	6	202	59.0309999999991	CD4+ T
87912	54	72.5239969465148	65.8648244845304	8.19049843263324	0.908179737157959	0.00422407729440065	4	242	59.0309999999991	CD4+ T
87914	4	39.1396474528011	9.73246685251998	4.42023653705135	0.248660054085987	0.18588237683832	10	103	59.0309999999991	CD4+ T
87914	12	53.1405118047206	50.1607209788346	6.00142431431185	0.943926192565927	0.0416137775281845	5	89	59.0309999999991	CD4+ T
87914	20	35.8963364676367	27.6087526769944	4.05395317348933	0.769124523386551	0.21056010136273	10	113	59.0309999999991	CD4+ T
87914	28	48.5357445976639	43.395239726188	5.48138487660886	0.894088265996783	0.284912504255949	5	124	59.0309999999991	CD4+ T
87915	7	57.1284913631627	48.0875811900588	6.45180683179612	0.841744286303111	0.126405476435962	10	65	59.0309999999991	CD4+ T
87915	22	39.5709115996002	36.31750557479	4.46894135845017	0.917782889165408	0.179705474503669	23	33	59.0309999999991	CD4+ T
87915	30	16.0733195964854	7.16509143369435	1.81524053423745	0.445775459803655	0.562826049380691	14	4	59.0309999999991	CD4+ T
87915	38	33.2055504935649	29.388607665599	3.75006922843538	0.885051060101967	0.292099223300898	8	17	59.0309999999991	CD4+ T
87916	7	52.6037418548674	48.8959642087974	5.94080419382677	0.929514944843665	0.0591157658933921	6	165	59.0309999999991	CD4+ T
87916	15	43.0756836726412	40.9533656895987	4.86475283299079	0.9507304863883	0.0584393399561458	7	37	59.0309999999991	CD4+ T
87916	23	45.800207566703	42.6471789561338	5.17244697042838	0.931156892553878	0.0852697141854572	6	105	59.0309999999991	CD4+ T
87916	31	54.3080285602887	52.5823450682955	6.13327783258396	0.968224155106689	0.0378279271644273	5	53	59.0309999999991	CD4+ T
87916	39	45.6894448212514	43.4784530462944	5.15993797849176	0.951608259115273	0.135773842651863	6	87	59.0309999999991	CD4+ T
87918	26	41.4356669638782	39.2804590287907	4.67953752704837	0.947986647904898	0.165794379829579	7	82	59.0309999999991	CD4+ T
87918	34	50.0879242864086	43.6905312402504	5.6566803076812	0.872276738609148	0.0275329960402903	6	125	59.0309999999991	CD4+ T
87918	42	26.3920669943329	23.6168880001685	2.9805883907702	0.894847986148248	0.413580342630413	13	39	59.0309999999991	CD4+ T
87918	50	24.142613229542	11.0426163424797	2.72654630386773	0.457391096708929	0.354658151596318	17	24	59.0309999999991	CD4+ T
87919	26	47.259996792117	43.1654924573716	5.33730828345758	0.913362153773392	0.268140119923853	5	26	59.0309999999991	CD4+ T
87919	34	86.3164193534011	74.0882318636131	9.74814581642441	0.858333008002537	0.00128321232288474	5	416	59.0309999999991	CD4+ T
87919	43	54.9721926633395	24.2278396752682	6.2082852132315	0.440729003182468	0.0808002679903636	7	251	59.0309999999991	CD4+ T
87919	51	73.1813073580411	68.7454618006571	8.26473179154932	0.939385538226565	0.00864281805527677	5	162	59.0309999999991	CD4+ T
87921	53	29.4424869587317	3.04410507168543	3.32508760467462	0.103391574086531	0.312380384549279	11	8	59.0309999999991	CD4+ T
87892	4	33.659694989617	29.8675287427618	3.78865026587397	0.887338068630004	0.311760075400309	7	83	59.2289999999992	CD4+ T
87892	12	34.8197551909724	32.0500362111761	3.91922371259269	0.920455529781715	0.216088115065225	15	73	59.2289999999992	CD4+ T
87892	20	27.1485671920149	2.90962855170552	3.0557741637841	0.107174295097287	0.262622720365565	13	6	59.2289999999992	CD4+ T
87892	29	52.1290749476447	48.0090252303814	5.86751703249482	0.920964457523921	0.0261927493323718	11	249	59.2289999999992	CD4+ T
87892	37	28.9785487674122	3.56421542076235	3.26175226858606	0.122994959111634	0.361675989803705	13	15	59.2289999999992	CD4+ T
87892	45	56.8997896832351	47.0007020219539	6.40449663545852	0.82602593583579	0.0295139732134902	8	207	59.2289999999992	CD4+ T
87892	55	49.7230652242676	47.8297167116219	5.59670265402288	0.961922128008278	0.227584233707126	5	60	59.2289999999992	CD4+ T
87892	63	47.3332030308871	31.0226297817335	5.32770580074938	0.655409475701228	0.0420253666883931	6	255	59.2289999999992	CD4+ T
87893	5	58.9568317583072	56.224316736464	6.63603209669902	0.953652275057027	0.0445682683971507	4	149	59.2289999999992	CD4+ T
87893	15	63.99530498606	53.0316102281659	7.20314991935942	0.82867970142056	0.0616469728249938	6	406	59.2289999999992	CD4+ T
87894	5	55.8424345221995	51.5250030388857	6.2854834087131	0.922685471716003	0.0431765780306373	5	152	59.2289999999992	CD4+ T
87894	15	42.2155591524928	37.629015373212	4.75167672958555	0.891354186196774	0.294761643347381	7	93	59.2289999999992	CD4+ T
87895	10	48.5240191338795	32.8201750628084	5.46174105408726	0.676369675237666	0.131257169403262	6	68	59.2289999999992	CD4+ T
87895	19	38.9315475741827	34.1664675835632	4.38203667957512	0.877603632849689	0.0967338497579592	8	96	59.2289999999992	CD4+ T
87895	28	52.7305430958912	50.7366383322043	5.93521676835017	0.962186910154501	0.111980661585016	5	95	59.2289999999992	CD4+ T
87895	36	30.1311698998981	17.6208955176092	3.391488392499	0.584806218150487	0.340272232783909	12	23	59.2289999999992	CD4+ T
87896	13	44.4415991419948	34.74441690709	5.00223416929718	0.781799430665817	0.0519927034288751	10	208	59.2289999999992	CD4+ T
87896	21	41.4824663227566	8.11096753349445	4.66916165197872	0.195527610879899	0.242905472043543	7	44	59.2289999999992	CD4+ T
87897	41	46.3647376213406	30.9345681997745	5.21869777995477	0.667200329103903	0.0967811134059212	12	140	59.2289999999992	CD4+ T
87897	49	31.7495927423363	25.7406305313331	3.57365398057671	0.810738920030601	0.197144367560411	16	55	59.2289999999992	CD4+ T
87899	53	60.6151479067542	44.5438284875156	6.82268797455695	0.734862984349035	0.0311240384766579	4	499	59.2289999999992	CD4+ T
87900	57	17.9488927040713	17.6737298241769	2.02028203572254	0.984669645953591	0.497143481367327	10	13	59.2289999999992	CD4+ T
87900	65	22.4875481713481	17.5714964990037	2.53114163347328	0.781387831395154	0.393525317197457	16	32	59.2289999999992	CD4+ T
87901	57	18.8025085141598	17.7430306893298	2.11636287563637	0.943652315113588	0.530490475721876	11	16	59.2289999999992	CD4+ T
87901	65	23.7166313643208	20.501323473298	2.66948413382196	0.864428137300311	0.328614831543107	12	55	59.2289999999992	CD4+ T
87904	5	77.6783014402917	74.1327899777042	8.91885267614941	0.954356475401141	0.0265677237504869	4	166	58.0630000000017	CD4+ T
87905	4	74.4206740968742	68.9042045274261	8.54481902954516	0.925874501455506	0.00535552316099331	3	174	58.0630000000017	CD4+ T
87905	12	43.3323669588847	25.6748467878903	4.97532759920356	0.592509677863928	0.12667926783468	7	259	58.0630000000017	CD4+ T
87905	20	45.6374251035257	25.526912511713	5.23998933382985	0.55934164676922	0.16445487852891	7	254	58.0630000000017	CD4+ T
87906	5	31.0500401073006	20.9805242892188	3.56509769357419	0.675700392550726	0.222154219176761	21	51	58.0630000000017	CD4+ T
87906	13	27.9086037115242	3.39524047752144	3.20440483744936	0.121655691292053	0.267799299319064	27	15	58.0630000000017	CD4+ T
87906	21	29.6849344523658	1.47841046252385	3.40835924798523	0.0498033931958381	0.290238074035818	24	10	58.0630000000017	CD4+ T
87908	18	45.2700575924894	41.8250890157427	5.19780899970584	0.923901829156979	0.230128336743933	7	26	58.0630000000017	CD4+ T
87886	4	56.1926244801229	43.9252738195643	6.3445025325026	0.781691088927553	0.0979148380236185	5	433	59.0460000000006	CD4+ T
87886	12	39.5739405417914	27.6850443438421	4.46814805877801	0.699577650464344	0.302721166101254	8	10	59.0460000000006	CD4+ T
87887	4	40.2766124614193	5.59471028290116	4.54748416053234	0.138907170712539	0.222731234058136	8	25	59.0460000000006	CD4+ T
87887	12	49.5469873016582	34.613780174653	5.59416808382817	0.698605143515852	0.114670527060601	8	332	59.0460000000006	CD4+ T
87887	20	47.9658495733535	40.5513713245927	5.41564763894286	0.845421725775503	0.156451894141932	11	183	59.0460000000006	CD4+ T
87887	28	42.7413248867835	19.8538371527773	4.82576577434352	0.464511505091796	0.209071510441852	8	61	59.0460000000006	CD4+ T
87887	36	53.5552834421141	44.3106494245672	6.04673005703052	0.827381475302263	0.0988630155304343	6	224	59.0460000000006	CD4+ T
87888	4	29.3110991168744	27.2289672215245	3.30940838407052	0.928964386935894	0.290738380826097	8	31	59.0460000000006	CD4+ T
87888	12	21.3968808894249	10.7478936999767	2.41584311547208	0.50231123664799	0.428403416806198	11	37	59.0460000000006	CD4+ T
87888	20	45.5579808192427	41.8760565125825	5.14378403496057	0.919181573887816	0.0966188126001329	7	147	59.0460000000006	CD4+ T
87888	28	39.0342420620612	36.2715205544405	4.4072126886451	0.929223129189285	0.14771538446916	9	48	59.0460000000006	CD4+ T
87888	36	33.6961888237121	24.8678928247798	3.80451273286498	0.738003130113047	0.191841386364149	11	52	59.0460000000006	CD4+ T
87888	44	36.9787824437276	29.6782328560318	4.17513830389044	0.802574635906269	0.173171419333198	11	82	59.0460000000006	CD4+ T
87889	18	54.701968919926	53.7680480600635	6.176198096391	0.982927107043814	0.0695912133007569	8	56	59.0460000000006	CD4+ T
87889	26	43.3588076959206	32.9867667483277	4.89548348698982	0.760785835709943	0.33770875494901	7	82	59.0460000000006	CD4+ T
87889	34	36.3452470036416	10.7203979492543	4.10360814773128	0.294960107113324	0.355407494323849	9	21	59.0460000000006	CD4+ T
87890	48	36.121301925171	32.8363415201581	4.07832333267516	0.909057530323296	0.268862446753006	10	72	59.0460000000006	CD4+ T
87890	56	33.0298012713856	17.1498121939122	3.72927336555513	0.519222385051692	0.317506166454072	10	84	59.0460000000006	CD4+ T
87891	51	53.4272878744794	31.7742616456858	6.03227854830459	0.594719719262849	0.0264360708826818	7	279	59.0460000000006	CD4+ T
81151	8	20.687309116102	4.66476151587623	2.49016173304041	0.225489042083554	0.485201204826917	27	6	29.321	B Cells
81152	8	11.5857118065014	3.11441551498835	1.39458911880078	0.268815206782606	0.684629936783879	27	2	29.321	B Cells
81153	8	78.6866095454371	58.2168574899058	9.47162257271185	0.739857236526233	0.122721092155771	12	189	29.321	B Cells
81154	8	34.1597927960414	15.5481991240144	4.1118643489057	0.455160814845931	0.195133981010737	24	25	29.321	B Cells
81155	8	32.0181672606588	4.46839926595643	3.85407374284949	0.139558246091331	0.285223404165405	26	10	29.321	B Cells
81156	8	25.7159997683748	2.41536415473938	3.09547260065059	0.0939245674480741	0.33627571913323	25	7	29.321	B Cells
81157	8	11.6133455080058	2.39999999999998	1.39791542797142	0.206658795981356	0.6952172934521	27	2	29.321	B Cells
81159	8	17.3598615387106	3.24457947968607	2.08963198896321	0.186901230315173	0.535204925982751	27	2	29.321	B Cells
81160	8	76.7406181528523	8.35224520712844	9.23738073529139	0.10883734596055	0.138087212599603	27	75	29.321	B Cells
81161	8	17.7006338073999	10.5223571503727	2.13065124663511	0.594462168127208	0.614582814649303	22	7	29.321	B Cells
81162	8	30.5919531798494	5.76888204074239	3.68239826262038	0.188575146112027	0.289010560420221	27	7	29.321	B Cells
81163	8	47.6852064879986	32.812009508715	5.73993822793123	0.688096202686533	0.298197577725921	15	129	29.321	B Cells
81164	8	23.4150567476159	7.47200000000004	2.81850471526522	0.319110907162795	0.387112049194043	27	19	29.321	B Cells
81165	8	12.0396264011274	1.09626274222925	1.44922748415138	0.0910545481815446	0.692152833285554	27	4	29.321	B Cells
81167	8	59.8040016530139	40.2363330337147	7.19869537228053	0.672803356323345	0.401715178869749	15	134	29.321	B Cells
81169	8	19.9598433952492	3.96446616835102	2.40259561750553	0.198622107891619	0.503927125591463	27	3	29.321	B Cells
81172	8	24.5287556879723	1.06400000000001	2.95256228978295	0.0433776590029693	0.4515343907307	27	13	29.321	B Cells
81175	8	12.5805474511922	1.33120096153814	1.51433894412463	0.105814231590692	0.664633463854595	27	2	29.321	B Cells
81177	8	34.0402434121482	3.20000000000002	4.09747401426582	0.0940063783109731	0.328531081070671	27	19	29.321	B Cells
81178	8	10.1781835399258	2.15324870834745	1.22516287743085	0.211555303547134	0.724184736088474	26	3	29.321	B Cells
81179	8	44.2227708193405	10.8811764069883	5.32315976936913	0.246053700511899	0.227877867872198	22	40	29.321	B Cells
81180	8	21.708572811886	5.62483635317511	2.61309274162699	0.259106685728108	0.474685892730033	27	19	29.321	B Cells
81181	8	17.2418647951065	4.86621002423859	2.07542854791164	0.282232234277796	0.546680707890214	27	5	29.321	B Cells
81182	8	5.79992058207944	2.94060674011331	0.698144945150267	0.50700810442115	0.861131642422364	27	2	29.321	B Cells
81183	8	24.9631217258979	2.71738698017046	3.00484756669858	0.108856056145867	0.44239794073478	27	5	29.321	B Cells
81185	8	12.4566635928338	2.64064234609687	1.49942686243754	0.211986325745844	0.676855724432651	27	5	29.321	B Cells
81187	8	12.8840444466432	3.82292872023536	1.55087132249842	0.296718063653636	0.669757973379464	24	2	29.321	B Cells
81188	8	25.7377938048124	5.72197448438911	3.09809598077416	0.22231798606294	0.43333959100095	27	9	29.321	B Cells
81189	8	23.2025414142551	1.36183405743873	2.79292393296776	0.058693314371246	0.405269497879083	19	2	29.321	B Cells
81192	8	23.5013057484728	6.6803065797911	2.82888663396916	0.284252570954498	0.439371333756621	27	4	29.321	B Cells
81196	8	12.5518399743119	1.13137084989847	1.51088338303748	0.0901358567519895	0.673784642600953	27	2	29.321	B Cells
81197	8	43.3250700579026	18.93633797755	5.21510221237571	0.437075761268063	0.227023429421576	16	27	29.321	B Cells
81198	8	27.0035395501431	6.07953682446283	3.25045565215974	0.225138516125772	0.446214490248535	26	19	29.321	B Cells
81201	8	31.2494420619915	12.6450066033988	3.76154116346945	0.404647435890667	0.335801277532558	24	13	29.321	B Cells
81202	8	53.4780970664167	20.3211905163059	6.43723696123237	0.379990905268528	0.0690911050282484	14	41	29.321	B Cells
81203	8	35.3892670671851	0.53600000000003	4.25985796975688	0.0151458350064853	0.302957333885687	22	10	29.321	B Cells
81204	8	8.53890953662465	2.45912504765416	1.02784106191202	0.287990525851879	0.789585588832053	27	1	29.321	B Cells
81205	8	21.0455739473668	5.09463441671726	2.53328659611964	0.242076287843635	0.49321866188701	26	9	29.321	B Cells
81206	8	25.4427384208852	2.52982212813471	3.06257973155781	0.0994319906248006	0.496781070852316	24	4	29.321	B Cells
81208	8	58.7236567018812	19.7377656283582	7.06865266635412	0.336112679912965	0.11822328898923	25	68	29.321	B Cells
81209	8	39.9766564193089	10.1394374597411	4.81204875276812	0.253633954610663	0.306107783308933	20	24	29.321	B Cells
81210	8	17.9705932073102	6.44980619863888	2.16314665545596	0.358908919935664	0.539940262362537	27	8	29.321	B Cells
81211	8	33.484973743288	7.87908624143688	4.03063539000812	0.235302147818355	0.313428741871449	26	13	29.321	B Cells
81212	8	25.0823218653401	5.57135531087364	3.01919586227179	0.222122789938853	0.413128333430646	27	5	29.321	B Cells
81213	8	21.5212964137187	2.15721301683443	2.59055000696775	0.100236202102552	0.431381195740987	27	4	29.321	B Cells
81214	8	28.2292273570093	5.92408507703931	3.39799349075358	0.209856437164171	0.306248744948087	27	5	29.321	B Cells
81215	8	28.6998531759411	15.9123557325746	3.45464341067829	0.554440318388592	0.420322744471153	19	19	29.321	B Cells
81216	8	9.5631813472706	2.51516997437553	1.15113416169547	0.263005571372269	0.743111955926451	27	2	29.321	B Cells
81217	8	4.42537339375539	2.86862196882054	0.53268868453111	0.648221452424429	0.893832302356623	27	1	29.321	B Cells
81218	8	24.6252050547591	2.00997512422418	2.96417204149113	0.0816226756185216	0.396645649296875	27	7	29.321	B Cells
81219	8	38.1235866192754	8.59262939966572	4.58899202369819	0.225388798946877	0.293018169621656	24	22	29.321	B Cells
81222	8	22.900500715192	5.14922285398487	2.75656685112561	0.224851976732934	0.419716493122755	27	8	29.321	B Cells
81223	8	16.3585897900143	1.51208232580106	1.96910744036267	0.0924335376833079	0.556535809794076	27	2	29.321	B Cells
81224	8	18.1407364390131	1.55034963798491	2.18362704574474	0.0854623318737362	0.516360404938605	27	5	29.321	B Cells
81225	8	32.3556508971725	12.6710731984311	3.89469714304414	0.391618553392737	0.375345116736701	26	35	29.321	B Cells
81226	8	42.9793667641797	25.644905614956	5.17348939998994	0.596679466118361	0.236839058498526	27	59	29.321	B Cells
81227	8	19.3630879311356	1.9472236646056	2.3307632872407	0.100563694774865	0.528043624933743	25	5	29.321	B Cells
81228	8	10.4776701361786	2.78152763782784	1.26121251817251	0.265471961006239	0.741775425773733	27	0	29.321	B Cells
81229	8	27.1496642827774	18.5479081300291	3.26804490049623	0.683172651302179	0.353956315020221	23	20	29.321	B Cells
81230	8	37.3757837664479	8.27647074543254	4.49897789776626	0.221439389663376	0.283910397981193	27	45	29.321	B Cells
81231	8	12.6382206842812	3.10755466564948	1.52128115576043	0.245885456764851	0.654773938778693	27	2	29.321	B Cells
81232	8	26.2506399525522	14.6093427641355	3.15982802358705	0.556532823220379	0.378146465288625	24	11	29.321	B Cells
81233	8	28.4350921373706	8.30134832421815	3.4227737362345	0.291940264660094	0.372441472153994	27	15	29.321	B Cells
81235	8	12.5041874657204	6.60418776232173	1.5051473807033	0.528158089474168	0.643941600893384	25	10	29.321	B Cells
81236	8	8.54922083769767	4.29656607071269	1.0290822483421	0.502568146534132	0.761625404802077	27	3	29.321	B Cells
81238	8	7.0937555821213	3.2112690575534	0.853885761313971	0.45268955497239	0.828155572653213	27	3	29.321	B Cells
81240	8	19.7306277332921	7.92677645452425	2.37500459216648	0.401749835923829	0.482246262301962	26	5	29.321	B Cells
81241	8	65.4281059314386	12.3913673176126	7.87567705115249	0.189389057519064	0.113993318682276	27	23	29.321	B Cells
81242	8	37.825896519142	10.4785495179438	4.5531586298287	0.27702051986107	0.204364360627514	17	25	29.321	B Cells
81243	8	30.9202021600229	4.8077004898392	3.72191007369015	0.155487356290805	0.239231397856791	27	3	29.321	B Cells
81246	8	21.9207598612235	9.32952303175247	2.63863400789519	0.425602173045827	0.565699733362973	24	36	29.321	B Cells
81247	8	12.3192708466272	5.40327604329079	1.48288869611146	0.438603559460675	0.681894610288792	25	7	29.321	B Cells
81248	8	29.1580351485471	2.86862196882057	3.50979544657378	0.0983818681267864	0.339244000758653	27	9	29.321	B Cells
81249	8	39.3948396194193	10.9572434489702	4.74201461142116	0.278139054628083	0.303631165740533	22	10	29.321	B Cells
81250	8	18.2186584356531	7.03858622167833	2.19300663074084	0.386339435833768	0.570003297080253	26	5	29.321	B Cells
81252	8	58.4235863001537	34.9468167362923	7.0325327520914	0.598162813161649	0.0491806289197853	15	49	29.321	B Cells
81253	8	18.347531072931	9.91820951583501	2.20851921906175	0.540574613358623	0.555992491030849	23	14	29.321	B Cells
81254	8	41.2186832724554	7.17486974376539	4.9615533463214	0.174068387782781	0.240086102695195	18	58	29.321	B Cells
81256	8	16.4221427344386	3.37225384572395	1.97675740147359	0.205347980483207	0.612144908331813	27	4	29.321	B Cells
81259	8	21.6491944379833	3.29848450049412	2.60594527969113	0.152360611381778	0.472819875361589	26	5	29.321	B Cells
81260	8	20.3745061367139	5.25056035104826	2.45250917973434	0.257702459918132	0.465387935824207	27	4	29.321	B Cells
81262	8	26.8860658259707	7.74794114587873	3.23631516772408	0.288176827209676	0.40432126417744	19	11	29.321	B Cells
81263	8	24.6754830772925	2.08444141198548	2.97022408078841	0.0844741886291045	0.419046173574525	27	4	29.321	B Cells
81264	9	65.8439757026467	18.6686098036249	7.92573590532143	0.283527985733014	0.0727303018504043	15	106	29.321	B Cells
81266	10	21.814593341807	3.25136771220978	2.62585458827626	0.149045533935241	0.445681210171715	24	11	29.321	B Cells
81267	10	27.332283953451	5.18363578967507	3.29002709803867	0.189652492945822	0.421217980989591	23	11	29.321	B Cells
81268	10	28.0496703522335	9.7086452195968	3.37637995079618	0.346123326858411	0.433775379267434	27	20	29.321	B Cells
81271	11	29.7404285859248	0.26400000000001	3.57989899862072	0.00887680549852441	0.294732317286347	26	7	29.321	B Cells
81274	12	46.239024816044	31.2921715449727	5.56585921947659	0.676748086047762	0.249053109267418	15	122	29.321	B Cells
81275	13	29.3096914198272	3.37225384572396	3.52805053432821	0.115055931412595	0.263828904849217	25	7	29.321	B Cells
81276	14	37.9100203928399	3.25596068772339	4.56328474386034	0.085886545403662	0.289359002952915	24	16	29.321	B Cells
81277	15	28.7744950193473	8.67679572192409	3.4636281588198	0.301544674062569	0.306494576032375	19	26	29.321	B Cells
81280	16	17.1367574963639	2.62681422258977	2.06277662823841	0.153285370534487	0.541240577665602	22	3	29.321	B Cells
81281	16	27.6603677922886	4.60434577328853	3.32951903080369	0.166460034366288	0.313403133361613	22	7	29.321	B Cells
81283	16	52.5956118990934	25.6499512670103	6.33101092761383	0.487682343466611	0.171964589644413	21	137	29.321	B Cells
81285	17	48.5320999177188	27.4500926045797	5.84188003190471	0.565606941614283	0.195972030446954	20	67	29.321	B Cells
81286	17	56.1642267827601	15.0081471208141	6.76057033398189	0.267218975147022	0.167655828605972	21	127	29.321	B Cells
81288	20	31.3232367096777	13.9942845476287	3.77042393341986	0.446770066495236	0.388351607726795	18	11	29.321	B Cells
81327	8	11.2242316575728	4.66095269231516	1.35107722321959	0.415258062601595	0.708000329166449	27	1	29.321	Neu
81328	8	21.4842674665847	5.09304083627846	2.58609277830401	0.237059087269318	0.457595647695664	27	11	29.321	Neu
81330	8	27.0205824657455	12.9243955371228	3.2525071329016	0.478316688898447	0.386856303222218	27	14	29.321	Neu
81331	8	16.2509185381109	4.4129917289748	1.95614689388785	0.271553372114053	0.588254692235564	27	3	29.321	Neu
81332	8	32.4519564030683	2.77848879788995	3.90628957800592	0.0856185298470094	0.24096339494453	27	6	29.321	Neu
81333	8	23.7817441695349	1.21655250605964	2.86264341793193	0.0511548899604293	0.432324380745999	27	5	29.321	Neu
81335	8	11.1554938771391	3.42344855372471	1.34280315579548	0.306884535228007	0.701699206915562	27	1	29.321	Neu
81336	8	22.2850965034757	6.01605319125422	2.68248974376635	0.26995858825722	0.424357742211962	26	10	29.321	Neu
81337	8	21.2717958803498	5.10076386436385	2.56051726191223	0.239789996719355	0.51711728843476	27	3	29.321	Neu
81338	8	25.0986145261702	0.954279288258944	3.02115703374657	0.0380211938497212	0.377821322534428	27	3	29.321	Neu
81339	8	29.1372292369462	4.49444101084885	3.50729100848574	0.154250803132299	0.333135310379579	27	9	29.321	Neu
81340	8	17.257406312943	2.15406592285381	2.07729930320284	0.124819795268902	0.512364524056072	27	3	29.321	Neu
81341	8	31.1181903710438	1.41421356237313	3.74574220496979	0.0454465232557061	0.345833143366454	27	5	29.321	Neu
81342	8	14.4044151708854	1.48761285286193	1.73388057596367	0.103274783128213	0.606232527963727	27	4	29.321	Neu
81343	8	23.9445569433084	6.09590026165126	2.88224143025076	0.254583965620414	0.400817443315835	27	8	29.321	Neu
81344	8	30.7471999854748	5.97583400037185	3.7010855482589	0.194353762397711	0.309051659455739	27	10	29.321	Neu
81345	8	16.4049622632338	2.50599281722833	1.97468936296216	0.152758218947243	0.548632306043222	27	2	29.321	Neu
81346	8	11.8322918210459	2.87765460053845	1.42427031672291	0.243203484503316	0.692455844346664	27	5	29.321	Neu
81347	8	14.9790151362697	1.33760382774573	1.80304601635885	0.0892985163294812	0.588905299725178	27	3	29.321	Neu
81348	8	15.9328547057939	1.61245154965971	1.91786108400049	0.10120292812771	0.5709062371096	27	2	29.321	Neu
81349	8	9.81263583643578	1.60909415510716	1.18116136434266	0.163981847683816	0.760168876197096	27	2	29.321	Neu
81350	8	26.2872231646915	4.28511014560885	3.16423159847587	0.163011137340841	0.33433838568538	27	8	29.321	Neu
81351	8	33.5131240078043	5.55697759577994	4.03402387862596	0.16581496832363	0.328780949871969	27	7	29.321	Neu
81352	8	9.13162533383049	4.15658321220684	1.09918713154762	0.45518547468299	0.7593353344232	27	1	29.321	Neu
81353	8	22.5883642302622	5.70168255868391	2.71899452473479	0.252416797452081	0.426827052801099	26	18	29.321	Neu
81354	8	11.9799151036269	4.28018691180658	1.44203994771388	0.357280237362512	0.682662189205452	27	3	29.321	Neu
81355	8	9.96560583547197	2.93600000000004	1.19957458743346	0.294613297823753	0.735161047781695	27	1	29.321	Neu
81356	8	22.2880288591902	2.0760732164353	2.68284271572354	0.093147457298776	0.387309858256498	27	7	29.321	Neu
81358	8	17.4730016136448	0.662407729423482	2.10325082568545	0.0379103570222417	0.506181153055294	27	0	29.321	Neu
81359	8	29.2609918177192	1.00000000000001	3.52218849181204	0.034175191539285	0.291929679171519	27	4	29.321	Neu
81360	8	13.4543059762127	1.70367245678268	1.61951453901292	0.126626558054707	0.639192280452613	27	2	29.321	Neu
81361	8	24.0178728169293	2.26435332931942	2.89106656946489	0.0942778466094367	0.415550179544363	27	5	29.321	Neu
81363	8	14.7765381659592	3.04630924234557	1.77867356654146	0.206158520225215	0.597131671946168	27	2	29.321	Neu
81364	8	33.413967707859	6.61211010192662	4.02208828940419	0.197884613995465	0.259162722039953	27	26	29.321	Neu
81365	8	19.3305439009746	2.41473993630785	2.32684591460944	0.124918364877778	0.462359394249798	27	3	29.321	Neu
81366	8	13.9947860464206	0.758018469432021	1.68457291759416	0.0541643485593621	0.621981584948639	27	2	29.321	Neu
81367	8	13.7221093221721	2.52982212813469	1.65175042045819	0.184361024150056	0.634638383597589	27	0	29.321	Neu
81371	8	21.4653823291262	2.0284220468137	2.583819546616	0.094497363974801	0.431229080075005	27	4	29.321	Neu
81372	8	13.0095468756302	2.93790673779815	1.56597823390546	0.225826984281943	0.656126944563065	27	2	29.321	Neu
81373	8	24.0119107658013	4.56070170039655	2.89034890862818	0.189934976224053	0.415530338466597	27	3	29.321	Neu
81374	8	18.8896907995162	2.50599281722832	2.27377978034409	0.1326645758168	0.507628064181748	27	4	29.321	Neu
81375	8	20.7603314093214	4.89999836734671	2.49895153355111	0.236026981975182	0.441215910048971	26	10	29.321	Neu
81376	8	28.4822409487191	2.31984827090049	3.42844910779295	0.0814489377811691	0.34286510041599	27	2	29.321	Neu
81377	8	12.766118554493	5.4461377140135	1.53667640994024	0.426608737085302	0.667218032795856	27	3	29.321	Neu
81378	8	27.8190619022764	2.80713376952365	3.34862127352326	0.100906845075676	0.305852047366582	24	4	29.321	Neu
81379	8	9.83893646195443	1.0770329614269	1.18432720920213	0.109466400722437	0.75419157427057	27	1	29.321	Neu
81380	8	13.5735833301253	4.71193887906028	1.63387212900515	0.347140380285768	0.629764842931344	27	5	29.321	Neu
81383	8	18.3587922449017	0.894427190999941	2.20987474284462	0.0487192827866075	0.502199899341245	27	3	29.321	Neu
81384	8	21.4683413413243	0.800000000000011	2.58417572725322	0.0372641736630159	0.459952645452381	27	3	29.321	Neu
81385	8	24.4651569433673	2.41447634074138	2.94490681563713	0.0986904088263357	0.39671521754108	27	4	29.321	Neu
81386	8	16.500070336134	4.38634243989225	1.98613766115842	0.265837802538724	0.572323581922867	27	3	29.321	Neu
81387	8	16.5339834873384	1.96943947355587	1.99021983689727	0.119114638953405	0.542125328354698	27	2	29.321	Neu
81388	8	20.5691280100476	4.48117527441185	2.47593610001035	0.217859272995086	0.469330241050611	27	5	29.321	Neu
81389	8	24.9327939085719	2.74291523748002	3.00119696285601	0.110012349499949	0.427173043120575	27	7	29.321	Neu
81391	8	19.4648685882828	1.62202618967759	2.34301477418708	0.0833309602025258	0.475473034163466	27	5	29.321	Neu
81392	8	34.1200910708483	6.95667966777253	4.10708539402777	0.203888074428858	0.263467910767649	27	8	29.321	Neu
81393	8	47.5284607023918	13.0866796400004	5.72107050787432	0.275344066409914	0.296673499598056	27	63	29.321	Neu
81394	8	16.4972059814805	9.86918922708449	1.98579287458865	0.598233982055111	0.652449823109337	27	7	29.321	Neu
81396	8	16.7421592706185	1.96977156035922	2.01527826118825	0.117653376038302	0.575220557031698	27	2	29.321	Neu
81397	8	20.1228670012679	2.28035085019826	2.42221900801086	0.113321369666389	0.496143754679371	27	3	29.321	Neu
81398	8	21.8660280524424	2.65919085437658	2.63204585981648	0.121612889547151	0.389703982871195	27	2	29.321	Neu
81399	8	22.2165815320853	3.35261092284804	2.67424249619349	0.150905796105768	0.437751145803395	27	10	29.321	Neu
81400	8	16.4196650527525	1.97989898732234	1.97645915929589	0.120580960754156	0.584367784065526	27	4	29.321	Neu
81402	8	23.550862988674	0.282842712474623	2.8348519116402	0.0120098661611953	0.392252597519204	27	1	29.321	Neu
81403	8	27.0884393358059	3.04374506159761	3.26067516385236	0.112363249276393	0.322079188838996	27	4	29.321	Neu
81404	8	29.3906088025112	5.13470388630152	3.53779067833469	0.174705597995738	0.319088075671765	27	5	29.321	Neu
81405	8	14.0200720678718	1.69705627484771	1.68761663307428	0.121044761156162	0.628714903075352	27	2	29.321	Neu
81406	8	21.7966941971187	6.98569967862919	2.6237000419838	0.320493539775065	0.430441670135862	27	7	29.321	Neu
81408	8	18.637951640038	1.66832131197801	2.24347756858121	0.0895120528370789	0.503419866761892	27	2	29.321	Neu
81409	8	11.0547903479795	3.73733594957687	1.3306813243244	0.338073887602939	0.700162140591611	27	1	29.321	Neu
81410	8	25.2846100372043	4.27216479082913	3.04354558614335	0.168963048452912	0.419865822669532	25	15	29.321	Neu
81411	8	15.8505040247654	5.21536192416211	1.90794841177057	0.329034453163978	0.566187822834713	27	4	29.321	Neu
81412	8	25.8770279016247	2.43310501211929	3.11485579317269	0.0940256748715154	0.383486430704126	27	3	29.321	Neu
81413	8	16.1977350428866	1.72800000000001	1.94974511858234	0.106681582049885	0.609703869035039	27	3	29.321	Neu
81414	8	24.8092670226372	3.39411254969541	2.98632785046299	0.136808255826279	0.436727857518966	19	7	29.321	Neu
81415	8	18.0496908998043	0.894427190999903	2.17266776068599	0.049553601552789	0.497932576805818	27	5	29.321	Neu
81417	8	14.0877764707858	3.82069313083374	1.69576631133107	0.271206257336408	0.645297436181802	25	1	29.321	Neu
81418	8	36.4204084038716	5.99353785338846	4.38397796446293	0.164565366399113	0.217312314214603	27	22	29.321	Neu
81419	8	26.6412285883368	1.44222051018558	3.2068437504142	0.0541349099349331	0.288317176899747	27	3	29.321	Neu
81420	8	19.836580138876	2.62758158008463	2.38775823858941	0.132461420350127	0.467054565578887	25	5	29.321	Neu
81421	8	17.6040409991163	2.08290397282256	2.11902422866361	0.118319650182996	0.536020788772823	27	4	29.321	Neu
81422	8	28.6253540923077	3.56297403863681	3.44567584673996	0.124469169085118	0.377333277115328	27	10	29.321	Neu
81423	8	13.4887519251272	2.60000000000003	1.62366084839341	0.192753192766239	0.644503115784235	27	1	29.321	Neu
81424	8	29.9615999789861	0.721110255092812	3.60652172351711	0.0240678153235665	0.31031597605164	27	9	29.321	Neu
81425	8	26.1104501734074	4.12310562561766	3.14295317430479	0.157910169998406	0.29870341573357	27	2	29.321	Neu
81426	8	25.9344891845888	1.47868049287194	3.12177249206116	0.0570159867945509	0.395712131308173	27	5	29.321	Neu
81427	8	27.449288793289	4.25205832509386	3.30411114217945	0.15490595611109	0.349208370368625	27	12	29.321	Neu
81428	8	20.0817384307835	0.72111025509282	2.41726830167298	0.0359087564843203	0.444427681776201	27	4	29.321	Neu
81429	8	18.0525492974459	1.71291564299005	2.17301183020151	0.094884972463828	0.501088226698277	27	5	29.321	Neu
81430	8	45.5041400661446	33.9438491629927	5.47740006453652	0.745950788514014	0.312921036955531	12	47	29.321	Neu
81431	8	13.2041733067032	5.95097302968177	1.58940570280324	0.450688800537078	0.647356000867835	27	7	29.321	Neu
81432	8	25.1232381581315	4.84148737476408	3.02412101643249	0.192709528297691	0.384507850204326	27	9	29.321	Neu
81433	8	20.4390098595084	0.199999999999989	2.46027358743182	0.00978520982057	0.430707402851058	27	5	29.321	Neu
81435	8	28.7471583942794	3.11368139667502	3.46033760917545	0.108312667080675	0.316077362276613	27	3	29.321	Neu
81436	8	18.4149898636443	2.00461866697883	2.21663933261777	0.108857983730767	0.501586113600957	27	1	29.321	Neu
81437	8	13.1226010857649	1.5231546211728	1.57958673495586	0.116071090724924	0.641103174313944	24	1	29.321	Neu
81438	8	19.1381084985518	1.88679622641132	2.30368218304308	0.0985884381705797	0.460576042034028	27	2	29.321	Neu
81439	8	9.04538437575799	3.57770876399966	1.08880618096542	0.395528660295307	0.775991091552631	27	1	29.321	Neu
81440	8	18.256921879557	7.17675358361981	2.19761245759097	0.393097677196938	0.544057791931444	27	18	29.321	Neu
81442	8	12.7775592469881	3.53836120259079	1.53805354287188	0.276919960549182	0.659041721316738	27	3	29.321	Neu
81443	8	18.0461945824536	3.2445794796861	2.17224690383968	0.179793000948844	0.533644528361836	27	4	29.321	Neu
81444	8	22.8212139467833	4.91911536762453	2.74702298655049	0.215550118372117	0.440735608081882	27	6	29.321	Neu
81446	8	13.6952635192506	1.49333580952177	1.64851895179531	0.109040312179658	0.629381799731732	27	4	29.321	Neu
81447	8	20.6619296484203	2.78567765543684	2.4871067693005	0.134821756865764	0.459229254115338	27	5	29.321	Neu
81448	8	31.9895546826898	16.0449368961053	3.85062960488345	0.501567997906126	0.379329744732494	22	64	29.321	Neu
81449	8	95.7969478368209	67.6381170642708	11.5312190825071	0.706057119684904	0.0402883804523314	14	119	29.321	Neu
81450	8	21.8030339920974	4.0483390371855	2.62446317240172	0.185677784048442	0.46035163682285	27	9	29.321	Neu
81451	8	27.7043762786005	4.75160941155729	3.33481639683268	0.171511149133054	0.38702804428136	27	8	29.321	Neu
81453	8	42.857258517303	12.7508506382907	5.15879105126056	0.297519045301107	0.319495646383779	25	24	29.321	Neu
81454	8	29.9027317535416	2.86356421265527	3.59943566889921	0.0957626291890916	0.272124268901667	27	3	29.321	Neu
81455	8	13.8742888919093	2.00997512422418	1.67006849841523	0.144870496778849	0.622152956202145	27	1	29.321	Neu
81456	8	15.1247800169115	3.4525353003264	1.82059194878333	0.228270116753169	0.588013796498608	27	2	29.321	Neu
81457	8	23.412925387272	4.17776208034875	2.81824816029532	0.178438277628472	0.435600506173428	27	3	29.321	Neu
81460	8	19.8340368472181	6.27259022733032	2.3874520988432	0.316253835547861	0.469573639133063	27	8	29.321	Neu
81461	8	25.2878761927935	4.4784926035442	3.04393873808094	0.177100384761472	0.319122209857064	27	6	29.321	Neu
81462	8	17.7589457523905	5.61426753904729	2.13767034095906	0.316137433906603	0.553686362178012	27	3	29.321	Neu
81463	8	28.4882096214794	4.39785082057135	3.42916756568523	0.154374419417901	0.28284327676658	27	10	29.321	Neu
81464	8	32.0213149372467	1.61245154965971	3.85445263329595	0.0503555694954966	0.23780665464069	27	4	29.321	Neu
81465	8	18.8361794652812	2.01734875517348	2.26733854257613	0.10709967798363	0.517500044320964	27	1	29.321	Neu
81466	8	25.5730069885069	4.603800586472	3.07826035006111	0.180025782206256	0.38295594692932	27	8	29.321	Neu
81467	8	13.9498197047878	0.271999999999963	1.67916025311565	0.0194984598909625	0.625373201998514	27	1	29.321	Neu
81468	8	25.7107757022939	3.74588841264658	3.09484377215614	0.145693325476461	0.375741142047555	26	9	29.321	Neu
81469	8	17.1102343130143	0.824621125123544	2.05958399376648	0.0481946132377815	0.532214658716684	27	1	29.321	Neu
81470	8	13.4226623351037	3.49857113690719	1.61570554753213	0.260646587805276	0.64818972469629	27	4	29.321	Neu
81471	8	12.6426109460915	2.07057866307948	1.52180961801217	0.16377777279618	0.666036698013956	27	2	29.321	Neu
81472	8	17.5168093816459	3.33909688388939	2.10852403095704	0.190622436491665	0.539767983455031	27	2	29.321	Neu
81473	8	19.3315007582084	2.22918819304246	2.32696109291776	0.115313767975097	0.492999651237753	27	2	29.321	Neu
81474	8	27.2685593516941	1.7376397785502	3.28235647428293	0.063723196966115	0.348361836356677	27	4	29.321	Neu
81475	8	25.5176846452229	4.56070170039657	3.07160111847838	0.178727097062482	0.377299590591301	27	9	29.321	Neu
81476	8	16.7611922382807	4.2141779744097	2.01756928741465	0.251424714572809	0.624142237634437	27	4	29.321	Neu
81477	8	24.011346045431	3.84187454245971	2.89028093240913	0.160002464467866	0.429426597665936	27	4	29.321	Neu
81478	8	27.2257560134452	0.632455532033676	3.27720417369344	0.0232300448046821	0.398014295504881	27	2	29.321	Neu
81479	8	13.1315340083488	2.8663900641748	1.58066200394603	0.218282956305973	0.646795515698763	27	2	29.321	Neu
81480	8	25.0596016676503	0.811477664510815	3.01646099876021	0.0323819059565644	0.369763956820251	27	3	29.321	Neu
81482	8	11.6056585234176	4.57700688223214	1.39699013436476	0.394377180148525	0.697158326524626	27	2	29.321	Neu
81483	8	23.6306738476561	5.20854067853942	2.84445886176614	0.220414394956242	0.383285039731454	27	8	29.321	Neu
81484	8	15.4357936987817	3.31058907144936	1.85802912172344	0.214474819763279	0.579820225847619	27	2	29.321	Neu
81486	8	18.5318941358679	3.16227766016838	2.23071127128734	0.170639743405823	0.483085568044456	27	4	29.321	Neu
81487	8	4.70305173961149	1.31805917924806	0.566113234194102	0.280256151159617	0.898270839794636	27	1	29.321	Neu
81488	8	13.9044221502731	2.38633442752686	1.67369568291023	0.171624135238155	0.62650211438685	27	1	29.321	Neu
81489	8	20.4805404892249	3.22567698320837	2.46527269022904	0.157499602361834	0.450216985393396	27	3	29.321	Neu
81490	8	12.1463729057174	1.63489938528338	1.46207671743609	0.134599801765828	0.685408771064166	27	2	29.321	Neu
81491	8	15.1350680390089	2.41536415473938	1.82183033308898	0.159587267696059	0.595792834035412	27	4	29.321	Neu
81492	8	101.317088358848	66.8094790879259	12.1956864915748	0.659409781411184	0.0685790636983919	19	201	29.321	Neu
81493	8	12.8444720066961	4.62265032205552	1.54610792987512	0.359894148988425	0.656166387088516	27	6	29.321	Neu
81494	8	25.3761356986527	1.81107702762749	3.05456266422011	0.0713692994526212	0.350720638530117	27	5	29.321	Neu
81495	8	28.0321060957004	4.66476151587624	3.37426571548202	0.166407814666188	0.369888495941253	27	5	29.321	Neu
81496	8	13.9268384206337	4.23792402008341	1.67639396224352	0.304299072918417	0.622166972232044	27	4	29.321	Neu
81497	8	34.6505941067788	3.3105890714494	4.17094282236327	0.0955420579874483	0.190229716475531	27	4	29.321	Neu
81499	8	16.286838312683	2.004091814264	1.96047060982388	0.123049776499799	0.582168694412263	27	3	29.321	Neu
81500	8	20.4643005647955	1.13137084989849	2.46331786671213	0.0552850973976007	0.464325122533526	27	5	29.321	Neu
81501	8	20.8900530585138	2.05912602819741	2.51456631868111	0.0985696887619061	0.44474063657777	27	2	29.321	Neu
81502	8	24.4165239977337	7.28942247369436	2.93905279665853	0.298544644371613	0.365148751826176	27	8	29.321	Neu
81503	8	21.4463349526334	1.09626274222926	2.58152678597754	0.051116554164172	0.438797036878762	27	7	29.321	Neu
81504	8	27.0071275779063	1.60000000000002	3.25088754832288	0.0592436198697759	0.455507331454623	27	4	29.321	Neu
81505	8	24.4066857504129	2.15406592285378	2.93786855240226	0.0882572072620449	0.312998857483102	27	3	29.321	Neu
81507	8	15.1113438522807	7.39720163305016	1.81897461794466	0.489513156828453	0.583790644806444	27	7	29.321	Neu
81508	8	22.7296772106671	5.60393575980311	2.73600457539974	0.246547089422509	0.426202308801465	27	5	29.321	Neu
81509	8	14.657053253665	0.924822145063564	1.76429099244248	0.0630974131742552	0.63315408406789	27	1	29.321	Neu
81510	8	27.8482815517836	10.0319489631876	3.35213848558053	0.360235835181904	0.332901287730375	26	21	29.321	Neu
81512	8	23.2020070637774	1.62667149726058	2.7928596124172	0.0701090855109736	0.383499556623898	27	2	29.321	Neu
81513	8	19.855509909915	3.39411254969542	2.39003684288695	0.170940588536613	0.477164715355421	27	4	29.321	Neu
81514	8	28.8273904335084	4.16375983937595	3.46999525738531	0.14443762604804	0.341869308240415	27	8	29.321	Neu
81515	8	12.2073340281446	3.23109888428072	1.46941469713271	0.264685055461844	0.675936259541887	27	2	29.321	Neu
81516	8	17.6106877841049	3.29848450049412	2.11982431191917	0.187300152096914	0.514267092667227	27	1	29.321	Neu
81518	8	18.3070932610216	4.31740662898457	2.20365166034642	0.23583244851748	0.534035635510477	27	4	29.321	Neu
81519	8	17.5497071713706	2.32658376165566	2.11248398614571	0.132571087308573	0.527314099970333	27	4	29.321	Neu
81520	8	15.3652297877919	2.33238075793811	1.84953524028655	0.151796021937222	0.584975978930671	27	3	29.321	Neu
81522	8	23.3895040533089	3.25576411921993	2.81542889998241	0.13919765514478	0.364959593027808	27	7	29.321	Neu
81524	8	21.3474879420585	3.88464876147124	2.5696284263708	0.181972172651648	0.423630614101703	27	2	29.321	Neu
81525	8	18.5493569410136	1.70792037285111	2.23281329474923	0.0920743710028467	0.493873797409587	27	2	29.321	Neu
81526	8	17.9314392668206	1.62295532902169	2.15843363822603	0.0905089270789724	0.536996816102341	27	0	29.321	Neu
81527	8	22.2306094854544	0.200000000000003	2.67593106151035	0.00899660443996661	0.412547589286163	27	2	29.321	Neu
81528	8	15.567618141537	3.12257903662981	1.87389702319803	0.200581682325458	0.582946081729709	27	4	29.321	Neu
81529	8	16.7499309001226	2.40831891575845	2.01621374362755	0.143780826925132	0.537332144014898	27	2	29.321	Neu
81530	8	11.0975200053725	4.1697501124168	1.33582475584122	0.375737111570709	0.719485570503342	27	2	29.321	Neu
81531	8	13.0450179771867	3.36811401232204	1.57024794241269	0.258191596072328	0.652675884682774	27	4	29.321	Neu
81532	8	34.064072221417	4.94772675074119	4.10034232297875	0.14524765913426	0.282070560082068	25	12	29.321	Neu
81533	8	10.9634880165964	3.63078393738877	1.3196911288151	0.331170511783524	0.723885501916086	27	2	29.321	Neu
81534	8	21.8101987504327	2.14629727670704	2.62532560486854	0.0984079650656307	0.499178217809749	27	3	29.321	Neu
81535	8	17.6947773335241	2.44131112314674	2.12994629428706	0.137967891719185	0.504527998687354	27	4	29.321	Neu
81536	8	32.7353807385125	4.29418211071679	3.94040578086124	0.131178621229988	0.307689122763498	27	4	29.321	Neu
81537	8	18.4893065909728	0.918921106515695	2.22558494606028	0.0497001389421682	0.489746502781967	27	3	29.321	Neu
81539	8	16.0755117193182	3.05286750449477	1.93503291790283	0.189907951783961	0.548721766020236	27	2	29.321	Neu
81540	8	12.88459633941	1.72046505340851	1.55093775464002	0.13352882838449	0.655462399189267	27	0	29.321	Neu
81541	8	14.8339792177991	1.86852669234342	1.78558783017983	0.125962606857464	0.595266500816019	27	3	29.321	Neu
81543	8	20.7745054136245	7.52165513700279	2.50065767923306	0.362061815058657	0.417984113805681	27	2	29.321	Neu
81545	8	15.5911910951458	4.26616830422805	1.87673453419001	0.273626836987219	0.582006662105303	27	6	29.321	Neu
81546	8	22.6007680570103	10.8867302712982	2.72048759154875	0.481697358418814	0.466190980413299	22	13	29.321	Neu
81547	8	31.2151904099324	2.68328157299974	3.75741824188636	0.0859607626210712	0.27481162276695	27	4	29.321	Neu
81548	8	15.7364143142767	2.60768096208105	1.89421526602416	0.165709983863049	0.564987265972078	27	3	29.321	Neu
81549	8	12.114405980325	1.55720775749418	1.45822881175207	0.128541817074914	0.689899631820766	27	1	29.321	Neu
81550	8	14.4654094550968	0.999999999999983	1.74122254739287	0.0691304316759342	0.607344041988207	27	1	29.321	Neu
81552	8	19.6546428009377	1.31426633526087	2.36585817443885	0.0668679837416412	0.478227397070684	27	3	29.321	Neu
81553	8	31.8403422612469	2.43310501211928	3.83266868691746	0.0764157932774683	0.238044208110431	27	8	29.321	Neu
81554	8	16.7222691916325	3.79473319220202	2.01288406321498	0.226926928918285	0.532382819833267	27	4	29.321	Neu
81555	8	13.2868716576734	3.04362941239565	1.59936022457384	0.229070430633528	0.644754296811671	27	3	29.321	Neu
81557	8	18.0731007003979	2.26274169979698	2.17548563271029	0.125199418589372	0.629990096792055	27	3	29.321	Neu
81558	8	13.0277790748655	0.565685424949226	1.56817287046211	0.0434214781889111	0.652982347589588	20	1	29.321	Neu
81559	8	20.7212384639589	1.4422205101856	2.49424585839407	0.0696010768224157	0.416696506204188	27	3	29.321	Neu
81560	8	19.6980249574681	2.15225277325875	2.37108014823363	0.10926236401395	0.472036811105282	27	6	29.321	Neu
81561	8	24.5808572824031	3.22237179729464	2.95883383510351	0.131092734491464	0.391261928538519	27	5	29.321	Neu
81562	8	25.4605757071732	5.25380776199512	3.06472683186392	0.206350705593626	0.419964067540944	26	16	29.321	Neu
81563	8	35.3338968690501	1.33120096153809	4.25319297781556	0.0376748980298328	0.279872679772325	22	4	29.321	Neu
81565	8	16.8421784901326	0.843442849279084	2.02731772130385	0.0500792014390085	0.558299527292127	27	4	29.321	Neu
81566	8	30.8820365665094	1.43951102809251	3.71731602523501	0.0466132155822137	0.316566104410063	27	15	29.321	Neu
81567	8	26.2582740292579	5.9597476456642	3.16074694859431	0.226966465466224	0.343828535474797	27	11	29.321	Neu
81568	8	17.1599205461378	2.62528017552414	2.06556479850472	0.15298906358369	0.508319848804865	27	6	29.321	Neu
81569	8	17.9626581485593	5	2.16219150079858	0.278355238887683	0.502414564178139	27	5	29.321	Neu
81571	8	23.9546599225668	4.44398379835028	2.88345754067855	0.185516463715846	0.446130650003188	27	7	29.321	Neu
81572	8	14.1596131333599	1.20768207736969	1.70441339574246	0.0852906125326548	0.611684652000345	27	0	29.321	Neu
81573	8	22.7030908670021	4.65188133984521	2.73280433822802	0.204900793777226	0.447775146598115	27	2	29.321	Neu
81575	8	12.744451721816	2.40518107426448	1.53406834151985	0.188723777747715	0.652978561386882	27	3	29.321	Neu
81576	8	19.5669550185629	5.47336240349567	2.35530306749384	0.279724791021555	0.499297497178755	27	7	29.321	Neu
81577	8	19.4973085026521	4.66476151587624	2.34691961424783	0.239251562093389	0.526346479103232	27	8	29.321	Neu
81578	8	19.2183861216701	1.84390889145858	2.31334531825254	0.0959450434487547	0.471592281118515	26	2	29.321	Neu
81579	8	20.4640956649489	2.99999999999999	2.46329320261714	0.146598220078614	0.447223937914653	27	1	29.321	Neu
81580	8	29.2961487193558	4.49444101084885	3.52642037961418	0.153414056362958	0.328077968412769	27	10	29.321	Neu
81582	8	17.4719091850954	1.98143382427975	2.10311932845907	0.113406829401909	0.519739501358693	27	3	29.321	Neu
81583	8	25.0426606623526	2.38418643566313	3.01442178511117	0.0952049970971075	0.41092440519604	27	6	29.321	Neu
81584	8	26.0927456263758	1.84390889145859	3.14082205201762	0.0706674919482095	0.352957723304052	27	2	29.321	Neu
81585	8	19.801575975179	1.35947966516606	2.38354473607701	0.0686551245653451	0.468368282733939	27	4	29.321	Neu
81586	8	18.1870564960959	1.3706173791398	2.18920265893699	0.0753622434413186	0.497187431966921	27	3	29.321	Neu
81587	8	11.4863024786324	3.31568876705883	1.38262307223681	0.288664587514294	0.706200460313816	27	3	29.321	Neu
81589	8	32.9016279002383	2.45895014996239	3.96041719549389	0.0747364281614948	0.274530797233778	27	14	29.321	Neu
81592	8	26.9629640114605	2.64345095660955	3.24557151507077	0.0980400728749985	0.354698694654308	27	5	29.321	Neu
81593	8	25.1174913692045	3.22975169324209	3.02342926702257	0.128585759054025	0.335297398651799	27	4	29.321	Neu
81594	8	36.5636770653497	5.3989332279627	4.40122342332635	0.14765837741957	0.258830832778935	25	12	29.321	Neu
81595	8	28.6807635659853	5	3.45234556633595	0.17433287605808	0.293591279592526	27	6	29.321	Neu
81597	8	19.0824918881199	4.52870665863886	2.29698753009225	0.237322603630099	0.481048804492314	19	5	29.321	Neu
81598	8	27.2139607051065	3.58644559417816	3.27578435513273	0.131786976289166	0.339243168370438	27	6	29.321	Neu
81599	8	13.2082416466061	5.21536192416211	1.58989541484293	0.394856640550805	0.65122465039217	27	6	29.321	Neu
81600	8	26.6773174520653	3.88329756778951	3.21118781985993	0.145565519275585	0.354260397284341	27	6	29.321	Neu
81601	8	18.486205962065	1.28062484748656	2.22521171881206	0.0692746175237088	0.506714039575971	27	4	29.321	Neu
81602	8	30.1531893178713	1.4560219778561	3.62958361317481	0.0482874949812736	0.321506579895008	27	7	29.321	Neu
81603	8	23.5833331796777	0.676224814688118	2.83876039614382	0.0286738439191809	0.451331742120114	24	6	29.321	Neu
81604	8	23.3543164825049	3.2	2.81119332048762	0.137019638420896	0.414519509652511	19	6	29.321	Neu
81605	8	16.2532960984695	1.55720775749417	1.95643308431453	0.0958087361517275	0.608270991423438	27	4	29.321	Neu
81607	8	14.4915496170689	1.75595899724338	1.74436907701995	0.121171237282666	0.622160333375697	27	2	29.321	Neu
81608	8	9.75794577654539	1.34164078649989	1.17457824163915	0.137492133818238	0.747544753190741	27	1	29.321	Neu
81609	8	19.2896736888384	2.21686625667858	2.32192630724477	0.114925026334755	0.473757318711563	27	4	29.321	Neu
81610	8	23.679227822218	1.78885438199984	2.85030337488104	0.0755453005237517	0.39925023129802	27	4	29.321	Neu
81611	8	18.4586362109325	7.09834459574905	2.22189310744146	0.384554119526171	0.549303617121917	27	18	29.321	Neu
81612	8	9.72995953520211	4.34282120285886	1.17120949673117	0.4463349705769	0.751834404157324	27	5	29.321	Neu
81613	8	13.6608635618146	4.53431361950184	1.64437817847653	0.331919984339521	0.637578097534964	27	4	29.321	Neu
81614	8	12.4664891531406	1.70880074906351	1.50060957953933	0.13707153057066	0.659959931111206	27	4	29.321	Neu
81615	8	22.7974025074529	2.02684385190375	2.74415676868251	0.0889067888870732	0.384091821867196	27	1	29.321	Neu
81616	8	9.78665693908934	1.55720775749418	1.17803424637503	0.159115392231076	0.73944065582438	17	1	29.321	Neu
81617	8	26.0450831907974	1.77798087728752	3.13508485475748	0.0682655096266208	0.402513553857876	27	5	29.321	Neu
81618	8	22.3867829200043	5.403672825033	2.69472988683128	0.24137781852543	0.406100055530289	24	10	29.321	Neu
81619	8	13.9355922540351	2.98023354789519	1.6774476740062	0.213857688540811	0.6139655331912	27	2	29.321	Neu
81620	8	11.7883143270474	6.04775131763865	1.41897668128413	0.513029356857456	0.681073257104224	27	3	29.321	Neu
81622	8	37.0545319144553	8.00000000000003	4.46030834127582	0.215898018047265	0.205803552275724	27	16	29.321	Neu
81623	8	18.117236029855	1.88374095883697	2.18079826703467	0.103975074108037	0.493320454541328	27	5	29.321	Neu
81624	8	17.0112611379687	2.4166091947189	2.04767044755741	0.142059379085369	0.580911987787051	17	2	29.321	Neu
81625	8	28.1132847778089	5.72712842531053	3.38403731248339	0.203716089050939	0.329228084534269	27	2	29.321	Neu
81628	8	19.6521828357872	1.89736659610105	2.36556206482652	0.0965473714525942	0.457246114497451	27	5	29.321	Neu
81629	8	9.30304724421744	1.07961474610159	1.11982143826458	0.116049582224002	0.761874172992676	27	2	29.321	Neu
81630	8	21.1211855872388	2.62853267052174	2.54238808008379	0.1244500532257	0.439208256248657	27	2	29.321	Neu
81631	8	19.9827058988285	2.14629727670704	2.40534761058569	0.107407739851331	0.46702590896021	27	1	29.321	Neu
81632	8	14.1368858736603	1.88374095883695	1.70167768216641	0.133250064807181	0.615070677939481	27	3	29.321	Neu
81634	8	13.5348082316507	0.565685424949246	1.62920471354408	0.0417948607226226	0.633531921990058	27	3	29.321	Neu
81635	8	27.2894855420771	3.60555127546399	3.28487539050435	0.13212236155587	0.343907501152219	27	5	29.321	Neu
81636	8	14.5386297012815	3.20755109078563	1.75003617579227	0.220622655414555	0.606813100514616	27	5	29.321	Neu
81638	8	27.8726821225109	2.63609408026348	3.35507561805864	0.0945762617561113	0.255676308756341	27	5	29.321	Neu
81640	8	25.9269924178535	2.83421382397308	3.12087009525638	0.109315179265507	0.332981515231273	27	7	29.321	Neu
81642	8	25.9096457317516	5.4987707717271	3.11878204921407	0.212228713146336	0.404731727475681	27	4	29.321	Neu
81643	8	13.2823395242224	6.14746256596979	1.59881468502468	0.462829801539023	0.704771045078473	27	7	29.321	Neu
81645	8	20.1091762683409	5.3336	2.4205710344131	0.265232147196254	0.481727942554918	27	8	29.321	Neu
81646	8	13.4270523356985	4.59999999999999	1.61623397834098	0.34259194683929	0.653610584488851	25	6	29.321	Neu
81647	8	14.0400462168725	2.49230495726346	1.6900209506785	0.177514013755051	0.627552764900049	27	2	29.321	Neu
81649	9	20.9986563501322	4.59812831486906	2.52763905614312	0.218972501773435	0.414180092853941	27	4	29.321	Neu
81650	10	23.2120183394641	5.29528091794949	2.7940646843516	0.228126690256258	0.405712946826314	27	3	29.321	Neu
81651	10	36.6230658574863	1.36340749594537	4.4083721393203	0.0372281092263244	0.255571462511844	20	15	29.321	Neu
81653	10	21.8247971831564	5.60621940348395	2.62708283962184	0.256873837426111	0.404902095525462	24	12	29.321	Neu
81655	10	30.9764549628194	12.4850989583583	3.7286813060488	0.403051252099184	0.326765416356657	27	16	29.321	Neu
81657	10	18.3869696190599	4.54048145464773	2.2132664946898	0.246940172780895	0.535812104463486	27	3	29.321	Neu
81658	11	18.2564531047724	6.5969690009883	2.19755603048276	0.361349982010678	0.503274399180013	21	9	29.321	Neu
81659	11	8.79632043378129	3.05941170815567	1.05882598905598	0.347805850319679	0.776478188701894	27	0	29.321	Neu
81660	12	14.2150821743424	1.33599999999998	1.71109028554227	0.0939846835645737	0.614093785605995	26	1	29.321	Neu
81663	13	17.2445742892121	2.33238075793811	2.07575469369019	0.135253020388981	0.531371390397072	25	2	29.321	Neu
81664	13	31.5619947140922	13.1390398431544	3.79916358451287	0.416293075332402	0.344639648464084	18	14	29.321	Neu
81665	13	26.5193083938684	13.6305022651405	3.19216803782894	0.513984077665164	0.31113701967618	18	21	29.321	Neu
81666	13	19.7221543256979	2.39999999999998	2.37398463566943	0.121690559781939	0.453799871104816	25	4	29.321	Neu
81667	13	10.6140973403403	1.42815125249394	1.27763446078683	0.134552304044363	0.730793194436498	23	0	29.321	Neu
81668	13	44.5136154323335	16.5939748101532	5.35816916191369	0.372784251492181	0.231989165227502	25	20	29.321	Neu
81669	13	27.6074838379586	5.6061046155062	3.32315331167486	0.203064670739684	0.300496545698029	25	3	29.321	Neu
81673	14	13.7066381163456	5.09901951359274	1.64988812872672	0.372010953401623	0.634644000960727	24	1	29.321	Neu
81675	14	51.6488876249047	18.8745381930261	6.2170523385052	0.365439393973026	0.270311560098486	16	104	29.321	Neu
81676	15	11.7451647028214	1.328	1.4137826977438	0.113067805654611	0.695499328364081	23	1	29.321	Neu
81677	15	21.0251446515058	4.32666153055681	2.53082749182046	0.205785101709012	0.466377871291866	23	10	29.321	Neu
81679	16	44.1667856077298	33.6042749661409	5.31642074735391	0.760849459695786	0.254770601238247	17	61	29.321	Neu
81680	17	13.8443393110361	1.34164078649987	1.6664634234491	0.0969089789232753	0.637792541107994	21	4	29.321	Neu
81681	17	11.1923194107217	0.684081866445794	1.34723589927176	0.0611206525959646	0.703481233125187	21	1	29.321	Neu
81682	18	23.2982947510624	13.4806266916638	2.80444990252669	0.578610015698642	0.398696020681137	19	9	29.321	Neu
81683	18	11.1716637222645	1.78885438199986	1.3447495437638	0.1601242595975	0.710460289395919	20	2	29.321	Neu
81684	18	42.4251569442791	18.3664469029805	5.10677835130562	0.432914059153696	0.393155606143459	19	63	29.321	Neu
81686	19	14.6232182559779	1.47200000000004	1.7602182241571	0.100661836145288	0.594462353655193	19	0	29.321	Neu
81687	19	16.4480963326774	3.0436294123957	1.97988147415051	0.185044478755206	0.568554220367288	19	3	29.321	Neu
81688	20	15.4447546968791	0.844975739296705	1.85910777020435	0.0547095603575657	0.583059718559557	18	2	29.321	Neu
81689	20	17.0829067876173	3.52858045111628	2.05629453946285	0.206556208201874	0.535016938818921	18	5	29.321	Neu
81690	21	17.6854465187873	1.47030337005667	2.128823130435	0.0831363442531555	0.518348653144561	17	2	29.321	Neu
81691	21	78.2472255652157	42.7624096608225	9.41873327872403	0.546503845368701	0.0508835098641442	7	301	29.321	Neu
81692	21	35.8365716810542	13.7637204272682	4.31370068203126	0.384069116593111	0.318437047345035	17	14	29.321	Neu
81736	7	28.3003912673686	12.6796567776892	3.29851001105731	0.448038214662753	0.297341178799465	24	8	34.3189999999997	Neu
81736	21	18.319478709858	5.17968066969384	2.13519959321171	0.282741706340507	0.49959332976954	32	3	34.3189999999997	Neu
81736	35	27.8104058162287	10.4145210624397	3.24140048558862	0.374482887134366	0.383899029494812	28	9	34.3189999999997	Neu
81737	7	12.3207532639654	3.95854518731313	1.43602707118104	0.321290841761333	0.688786563219813	26	6	34.3189999999997	Neu
81737	21	6.8438135665856	0.331203864711752	0.797670510980584	0.0483946357523282	0.857617692056239	38	2	34.3189999999997	Neu
81737	35	17.097279021211	4.5083247442925	1.9927479263628	0.263686680126085	0.547648930484769	28	3	34.3189999999997	Neu
81738	7	21.3097027118955	1.81451922006909	2.48372070420416	0.0851499077486515	0.452892326478646	26	5	34.3189999999997	Neu
81738	21	19.1984694178963	2.77884580356669	2.23764904780401	0.144743090872459	0.498825136646372	38	3	34.3189999999997	Neu
81738	35	18.1176779544807	2.26400000000001	2.1116790063208	0.12496082586787	0.548947038896482	28	5	34.3189999999997	Neu
81739	7	12.6638600080199	1.01980390271856	1.47601736740814	0.0805286778338303	0.677580631605164	26	2	34.3189999999997	Neu
81739	21	11.2606895248488	2.60768096208107	1.31247291877373	0.231573826480761	0.716958046088491	38	1	34.3189999999997	Neu
81739	35	15.004698155932	2.01067550838022	1.74885027604908	0.134003062739741	0.604708191994638	28	3	34.3189999999997	Neu
81740	7	9.02247289492745	2.4038502449196	1.05160090852619	0.266429201053192	0.790238939170265	26	2	34.3189999999997	Neu
81740	21	9.90043967590353	1.60576959742053	1.15393102082271	0.162191746022025	0.754776141307657	38	0	34.3189999999997	Neu
81740	35	18.1189020745241	3.64056259388572	2.11182168181174	0.200926224939672	0.543604042567432	27	4	34.3189999999997	Neu
81741	7	10.2741237803045	6.00449964609875	1.19748521580519	0.584429365899735	0.741339635450385	25	1	34.3189999999997	Neu
81741	21	9.07696287688353	1.95980407183986	1.05795190732639	0.215909671375976	0.787863367636894	36	2	34.3189999999997	Neu
81741	35	24.1187038140945	7.65637198678331	2.81111964965119	0.317445416876386	0.456442690705377	27	6	34.3189999999997	Neu
81742	7	33.112622861233	5.09698106725933	3.85939250691841	0.153928641914582	0.318891837610043	22	10	34.3189999999997	Neu
81742	21	25.7163783802676	6.97208720542135	2.99733423238065	0.271114660949735	0.343402741544563	28	26	34.3189999999997	Neu
81743	7	13.7346229841802	0.199999999999989	1.60081855347538	0.0145617393524636	0.650841453541722	26	2	34.3189999999997	Neu
81743	21	14.4418125984279	3.44093010681704	1.68324398711244	0.238261650562591	0.622223103398388	38	3	34.3189999999997	Neu
81743	35	14.8260007147717	1.34164078649987	1.7280224615836	0.0904924269404046	0.61132329732457	28	3	34.3189999999997	Neu
81744	7	22.0496297172374	1.26491106406736	2.56996179576766	0.0573665444857113	0.432023782022037	25	2	34.3189999999997	Neu
81744	21	27.2434480405624	3.10483493925197	3.17531956532097	0.113966298782343	0.299754325167791	37	3	34.3189999999997	Neu
81745	7	20.3292665260218	4.60434577328856	2.36944742282956	0.226488534025314	0.451313134316488	25	10	34.3189999999997	Neu
81745	21	17.0592683314246	6.55133574166367	1.98831764695064	0.384033805810743	0.546138329747031	37	9	34.3189999999997	Neu
81745	35	34.8529596948177	4.28018691180655	4.06223487803468	0.122806985383309	0.20752672032214	28	2	34.3189999999997	Neu
81746	7	19.7886863737197	3.89260632481627	2.30644090721989	0.196708677438329	0.461056372535441	26	3	34.3189999999997	Neu
81746	21	16.6801034182	1.28062484748656	1.9441246444477	0.0767755939743899	0.548593261856201	38	4	34.3189999999997	Neu
81746	35	20.7615930148288	2.86621143672275	2.41983659370367	0.138053541203489	0.452217876013435	28	12	34.3189999999997	Neu
81748	7	17.3876597133418	6.03689398283588	2.026592816031	0.347194164272934	0.525487084509848	25	9	34.3189999999997	Neu
81748	21	17.5571048633914	4.2989478898912	2.04634224346765	0.244855169650151	0.546327961519214	34	5	34.3189999999997	Neu
81749	7	9.34658568603794	4.30813184570761	1.08937739281891	0.460931081190767	0.762589472362798	26	3	34.3189999999997	Neu
81749	21	13.8326329332806	2.80558300536626	1.61224195731586	0.202823498526891	0.635332795778333	38	2	34.3189999999997	Neu
81749	35	21.2363218439208	4.51541714573524	2.47516790628177	0.212627081983496	0.475510985711168	28	3	34.3189999999997	Neu
81750	7	20.6200153635729	6.47765389628069	2.40333522113967	0.314143989811184	0.460846068499789	26	10	34.3189999999997	Neu
81750	21	24.2794854716062	2.03960780543711	2.82985931660088	0.0840053965650281	0.384372007701646	37	3	34.3189999999997	Neu
81750	35	22.819737958867	7.16937933157396	2.65972061643605	0.314174481078482	0.414339333320169	28	5	34.3189999999997	Neu
81752	7	19.8591057039144	7.10211236182588	2.31464852751124	0.357624984111243	0.45659467811454	20	15	34.3189999999997	Neu
81752	21	28.588761309324	10.9836241741968	3.33212055238489	0.38419377654584	0.277943952238883	31	7	34.3189999999997	Neu
81752	35	18.1889504618388	5.00000000000001	2.11998606740744	0.274892166565092	0.514031881337434	24	8	34.3189999999997	Neu
81753	7	21.495692582943	3.46769318135269	2.50539847698864	0.161320374673777	0.424190681590556	26	10	34.3189999999997	Neu
81753	21	17.8101005117547	3.03883135432026	2.07582977496488	0.170624042930842	0.510544741146631	37	1	34.3189999999997	Neu
81753	35	21.1352324605921	4.39474595397729	2.46338558356505	0.207934592731429	0.435917250079125	28	2	34.3189999999997	Neu
81754	7	17.2317210183736	3.7562193759151	2.00841761337728	0.217982833630488	0.552552279120098	26	4	34.3189999999997	Neu
81754	21	16.5680002578251	3.86611950151569	1.93105862732892	0.233348590134751	0.551794122636389	38	8	34.3189999999997	Neu
81754	35	18.5729123133028	5.22973039458059	2.16473816991205	0.281578371036341	0.509467053645313	28	7	34.3189999999997	Neu
81755	7	11.9719484876742	4.71330372456513	1.39537264928165	0.393695623516737	0.699197669467706	26	4	34.3189999999997	Neu
81755	21	9.61969610791537	4.01995024844836	1.12120937182499	0.417887447103513	0.768964175066618	37	1	34.3189999999997	Neu
81755	35	23.5082353055558	6.05309838016862	2.73996740063009	0.257488420610545	0.406854692757203	27	6	34.3189999999997	Neu
81756	7	11.0264099424059	6.91613302359056	1.28516681050217	0.627233438600189	0.726580097742982	26	3	34.3189999999997	Neu
81756	21	7.75346974994794	1.99662114583616	0.903694134438417	0.257513243777028	0.833342990139408	37	1	34.3189999999997	Neu
81756	35	20.9741466398711	3.97293241825228	2.4446104653249	0.189420455881618	0.479216897801741	27	5	34.3189999999997	Neu
81757	7	17.7179093708008	5.14777466484305	2.06508457365319	0.290540749312479	0.514822220073077	26	5	34.3189999999997	Neu
81757	21	12.5477790183929	3.30957399071235	1.46248772031737	0.263757752336974	0.677494548115725	38	1	34.3189999999997	Neu
81757	35	17.3100261183394	1.50206258191867	2.01754434783526	0.0867741372341018	0.533319236802723	28	4	34.3189999999997	Neu
81758	7	10.2209098965723	4.49679708236874	1.19128295073544	0.439960544400923	0.747651193596819	26	2	34.3189999999997	Neu
81758	21	8.43695808987587	2.7815276378278	0.983357101299683	0.329683709246531	0.793373896533844	37	3	34.3189999999997	Neu
81758	35	8.77414763664024	2.20029088985979	1.02265772739769	0.250769759181111	0.789000045739643	27	2	34.3189999999997	Neu
81759	7	15.4623001706251	3.13445880496141	1.80218539824881	0.202716204599118	0.601294495615933	25	4	34.3189999999997	Neu
81759	21	14.2486209981271	2.70126488889926	1.66072682748649	0.189580794468064	0.626316252162202	38	1	34.3189999999997	Neu
81759	35	23.980237614676	5.94313318040239	2.79498092772822	0.247834624322704	0.410774588777423	28	6	34.3189999999997	Neu
81760	7	17.6088966594998	7.45484969667395	2.05237875922958	0.423357001908017	0.554459823228905	26	2	34.3189999999997	Neu
81760	21	10.2970709967335	2.23682632316416	1.20015979448511	0.217229377545686	0.739593092629912	38	0	34.3189999999997	Neu
81760	35	15.2216203019182	3.8514662143137	1.77413331413134	0.253026033886047	0.616021300408996	27	4	34.3189999999997	Neu
81761	7	14.3397597769368	5.17704471682446	1.67134937229371	0.361027297343635	0.630097742579426	25	4	34.3189999999997	Neu
81761	21	9.95726600521777	1.81686323095606	1.16055432911424	0.182466073518975	0.758629361420439	36	2	34.3189999999997	Neu
81761	35	22.7747430433642	7.11815256931179	2.65447630098365	0.312545900331717	0.493219145597702	27	7	34.3189999999997	Neu
81762	7	13.6016234688283	3.57282982522258	1.58531699278283	0.262676718952752	0.658536594673873	26	3	34.3189999999997	Neu
81762	21	13.1633772208209	3.84299791308819	1.53423785317999	0.291946196528473	0.658079831554324	38	2	34.3189999999997	Neu
81762	35	16.3265553611562	2.69545264473336	1.90291737651521	0.16509622422537	0.577122325575134	28	5	34.3189999999997	Neu
81763	7	19.5619061727895	1.34290431528089	2.28000887820621	0.0686489498221219	0.471983879850151	26	2	34.3189999999997	Neu
81763	21	9.57513035075629	1.85865327589627	1.11601507628502	0.194112582054767	0.765293061173734	38	2	34.3189999999997	Neu
81763	35	17.8006629538997	3.22490309931941	2.07472979444621	0.181167583908042	0.595122390458341	27	5	34.3189999999997	Neu
81764	8	26.5092321523224	9.19439481423325	3.08974412451676	0.346837462564066	0.352994690758526	26	8	34.3189999999997	Neu
81765	7	8.45912278300153	4.82983395159705	0.985940474139876	0.570961561321999	0.804348829903339	26	3	34.3189999999997	Neu
81765	21	10.2123523949231	1.55720775749418	1.19028554385888	0.152482767659713	0.749072901980098	38	1	34.3189999999997	Neu
81765	35	13.0869565261543	3.30360288170357	1.52533075277886	0.25243477160647	0.658195726583603	27	2	34.3189999999997	Neu
81766	7	12.2056587430074	2.16333076527838	1.42261240047874	0.17723998440623	0.693224143969961	26	2	34.3189999999997	Neu
81766	21	16.6246044979726	0.72111025509278	1.93765605034795	0.04337608483743	0.564026297668568	38	2	34.3189999999997	Neu
81766	35	18.678897680132	3.25576411921994	2.17709113670353	0.174301726738563	0.490627245232727	28	3	34.3189999999997	Neu
81767	7	21.5884086579776	4.79999999999995	2.51620486121132	0.222341538741727	0.464849115543213	25	11	34.3189999999997	Neu
81767	21	16.5961272560018	2.2090722034375	1.93433692776619	0.133107692497273	0.560635302226046	37	7	34.3189999999997	Neu
81767	35	29.2797603452194	8.0993826925266	3.41265891724347	0.276620525476706	0.338840841633216	27	6	34.3189999999997	Neu
81768	7	20.3852065669056	4.03355176488415	2.37596743109133	0.197866612322311	0.468831856046721	26	12	34.3189999999997	Neu
81768	21	16.3692283678225	2.92471465958647	1.90789106533671	0.178671504475781	0.563953588204802	34	3	34.3189999999997	Neu
81769	7	16.7263949423514	5.72800139664787	1.94952008419261	0.34245283675232	0.586727074664722	26	7	34.3189999999997	Neu
81769	21	18.6082631817944	1.76918060129542	2.16885843780933	0.0950749988868553	0.496506963260995	38	4	34.3189999999997	Neu
81769	35	19.257720906625	4	2.24455501694399	0.207708898648745	0.499754900393502	27	3	34.3189999999997	Neu
81770	7	22.548867636493	1.43951102809255	2.62814972889573	0.0638396149775101	0.39111077221502	26	4	34.3189999999997	Neu
81770	21	16.8495228869602	6.40544268571658	1.96387107863986	0.38015573074023	0.576874583151148	37	2	34.3189999999997	Neu
81770	35	27.4387634426617	3.51312965886548	3.19808426150668	0.128035276305611	0.317034304527911	28	9	34.3189999999997	Neu
81771	7	13.9940824903324	1.33120096153812	1.63105947030304	0.095125990750573	0.632077669652191	26	3	34.3189999999997	Neu
81771	21	11.8326669543636	1.99999999999997	1.37913889732961	0.169023602854166	0.702190883965892	38	1	34.3189999999997	Neu
81771	35	12.1205292214547	3.54526388298531	1.41269025571314	0.292500749613292	0.679997290931375	27	2	34.3189999999997	Neu
81772	7	16.9677452538282	2.82842712474621	1.97765031076994	0.166694341672065	0.535277857902942	26	2	34.3189999999997	Neu
81772	21	19.6592457745172	1.45602197785608	2.29135415070572	0.0740629622598959	0.468842895628929	38	1	34.3189999999997	Neu
81772	35	18.4684168187203	2.13600000000002	2.1525588529643	0.115656908817159	0.508561234858129	28	3	34.3189999999997	Neu
81773	7	17.2087468421956	2.47386337537058	2.00573989244392	0.143756160634818	0.57322158920599	26	1	34.3189999999997	Neu
81773	21	9.00706223931697	3.13049516849971	1.04980474248283	0.347560068457693	0.785467735113846	38	1	34.3189999999997	Neu
81774	7	12.6305282537373	3.87356166854225	1.47213243436434	0.306682475247707	0.671103939609512	25	0	34.3189999999997	Neu
81774	21	10.9633414680423	4.18598805540583	1.27781595827879	0.381816809009169	0.723339926378161	37	3	34.3189999999997	Neu
81774	35	15.4580155135954	4.0126041419507	1.80168600642158	0.259580807020253	0.590026341998531	27	7	34.3189999999997	Neu
81775	7	23.5004593138192	7.58946638440411	2.739061081479	0.32294970421881	0.411253947226039	24	26	34.3189999999997	Neu
81777	7	17.113462216754	3.12966707494584	1.99463413464893	0.1828774934789	0.552016002158424	26	6	34.3189999999997	Neu
81777	21	10.6425272413716	0.321297370048387	1.24042393325816	0.03018995044705	0.744233896046371	37	1	34.3189999999997	Neu
81777	35	21.1210085099911	1.304	2.46172773215901	0.0617394760947688	0.472922255614398	27	4	34.3189999999997	Neu
81778	7	24.3077384694948	3.20288869616164	2.83315230274717	0.131764158158157	0.344816679410197	24	5	34.3189999999997	Neu
81778	21	36.725602886352	12.460318044095	4.28049801991345	0.339281511120557	0.241702236125374	30	15	34.3189999999997	Neu
81778	35	38.2281179361418	10.9836241741968	4.45562142674812	0.28731794205889	0.223119268060001	24	32	34.3189999999997	Neu
81779	7	11.4471177370462	1.88679622641134	1.33420178175894	0.164827187922172	0.723606216742119	26	3	34.3189999999997	Neu
81779	21	10.1615283059129	1.88679622641134	1.18436181775844	0.185680359253975	0.758614514609674	38	2	34.3189999999997	Neu
81779	35	20.2350437044267	4.2970724918251	2.35846542200261	0.212357954575855	0.45020890698977	28	6	34.3189999999997	Neu
81780	7	17.8616264061447	4.1030618030929	2.08183529894751	0.22971378472463	0.527253550087918	24	4	34.3189999999997	Neu
81780	22	20.6079515300184	6.3202394385023	2.40192913896309	0.306689358682545	0.491873359741006	35	3	34.3189999999997	Neu
81781	7	11.7411076926808	4.8703182647544	1.36846734376653	0.4148090957202	0.700422697877366	26	5	34.3189999999997	Neu
81781	21	11.0212597700636	3.62541252825109	1.28456653982502	0.328947198767474	0.733883877207277	37	2	34.3189999999997	Neu
81781	35	20.6149415495691	3.07733911033546	2.40274385029509	0.14927712033216	0.461498072703731	27	5	34.3189999999997	Neu
81782	7	10.1709810132835	5.57348006186443	1.18546356400636	0.54797861234677	0.747031182459089	26	2	34.3189999999997	Neu
81782	21	9.99991814974767	3.37752572158968	1.16552558638046	0.337755336694922	0.763735912187385	37	1	34.3189999999997	Neu
81782	35	11.6301888187326	2.8428830436724	1.35553935939074	0.244439973243892	0.707956893886521	27	3	34.3189999999997	Neu
81783	7	20.0404031120819	2.40847835780189	2.33577937726415	0.120181133300152	0.485913527590897	22	10	34.3189999999997	Neu
81783	24	22.3037891258587	5.20000000000001	2.59958496761082	0.233144241575132	0.400529938375926	32	5	34.3189999999997	Neu
81784	7	9.63232228774521	3.84187454245971	1.12268099743527	0.398852366822024	0.763296341252304	25	3	34.3189999999997	Neu
81784	21	10.1446232517732	3.58475884823513	1.18239147431724	0.353365399509392	0.75680759704069	37	4	34.3189999999997	Neu
81784	35	12.6435773706373	4.56107355783701	1.47365335477577	0.360742329811607	0.685145032722454	28	1	34.3189999999997	Neu
81785	7	15.4172355297549	5.16139516022557	1.79693295605991	0.334780846427636	0.592232932739554	26	2	34.3189999999997	Neu
81785	21	13.7154872910791	2.69770865736094	1.59858822122781	0.196690689882786	0.643994310772555	36	6	34.3189999999997	Neu
81785	36	33.3065735882651	8.74093999521793	3.88199814543144	0.262438883785321	0.334113557985788	25	7	34.3189999999997	Neu
81787	7	24.0835250032706	3.7127068292555	2.80701943567946	0.154159610304194	0.337903214346712	26	8	34.3189999999997	Neu
81787	21	15.0315358491742	0.844975739296687	1.75197830346739	0.056213533186172	0.59536124909813	38	5	34.3189999999997	Neu
81787	35	22.6953528211124	4.03469751034697	2.6452230917116	0.177776373081703	0.365413356864366	28	6	34.3189999999997	Neu
81788	7	12.2048893013397	7.21238046694707	1.42252271934961	0.590941899502144	0.68945484639478	26	3	34.3189999999997	Neu
81788	21	13.2438465511878	1.42071531279141	1.54361683629336	0.107273616263999	0.657513891800615	37	1	34.3189999999997	Neu
81788	35	21.4112958673559	3.20143967614574	2.49556174333239	0.149521061031468	0.45363795447599	27	2	34.3189999999997	Neu
81789	7	12.4268923002232	4.39013439429822	1.44839794868421	0.353276932658325	0.683811240726788	26	4	34.3189999999997	Neu
81789	21	9.61346346592433	2.01841125640936	1.12048293550796	0.209956719923447	0.772227073992945	37	2	34.3189999999997	Neu
81789	35	23.9879677286717	8.68916382628386	2.79588189966746	0.362230094877863	0.497854781007891	27	4	34.3189999999997	Neu
81790	8	21.478475212242	5.65685424949235	2.50339173195515	0.263373176801123	0.455948994419887	26	2	34.3189999999997	Neu
81790	22	20.0009695581144	5.47076594271771	2.33118325803369	0.27352503721492	0.462731356406185	35	6	34.3189999999997	Neu
81790	36	15.1638494723919	5.37814838025135	1.76739992102242	0.354669069357558	0.59505408399618	26	2	34.3189999999997	Neu
81791	7	14.5285976321704	1.92188241055482	1.69335908763898	0.13228271986136	0.616395497774949	26	2	34.3189999999997	Neu
81791	21	8.69595764342503	3.11808146141179	1.01354440903582	0.358566771972419	0.79942856588543	37	2	34.3189999999997	Neu
81791	35	23.2260421285936	6.20322496770834	2.70707679461451	0.267080587099751	0.466560898115163	28	6	34.3189999999997	Neu
81793	7	11.9781532008067	5.90592922409333	1.39609583039213	0.493058414355192	0.697235760756392	25	1	34.3189999999997	Neu
81793	21	17.1425351510068	9.05076880712353	1.9980226872586	0.527971430561248	0.596300721769605	34	3	34.3189999999997	Neu
81794	7	14.8957280223897	3.63686898306773	1.73614942421281	0.244155168354387	0.606884862721478	26	2	34.3189999999997	Neu
81794	21	14.2947913455191	5.18899142415942	1.66610814365444	0.362998752394242	0.637754303707705	38	3	34.3189999999997	Neu
81794	35	19.0046650015986	3.51880888938289	2.21506046232102	0.185155007419857	0.529614849066614	28	5	34.3189999999997	Neu
81796	7	12.1122126858338	4.71872525159069	1.4117209342736	0.38958408128926	0.695868995969832	26	3	34.3189999999997	Neu
81796	21	10.535626704038	1.43655142615921	1.22796430012973	0.13635177730895	0.739652997243921	37	2	34.3189999999997	Neu
81796	35	29.703000626061	7.5018717664327	3.46198905866269	0.252562758250446	0.39795898864221	27	12	34.3189999999997	Neu
81797	9	28.9487124169371	11.4715034760052	3.37407411835279	0.396269903503326	0.372229984859523	19	5	34.3189999999997	Neu
81797	23	33.3018450578928	17.4050622521151	3.88144701860697	0.522645583806472	0.337498636744456	29	54	34.3189999999997	Neu
81798	7	37.6129862313277	9.40850678907129	4.38392566582103	0.250139851465316	0.264625032449544	19	67	34.3189999999997	Neu
81798	21	18.903606098024	3.45253530032645	2.20328169212672	0.182638978109438	0.475735102287221	31	4	34.3189999999997	Neu
81798	35	18.5821005317208	2.00000000000005	2.16580908904349	0.107630458493426	0.514346571615319	27	2	34.3189999999997	Neu
81800	7	18.1017773672452	2.80073133306283	2.1098257370256	0.154721344553198	0.504562972071029	24	6	34.3189999999997	Neu
81800	21	10.0754307624187	2.4940120288403	1.17432684663525	0.247534034787173	0.752896168261884	38	1	34.3189999999997	Neu
81800	35	20.3143774285684	5.16389310501292	2.36771204622147	0.254198934876087	0.481369943127811	27	5	34.3189999999997	Neu
81801	7	11.4666568860077	6.1232409719037	1.33647913820424	0.534004028617584	0.712333395180997	26	1	34.3189999999997	Neu
81801	21	7.75223916294976	2.80330091142568	0.903550705201181	0.361611768226074	0.823138805306185	37	3	34.3189999999997	Neu
81801	35	25.4187314603126	7.76435341802522	2.96264243833595	0.305457942704499	0.449185372895896	27	7	34.3189999999997	Neu
81802	7	29.8700994356355	13.9757252405734	3.48146501187515	0.467883452168897	0.318111971686839	19	30	34.3189999999997	Neu
81802	21	33.2188198827111	9.12693771206973	3.87177014280269	0.274752015402567	0.250684339549811	31	11	34.3189999999997	Neu
81802	35	23.66889870887	8.91636517870372	2.75869328463769	0.376712296096914	0.440384159698588	28	11	34.3189999999997	Neu
81803	7	33.708701005811	18.8308257917703	3.92886750847185	0.558633979651842	0.235729105175757	16	65	34.3189999999997	Neu
81804	7	14.629934690459	3.73019677765126	1.70517027774226	0.254970159236865	0.625605746758098	25	5	34.3189999999997	Neu
81804	21	8.96563363510027	1.78885438199983	1.04497609313795	0.199523475395705	0.777068325215891	37	1	34.3189999999997	Neu
81804	35	23.0297538289492	5.78543827207584	2.68419870380249	0.25121581042709	0.43210647132817	28	3	34.3189999999997	Neu
81805	7	12.8588469995087	5.61116601073257	1.49874378618361	0.436366185160066	0.671547720499134	26	3	34.3189999999997	Neu
81805	21	12.1007144126596	2.3791763280597	1.41038077014596	0.196614534227056	0.691628426099588	37	2	34.3189999999997	Neu
81805	35	31.148917754312	7.10760719229759	3.63051577893439	0.228181513346917	0.365451002494643	27	11	34.3189999999997	Neu
81806	7	17.9507628946607	4.28014953009821	2.09222446978769	0.238438307898953	0.520054079545302	24	3	34.3189999999997	Neu
81806	21	25.6490982616033	14.937619622952	2.98949249822005	0.582383812116842	0.374276055403213	32	12	34.3189999999997	Neu
81806	35	30.5983181478797	3.46769318135269	3.56634146075119	0.113329535453339	0.311743482113918	22	12	34.3189999999997	Neu
81807	7	19.8852783762252	1.88679622641129	2.31769904440402	0.0948840740729656	0.453668839417309	25	10	34.3189999999997	Neu
81807	21	14.4003662819545	6.79411510058523	1.67841327334183	0.471801547791124	0.623593322466958	36	4	34.3189999999997	Neu
81807	35	18.9843657638591	6.16116872029972	2.21269451485875	0.324539086369103	0.488914606953924	26	11	34.3189999999997	Neu
81808	7	47.6421620766856	16	5.55286133939638	0.335836983515696	0.29544544085024	21	57	34.3189999999997	Neu
81808	21	27.2111165622327	8.40951841665149	3.17155121795309	0.309047164507882	0.389716604461897	35	13	34.3189999999997	Neu
81808	36	21.9950139774468	3.8935351545864	2.5635961394501	0.177018989784628	0.4402876718288	25	6	34.3189999999997	Neu
81809	7	14.6178447248755	5.55032251315187	1.7037611497859	0.379694997286897	0.630608004557535	26	4	34.3189999999997	Neu
81809	21	12.9440877404753	0.668801913872893	1.50867889396258	0.051668524447775	0.683216134806057	36	3	34.3189999999997	Neu
81809	35	17.5412885552617	7.87818456244841	2.04449879719828	0.449122339993959	0.54254385038468	26	13	34.3189999999997	Neu
81810	7	15.2979631566593	2.60768096208105	1.78303134201573	0.170459356933796	0.588952060799263	26	1	34.3189999999997	Neu
81810	21	11.3453210600654	3.60555127546399	1.32233702148262	0.317800726517581	0.716906195764035	38	1	34.3189999999997	Neu
81810	35	19.3910361958094	1.59999999999999	2.26009338218592	0.0825123517816839	0.504358183218502	28	4	34.3189999999997	Neu
81811	7	22.8460264424339	1.5638311929361	2.66278463153753	0.0684509053194239	0.394263553469233	26	10	34.3189999999997	Neu
81811	21	33.4564973830115	19.2398669434069	3.89947229033618	0.575071165494343	0.406112972975006	28	49	34.3189999999997	Neu
81812	7	12.3656709112075	4.9477267507412	1.44126238074625	0.400117938304251	0.688088646514486	25	2	34.3189999999997	Neu
81812	21	10.9438744499909	2.39917319091389	1.27554700894443	0.219225211498646	0.7308641151294	37	1	34.3189999999997	Neu
81812	35	28.3126137553213	8.71320836431675	3.29993458496129	0.307750052312959	0.47213936451249	27	9	34.3189999999997	Neu
81813	7	18.5820538425293	6.02601825420403	2.16580364725423	0.324292368608475	0.524526889288482	25	1	34.3189999999997	Neu
81813	21	13.7469353352949	2.66707330232971	1.60225360124655	0.194012209796468	0.648883290675171	36	2	34.3189999999997	Neu
81813	35	28.3133664076922	6.07256914328689	3.30002230923891	0.214477115008022	0.340747637843979	27	7	34.3189999999997	Neu
81814	7	18.5381866384439	7.4027022093287	2.16069077052876	0.399321808206268	0.488015666722825	24	14	34.3189999999997	Neu
81814	21	19.8329614822111	6.40312423743284	2.31160132663671	0.322852653305257	0.483858172280305	36	9	34.3189999999997	Neu
81814	35	15.8404973629345	3.05941170815567	1.84626560947983	0.193138614152006	0.57477002622993	28	2	34.3189999999997	Neu
81815	7	18.2824413081108	4.31776156822027	2.13088275393932	0.236169858032294	0.496547933115399	25	5	34.3189999999997	Neu
81815	21	17.818971607468	3.79473319220202	2.07686373233115	0.212960280525484	0.51332280606864	38	3	34.3189999999997	Neu
81815	35	16.7435115413377	3.22468369921768	1.95151508392876	0.192593034696237	0.56192666017633	28	3	34.3189999999997	Neu
81816	7	23.0226334405354	2.95296461204668	2.68336879752156	0.128263546378125	0.470155681999532	15	13	34.3189999999997	Neu
81816	23	32.232068163371	22.9943687019235	3.75676076381844	0.713400349781299	0.333755259996235	25	69	34.3189999999997	Neu
81817	7	25.608347349606	4.53431361950186	2.98474283628384	0.177063890832128	0.408671630749722	24	21	34.3189999999997	Neu
81818	9	13.0169385419056	1.48795698862567	1.51716991076729	0.114309288918856	0.662991335365645	25	1	34.3189999999997	Neu
81818	23	13.6654657609346	6.35609943282827	1.59275803618226	0.46512131705005	0.695747904499292	37	2	34.3189999999997	Neu
81818	37	19.1901482670575	3.89784761118235	2.23667918844462	0.203117118061747	0.483293575695015	26	4	34.3189999999997	Neu
81819	7	14.6118371198244	4.94830233514484	1.7030609423147	0.338650252844066	0.617779632471868	25	1	34.3189999999997	Neu
81819	21	8.55733148830151	3.24348454597826	0.99738704371358	0.379029905574225	0.798907487791886	35	2	34.3189999999997	Neu
81819	35	33.6048898841065	8.66461678321666	3.91676795758697	0.257837975755862	0.341158673795296	27	10	34.3189999999997	Neu
81820	7	17.9752020307682	1.48761285286194	2.09507293694669	0.0827591729047379	0.509369506524696	26	4	34.3189999999997	Neu
81820	21	16.2716072496054	3.62215405525499	1.89651298110149	0.222605794233562	0.570992009348949	38	3	34.3189999999997	Neu
81820	35	14.9819992724074	3.75356896832869	1.74620464144148	0.250538589682199	0.600078134304733	28	4	34.3189999999997	Neu
81822	7	10.5321258018085	2.28728660206803	1.22755625767751	0.217172358658617	0.747217449707182	26	3	34.3189999999997	Neu
81822	21	11.613689807854	1.55063857813479	1.35361634171789	0.133518167248289	0.709862026543735	38	1	34.3189999999997	Neu
81822	35	20.1521555862781	3.92937654087771	2.34880452067698	0.194985420991553	0.532442821146916	27	7	34.3189999999997	Neu
81823	7	19.7660983311987	8.2929483297558	2.3038081915206	0.41955413712914	0.481849413674165	25	12	34.3189999999997	Neu
81823	21	15.5798147197407	4.33839786096205	1.81588213173354	0.278462737779866	0.58383745942631	35	3	34.3189999999997	Neu
81823	35	24.3797508341587	4.82895268148282	2.84154559680164	0.19807227376241	0.361162064162067	28	10	34.3189999999997	Neu
81824	7	13.3044703960383	2.69266262275837	1.55068275835991	0.20238780970644	0.666898886939314	26	3	34.3189999999997	Neu
81824	21	11.4132321781156	2.08806130178211	1.3302523008381	0.182950917776463	0.710100748022748	37	4	34.3189999999997	Neu
81824	35	26.5787422477792	7.26479290826656	3.0978457703056	0.273330951500294	0.396088611031318	27	7	34.3189999999997	Neu
81825	7	15.5521657609262	2.16333076527841	1.81265954846311	0.139101575853419	0.582051338654867	25	5	34.3189999999997	Neu
81825	21	13.4601827161464	3.40587727318529	1.5688315762285	0.253033509649145	0.665365237973956	37	3	34.3189999999997	Neu
81825	35	16.0051985032841	6.02992537267253	1.865462105922	0.376747927958234	0.609847043993954	27	6	34.3189999999997	Neu
81826	7	17.1049766835042	4.51936986758114	1.99364511594212	0.264213740316849	0.557452069882336	25	7	34.3189999999997	Neu
81826	21	20.9033454863451	10.1657369629554	2.43635834218308	0.486321051795088	0.440146656010251	37	11	34.3189999999997	Neu
81826	35	20.5056159820722	4.98917868992481	2.3900015713829	0.243307915952721	0.453915604819075	27	11	34.3189999999997	Neu
81827	7	17.2312621831219	7.46726188103782	2.00836413451698	0.433355479226127	0.539951446700113	26	3	34.3189999999997	Neu
81828	7	17.1600586832842	6.33898919386989	2.00006511649924	0.369403701401369	0.541844727629794	25	2	34.3189999999997	Neu
81828	22	16.0389130385852	1.34211772956029	1.86939165343808	0.0836788457130182	0.570299289606358	33	4	34.3189999999997	Neu
81829	7	14.8433141362442	2.82842712474619	1.73004040167188	0.19055226472906	0.622463968107287	26	2	34.3189999999997	Neu
81829	21	10.3576778849101	2.80713376952365	1.20722374019175	0.271019605042296	0.74686015773898	38	3	34.3189999999997	Neu
81829	35	21.2277593699067	1.40659020329306	2.47416991985861	0.0662618309724717	0.435933279301069	28	6	34.3189999999997	Neu
81830	7	11.9873907656431	3.25576411921994	1.39717250102196	0.271599064623074	0.68792882544232	26	4	34.3189999999997	Neu
81830	21	12.3931409463359	2.28035085019825	1.44446410983258	0.184001042195235	0.680057335543388	38	0	34.3189999999997	Neu
81830	35	22.8506554811628	4.04969134626332	2.66332416226149	0.177224296677254	0.445821916018251	27	5	34.3189999999997	Neu
81831	7	12.7874251884453	3.25834804770759	1.49041932322567	0.254808767182609	0.673990263605775	26	0	34.3189999999997	Neu
81831	21	9.20649930801681	2.64046056588617	1.07304983338872	0.286803971579829	0.787928775144379	38	2	34.3189999999997	Neu
81831	35	24.2711778415305	5.92739538077225	2.82889103313391	0.24421539900012	0.442690417624545	27	4	34.3189999999997	Neu
81832	7	12.2045667543465	2.75655437094935	1.42248512536456	0.225862533790283	0.690518870134767	26	3	34.3189999999997	Neu
81832	21	12.3055905065	3.73847455521639	1.43425979853726	0.303802938448315	0.692286641963712	38	2	34.3189999999997	Neu
81832	35	12.3536344736715	2.06358135289109	1.43985949167186	0.167042448705202	0.708492703958115	28	3	34.3189999999997	Neu
81833	7	15.2730858004621	5.78654439194933	1.78013179876596	0.378871988774806	0.598572707845966	26	0	34.3189999999997	Neu
81833	21	10.7050238590419	2.36162655811627	1.24770813357522	0.220609182119809	0.738009748422579	37	1	34.3189999999997	Neu
81833	35	20.4423893642843	4.94348864669474	2.3826322869879	0.241825383452079	0.562187604488241	28	3	34.3189999999997	Neu
81834	7	21.9009912129925	2.40831891575846	2.55263745598563	0.109963923200415	0.45743996204477	26	12	34.3189999999997	Neu
81834	21	17.9278871600477	2.60768096208108	2.08955822256451	0.145453891961809	0.51183481890179	36	7	34.3189999999997	Neu
81834	35	32.4949484613407	6.47765389628066	3.78740038594843	0.199343411914844	0.208540085376784	26	11	34.3189999999997	Neu
81835	7	11.8339323888276	3.92173431022551	1.3792863881614	0.331397390264626	0.700624162093904	26	4	34.3189999999997	Neu
81835	21	11.8332453196764	0.699999999999999	1.3792063078384	0.059155369561724	0.703778342791328	38	1	34.3189999999997	Neu
81835	35	12.1001465157359	2.76586333718787	1.41031457976468	0.228580979047727	0.698768399793929	28	4	34.3189999999997	Neu
81836	7	19.8283986152064	5.72712842531053	2.31106950845964	0.288834642496969	0.498304634608712	26	7	34.3189999999997	Neu
81836	21	18.0442099075129	4.41117047505531	2.10311604738052	0.244464595438933	0.508280599675999	30	9	34.3189999999997	Neu
81837	7	37.3879285772188	3.22349266479699	4.35769440569004	0.0862174714531024	0.171857323087399	25	15	34.3189999999997	Neu
81838	7	51.8961863974577	32.5964199261207	6.04868281680214	0.628108194241371	0.371356929968631	22	13	34.3189999999997	Neu
81838	21	47.9931886131288	35.683567534651	5.59377471524569	0.743513164384531	0.330082692656725	25	122	34.3189999999997	Neu
81838	35	26.2255344982954	14.5288810305543	3.0566781664146	0.553997518391803	0.407291550255826	15	27	34.3189999999997	Neu
81839	7	14.7619673679822	2.56735194315074	1.72055915008973	0.173916652106898	0.610888719330215	26	1	34.3189999999997	Neu
81839	21	12.7244501351582	3.75356896832865	1.4830793595569	0.294988697229233	0.675117638810492	38	3	34.3189999999997	Neu
81839	35	21.3894960658385	1.84964429012714	2.49302089989087	0.0864744211099598	0.489010359419974	28	4	34.3189999999997	Neu
81840	7	20.7552358378441	7.05311959348486	2.41909564239568	0.33982363046073	0.44168415409077	26	4	34.3189999999997	Neu
81840	21	19.5799716715202	2.4908008671911	2.28211447554071	0.12721166858551	0.483706110152693	38	4	34.3189999999997	Neu
81840	35	13.5808902179905	4.40355492755569	1.58290045956941	0.324246412191914	0.650420136137646	28	3	34.3189999999997	Neu
81841	7	19.2721341731518	4.168882823971	2.24623493378618	0.216316614782535	0.481743344894014	25	7	34.3189999999997	Neu
81841	21	16.0973427765718	3.70330879079776	1.87620184464256	0.23005714931955	0.561953425828577	36	6	34.3189999999997	Neu
81841	35	24.4607179945304	8.37172001442954	2.85098260375076	0.342251605872793	0.44070830774392	28	9	34.3189999999997	Neu
81844	7	20.0312193163403	7.92516195418113	2.33470897361118	0.39564051638715	0.490186477522737	25	4	34.3189999999997	Neu
81844	21	22.9107623024459	6.69221876510325	2.67032982341514	0.292099349500423	0.472628103983507	31	18	34.3189999999997	Neu
81845	7	12.4440437226924	4.54085806869143	1.45039700721962	0.364902130680472	0.685619301252307	25	4	34.3189999999997	Neu
81845	21	11.4454521677325	3.20377777007085	1.3340076538049	0.279917099221565	0.704887472699822	37	3	34.3189999999997	Neu
81845	35	19.1855915726653	5.55147547954594	2.23614808970722	0.289356492267635	0.521358983966693	27	2	34.3189999999997	Neu
81846	7	20.5718206696584	8.19890724426126	2.39771796027373	0.398550394538191	0.477380551575308	23	4	34.3189999999997	Neu
81846	21	20.9573315769259	15.9606415911141	2.44265061067351	0.761577948630007	0.556089382082435	33	17	34.3189999999997	Neu
81846	35	15.8347571901431	3.1596354220068	1.84559657217788	0.199537977378878	0.578595276334316	24	5	34.3189999999997	Neu
81847	7	13.1147139606413	2.63058928759321	1.52856597926996	0.200583047063618	0.671408856676636	25	2	34.3189999999997	Neu
81847	21	16.5222332280118	3.73630833845385	1.92572431924146	0.226138215511891	0.554192846686191	36	6	34.3189999999997	Neu
81847	35	22.5705192586209	6.48999229583522	2.63067330150891	0.287542888201668	0.39884868279349	28	6	34.3189999999997	Neu
81848	7	12.2014851651304	1.71291564299009	1.42212595531694	0.140385831708855	0.684096755813199	26	1	34.3189999999997	Neu
81848	21	10.5655052825512	1.1476027187141	1.23144675340789	0.108617873733815	0.747168178945526	38	0	34.3189999999997	Neu
81848	35	17.2064450943453	3.13512232616208	2.00547161564678	0.182206278459715	0.537866775706779	28	4	34.3189999999997	Neu
81849	7	21.6224754663759	7.60263112349927	2.52017546739428	0.351607804357173	0.413351922676287	26	10	34.3189999999997	Neu
81849	21	17.6324455000868	4.60434577328853	2.05512345931839	0.2611291651669	0.513251657030091	38	14	34.3189999999997	Neu
81849	35	15.8904640305884	2.72029410174708	1.85208940010939	0.171190350169173	0.573630044053001	28	4	34.3189999999997	Neu
81850	7	16.7989648916824	4.77854538536571	1.95797836669863	0.284454751597921	0.556452598755038	26	0	34.3189999999997	Neu
81850	21	7.09663406870439	2.00000000000005	0.827137628567785	0.28182374638984	0.842298436909956	38	1	34.3189999999997	Neu
81850	35	17.7827241131966	4.18598805540578	2.07263895954973	0.235396333472853	0.55552288600674	27	2	34.3189999999997	Neu
81851	7	21.462863520823	5.77234787586475	2.50157213448215	0.268945840813109	0.482461554419536	26	10	34.3189999999997	Neu
81851	21	24.5919469104996	4.31740662898457	2.8662777948658	0.175561806663678	0.381440698675994	28	13	34.3189999999997	Neu
81852	7	21.0607398125781	1.64924225024705	2.4547032037738	0.078308846931487	0.436978337388914	24	1	34.3189999999997	Neu
81852	21	20.5108272235325	4.59418066688718	2.39060895988026	0.223988073070802	0.437106447972191	33	16	34.3189999999997	Neu
81852	35	44.8149785447332	22.288835590941	5.22334316789343	0.497352365542089	0.306247814925573	28	93	34.3189999999997	Neu
81853	7	17.4780866838688	3.00446600912707	2.03713239708254	0.171899022099485	0.552453558433175	24	7	34.3189999999997	Neu
81853	21	12.1383110207019	2.77669155651108	1.41476278687631	0.228754358969335	0.694856430786883	37	1	34.3189999999997	Neu
81853	35	25.9354747627993	6.85982623686636	3.02287068536957	0.264495880627016	0.355467732465926	28	8	34.3189999999997	Neu
81854	7	13.1740818342414	0.643440750963129	1.53548551347551	0.0488414114212294	0.658410972414345	24	1	34.3189999999997	Neu
81855	7	14.1018292273593	2.75270049224393	1.64361773097811	0.195201661278336	0.623883757809964	26	3	34.3189999999997	Neu
81855	21	9.78154924479942	4.5913727794637	1.14007392345925	0.469391163358381	0.761109452046105	37	4	34.3189999999997	Neu
81855	35	10.6706308471974	2.75199999999998	1.24369950723477	0.257904152004544	0.73763610457183	26	5	34.3189999999997	Neu
81856	7	11.7767425870264	3.4	1.37262071587477	0.28870462055828	0.704160114595034	26	3	34.3189999999997	Neu
81856	21	15.9477440528423	2.78439077717191	1.85876558790669	0.174594649120649	0.59171288534466	38	3	34.3189999999997	Neu
81856	35	18.3087762499032	4.08681000292404	2.13395218391018	0.223215901879059	0.551001355471436	28	6	34.3189999999997	Neu
81857	7	12.4858690550527	4.44072066223493	1.45527189662319	0.355659717609956	0.677658078320382	26	1	34.3189999999997	Neu
81857	21	9.8197265458525	2.41024480084488	1.14452362199978	0.245449279019168	0.761326530295172	38	1	34.3189999999997	Neu
81857	35	14.3147402681739	3.08332288286517	1.66843326066308	0.215394958280895	0.63060484789306	27	5	34.3189999999997	Neu
81858	7	22.0870156081911	11.1139551915598	2.57431925268117	0.503189538537661	0.502374463636098	26	12	34.3189999999997	Neu
81858	21	15.7904324154939	3.02076016922897	1.84043036399592	0.191303194855192	0.580470946198747	38	1	34.3189999999997	Neu
81858	35	26.68678869198	4.14115732615896	3.11043896290454	0.155176307421487	0.287606926573619	28	5	34.3189999999997	Neu
81860	7	15.602886938108	2.9217967075072	1.81857127982845	0.187260006375557	0.593383010889972	22	4	34.3189999999997	Neu
81860	25	21.8001240812522	4.48531827187327	2.54088103747224	0.205747373508327	0.436247806358309	34	3	34.3189999999997	Neu
81861	7	11.8564423574701	4.12310562561766	1.3819100040759	0.347752344363225	0.700198386881125	25	4	34.3189999999997	Neu
81861	21	13.8827768166373	3.31560190614013	1.61808640305806	0.238828438282366	0.649489145417206	38	3	34.3189999999997	Neu
81861	35	22.0501030847338	5.85491246732179	2.57001696841213	0.265527668728923	0.49422724920215	28	9	34.3189999999997	Neu
81862	7	11.0582451580141	3.29317354538139	1.28887731670669	0.297802544465634	0.721266898535048	25	3	34.3189999999997	Neu
81862	21	9.73993562746096	4.89344377713692	1.13522371018515	0.502410279113165	0.773966740306001	38	1	34.3189999999997	Neu
81862	35	12.2133134928285	2.54970429658029	1.42350458845871	0.208764337219171	0.695236576026214	27	0	34.3189999999997	Neu
81863	7	21.7857323316543	6.31506136153877	2.53920362850369	0.289871428942652	0.441433067963942	26	4	34.3189999999997	Neu
81863	21	16.9365999298467	6.24819974072532	1.97402021385784	0.368917006164524	0.565319881830422	38	4	34.3189999999997	Neu
81863	35	9.46643028224696	4.00499687890016	1.10334570147697	0.423073614814551	0.767214026356333	25	1	34.3189999999997	Neu
81864	7	27.613292958147	14.0183298520188	3.21842628959436	0.507665995260548	0.440349929305104	15	20	34.3189999999997	Neu
81866	7	11.3846243728994	4.61367705848602	1.32691796065148	0.405255097345915	0.715382161045008	26	1	34.3189999999997	Neu
81866	21	10.3912690535321	2.41520516726843	1.21113890888804	0.232426391312376	0.746590254310226	36	2	34.3189999999997	Neu
81866	35	26.9379566599071	7.41496001337834	3.13971347182696	0.275260670547233	0.448235825700553	27	4	34.3189999999997	Neu
81867	9	22.0805502941531	3.79595574262925	2.57356569761978	0.171914000876799	0.465659303922528	25	7	34.3189999999997	Neu
81867	23	13.6637184410599	3.53673295570927	1.59255437991317	0.258841176431246	0.654632644231225	36	1	34.3189999999997	Neu
81868	7	16.6458508426962	2.72800000000001	1.94013238645605	0.163884683683622	0.560565214508201	26	5	34.3189999999997	Neu
81868	21	13.7612910552124	3.43703127713439	1.60392681082929	0.249760815561889	0.649946830301121	38	3	34.3189999999997	Neu
81868	35	16.8294168987587	3.82862481839107	1.96152765509005	0.22749598761639	0.565457092782537	28	3	34.3189999999997	Neu
81869	7	19.6191414047295	13.2966161108757	2.28667984553509	0.677736901762192	0.459682339821436	20	34	34.3189999999997	Neu
81869	21	27.0223259381194	18.0254983842334	3.14954700756079	0.667059468733794	0.361076090705602	28	45	34.3189999999997	Neu
81870	7	18.7980148357559	4.52870665863884	2.19097465960618	0.240914091099914	0.490451092017732	18	4	34.3189999999997	Neu
81871	7	12.6576880651379	5.07473112588245	1.47529800578549	0.400920855354255	0.679918626746101	25	6	34.3189999999997	Neu
81871	21	10.2135413491934	3.18979372373825	1.19042412065544	0.312310257008962	0.758395931386764	37	5	34.3189999999997	Neu
81871	35	15.2851321221814	5.27355364057289	1.78153583987663	0.345011976240627	0.621860463717385	27	1	34.3189999999997	Neu
81872	7	16.8929989645503	3.20288869616163	1.96893836819843	0.189598584767739	0.541471150351863	26	4	34.3189999999997	Neu
81872	21	10.8518439798765	1.47030337005667	1.26482053438348	0.135488804739837	0.736166243029365	38	2	34.3189999999997	Neu
81872	35	12.5586744654845	3.46266949043653	1.46375762294759	0.275719344422306	0.673534225375765	27	2	34.3189999999997	Neu
81873	7	25.9581878887326	3.7328	3.02551797997994	0.143800484687155	0.336359848580352	26	14	34.3189999999997	Neu
81873	21	24.3978059056185	3.93519146166994	2.8436499788011	0.161292842352013	0.35090255330442	38	9	34.3189999999997	Neu
81873	35	24.9415555875928	1.33312000960154	2.90702591422746	0.0534497539626077	0.351008735595015	28	4	34.3189999999997	Neu
81874	7	10.6049730013828	7.3416684752173	1.23604685467326	0.692285447050174	0.734599405446692	26	2	34.3189999999997	Neu
81874	21	11.3052946185443	3.54526388298531	1.3176717991252	0.313593232428454	0.712512584745956	36	0	34.3189999999997	Neu
81875	7	16.156096342093	2.14629727670704	1.88304977908367	0.132847516582028	0.567068349965932	24	4	34.3189999999997	Neu
81876	7	16.1823634226751	5.38958402847569	1.88611129959209	0.333052959428885	0.611507082188197	25	4	34.3189999999997	Neu
81876	21	9.88966462133246	2.49888295044003	1.15267515036365	0.252676207548012	0.754210628843476	36	4	34.3189999999997	Neu
81876	35	31.1670592101514	8.82929306343379	3.63263022933672	0.28328925754272	0.366047340844525	28	9	34.3189999999997	Neu
81877	7	46.6168970961311	32.2490309931942	5.43336310453469	0.69178845015557	0.297843842163386	23	41	34.3189999999997	Neu
81877	21	28.0567102231135	12.5474536062103	3.27010812938766	0.447217564227239	0.309284438309767	31	23	34.3189999999997	Neu
81877	35	19.3123801615414	7.87818456244841	2.25092574510231	0.407934418054643	0.480292603571402	25	8	34.3189999999997	Neu
81878	7	14.2903302197545	1.38254258523919	1.66558818377629	0.096746720613076	0.62298439028846	26	4	34.3189999999997	Neu
81878	21	16.8563805846755	4.11660442598022	1.96467036739715	0.244216390659968	0.55269736138022	38	6	34.3189999999997	Neu
81878	35	21.8486179410315	3.19768916563196	2.54653316717058	0.146356587600295	0.454297433901384	27	6	34.3189999999997	Neu
81879	7	26.1739888293682	13.8708327075198	3.05067033764019	0.529947223479982	0.386630378581278	25	27	34.3189999999997	Neu
81879	22	32.4956610368792	5.35141999846769	3.78748343913045	0.16468106287773	0.301853530105709	27	60	34.3189999999997	Neu
81879	36	30.8262615016843	16.2421456710621	3.59290905931812	0.526893138507068	0.262582758121357	19	34	34.3189999999997	Neu
81880	7	24.8300711951707	2.44942442218571	2.89403201668707	0.0986474989512762	0.322728606628546	21	2	34.3189999999997	Neu
81880	21	22.055915481003	11.876939673165	2.57069442361412	0.538492255440256	0.500369124826822	34	16	34.3189999999997	Neu
81880	35	27.5417884696767	4.03169840141844	3.21009219029423	0.146384771121792	0.311210315269788	27	16	34.3189999999997	Neu
81881	7	11.3554940166202	6.10573500898951	1.32352271530293	0.53768994990909	0.71814373632822	25	4	34.3189999999997	Neu
81881	21	10.9287106765593	2.28822376528173	1.27377961788623	0.209377284567492	0.730111234207317	36	0	34.3189999999997	Neu
81881	35	21.649847033621	6.54024342054633	2.52336571970293	0.302091899789855	0.455671447663803	27	9	34.3189999999997	Neu
81882	7	13.2332644803078	4.39777398236883	1.54238345876137	0.332327218949874	0.65693469571955	26	4	34.3189999999997	Neu
81882	21	10.0273029179051	1.28062484748658	1.1687173773018	0.127713788839455	0.761625608139614	37	1	34.3189999999997	Neu
81882	35	23.9353789936638	6.33867620248898	2.78975249787745	0.26482455966822	0.46662095233892	27	4	34.3189999999997	Neu
81883	7	9.82528692790814	4.16956592464967	1.14517170405994	0.424370906950948	0.764475546000903	26	3	34.3189999999997	Neu
81883	21	9.2847952803319	2.14629727670704	1.08217550398694	0.231162584839492	0.776111824064801	27	3	34.3189999999997	Neu
81884	7	9.02545555957357	2.4202875862178	1.05194854856769	0.268162373659967	0.785683420613046	26	2	34.3189999999997	Neu
81884	21	7.729592447414	2.98381768880067	0.900911150955922	0.386025228251061	0.830014156546619	38	1	34.3189999999997	Neu
81884	35	19.864656550868	4.45686885604685	2.31529549822177	0.2243617373718	0.498050331016725	28	6	34.3189999999997	Neu
81885	7	11.8226142716388	3.04414454321735	1.37796722184666	0.257484890674302	0.709432753747022	25	0	34.3189999999997	Neu
81885	21	11.3220185985239	3.82925998072734	1.31962103773699	0.338213539167529	0.736884966070415	38	2	34.3189999999997	Neu
81885	35	18.778083086679	3.94983746501043	2.18865154423837	0.210342953898868	0.516384399108609	28	5	34.3189999999997	Neu
81886	7	50.3560528016955	26.1751784712158	5.86917483629429	0.519802030041848	0.237667088132169	13	77	34.3189999999997	Neu
81887	7	14.0362240191299	1.69705627484774	1.63597121351205	0.120905470911182	0.630164964161308	24	0	34.3189999999997	Neu
81887	21	17.9488745698994	8.70085604983784	2.09200437890376	0.484757749905353	0.577071124696824	37	8	34.3189999999997	Neu
81887	35	16.4598902487139	2.27606678285152	1.91845802601638	0.138279584399377	0.568349386293985	26	6	34.3189999999997	Neu
81888	7	11.3598934849974	5.05106721396582	1.324035488796	0.444640367503146	0.713254777050756	26	3	34.3189999999997	Neu
81888	21	11.3961829899812	1.72799999999995	1.32826515807352	0.151629716855117	0.71894471966078	37	3	34.3189999999997	Neu
81888	35	25.6985103929303	7.35613811724602	2.99525165569282	0.286247646449956	0.472989165806964	27	5	34.3189999999997	Neu
81889	7	14.2753307289601	2.26541298663178	1.66383994043652	0.158694255821056	0.625365180669662	26	2	34.3189999999997	Neu
81889	21	8.45214966420878	1.44222051018558	0.985127732650585	0.170633574591416	0.806822026859671	38	0	34.3189999999997	Neu
81889	35	21.3895277145202	5.1967866994904	2.49302458865589	0.242959394375154	0.478498382576594	27	2	34.3189999999997	Neu
81890	7	21.3399412229029	8.09197132965756	2.48724510887883	0.379193702791127	0.41830298432303	26	18	34.3189999999997	Neu
81890	21	21.7518780108622	3.79473319220205	2.53525778849761	0.174455428184504	0.428072913273753	36	14	34.3189999999997	Neu
81890	35	23.2020278198275	6.40312423743285	2.7042778425744	0.275972612702455	0.390660988386952	27	13	34.3189999999997	Neu
81891	7	16.5790958749497	7.43737157872321	1.9323518604796	0.448599346720755	0.555143836626862	26	3	34.3189999999997	Neu
81891	21	19.6795259046234	3.93747126973646	2.29371787110622	0.200079579600614	0.483718035241362	38	9	34.3189999999997	Neu
81891	35	17.8702029819159	4.0087025332394	2.08283492897999	0.224323279220504	0.512449348906491	27	6	34.3189999999997	Neu
81892	7	34.1789854440599	6.22896460095894	3.98368081168568	0.182245450531403	0.233165848986706	16	25	34.3189999999997	Neu
81893	7	11.8734920412497	2.64741987603022	1.38389720460967	0.222968935072583	0.706083514946389	26	2	34.3189999999997	Neu
81893	21	11.2023931936006	4.3852042141729	1.30567827659323	0.391452445775422	0.728098750540606	38	2	34.3189999999997	Neu
81893	35	19.9432110407375	4.43003566577065	2.32445129994903	0.222132517011505	0.497219000682825	28	6	34.3189999999997	Neu
81894	7	22.6338076777271	1.13670400720676	2.63804978906464	0.0502215103791546	0.394745661216058	26	6	34.3189999999997	Neu
81894	21	18.6786217001646	3.9206366829891	2.17705897026893	0.209899678141377	0.495165893001895	36	6	34.3189999999997	Neu
81894	35	26.1822603446495	13.3312000960154	3.05163441180102	0.509169182512527	0.410714865333359	27	17	34.3189999999997	Neu
81895	7	25.005280231736	18.0737493619891	2.91445324534354	0.722797312987135	0.457415292284146	26	17	34.3189999999997	Neu
81895	21	14.5525518329072	7.08344774809556	1.69615103387713	0.486749528840571	0.621174085339032	32	8	34.3189999999997	Neu
81896	8	14.4269108017553	1.87521092146991	1.68150713036574	0.129980073158957	0.622427650012065	26	4	34.3189999999997	Neu
81896	22	10.9118769434997	3.00000000000001	1.27181758716744	0.274929786647487	0.733550914799262	38	1	34.3189999999997	Neu
81896	36	18.3553808030927	2.47500141414101	2.13938410828904	0.134837922497581	0.5154996260936	27	3	34.3189999999997	Neu
81898	9	12.3318261255157	5.67768403488607	1.43731765208961	0.460409024348666	0.683860123250803	16	1	34.3189999999997	Neu
81899	9	14.0876913420086	2.39440681589405	1.6419699107793	0.169964457466077	0.636443636290476	26	6	34.3189999999997	Neu
81899	23	10.4254244759758	7.07855804525189	1.21511984334927	0.67897072791267	0.774196882282918	36	3	34.3189999999997	Neu
81900	9	13.0229850409996	2.15225277325872	1.51787465147582	0.165265702639057	0.657872533411077	26	4	34.3189999999997	Neu
81900	23	13.7088427243525	9.68021156793589	1.5978137736359	0.706129011950795	0.715602683387574	37	3	34.3189999999997	Neu
81907	13	18.1456403701408	7.64198926981712	2.11493812408764	0.421147400363575	0.547106529357632	17	3	34.3189999999997	Neu
81907	27	40.7770162403481	23.1106943210281	4.75270447744381	0.566757856553527	0.30334456828355	21	31	34.3189999999997	Neu
81908	14	13.1802091006562	5.40215660639346	1.53619966789899	0.409868808995184	0.671365967560679	24	3	34.3189999999997	Neu
81908	28	18.3952588645584	2.15225277325872	2.14403203642979	0.117000406958415	0.613826135278495	34	10	34.3189999999997	Neu
81909	14	40.7934766210311	25.587303101343	4.75462299263166	0.62724006926518	0.348447717851392	25	99	34.3189999999997	Neu
81909	28	20.3211957975484	2.52982212813474	2.3685067510765	0.124491794348045	0.478349191744211	34	3	34.3189999999997	Neu
81910	14	47.4802903125487	29.4194014894933	5.53399461669037	0.61961292350645	0.281163283071946	17	113	34.3189999999997	Neu
81910	29	34.5677170018719	21.405860879675	4.02898884021938	0.619244275765038	0.36977625343847	22	40	34.3189999999997	Neu
81912	15	9.36943554383858	3.45253530032639	1.0920406240087	0.36848914581592	0.773723585981861	26	0	34.3189999999997	Neu
81912	29	17.7819810029241	2.63689514391454	2.0725523474372	0.148290291361852	0.54279987187471	34	6	34.3189999999997	Neu
81913	17	20.4001515148781	0.447213595499983	2.37770931727362	0.0219220722539156	0.459245942243828	26	9	34.3189999999997	Neu
81913	31	46.1754146220967	1.80000000000001	5.38190677142075	0.0389817831573654	0.287730940226671	32	9	34.3189999999997	Neu
81915	18	10.9905744008653	2.93769978044049	1.28099005225856	0.267292652166497	0.728328012747503	26	1	34.3189999999997	Neu
81915	32	14.1833455780445	2.82100691243397	1.65311874798737	0.198895732809389	0.628939616978389	30	1	34.3189999999997	Neu
81921	22	41.3714132005774	17.2696265159383	4.82198353105601	0.417428972808145	0.225362195346714	18	32	34.3189999999997	Neu
81921	36	34.8714329234904	18.2350168631674	4.06438799772613	0.522921352362431	0.332380957418653	19	45	34.3189999999997	Neu
81922	22	12.7001054379972	1.69705627484774	1.48024189958883	0.133625368949328	0.684748070131088	26	0	34.3189999999997	Neu
81922	36	17.0043614146635	2.44985550594318	1.98191805293437	0.144072185141312	0.56868329497087	26	4	34.3189999999997	Neu
81923	23	10.3780160629199	1.8530564589348	1.20959422627932	0.178555944382826	0.74901968254718	26	1	34.3189999999997	Neu
81923	37	12.2020312546942	1.478382900334	1.42218960397381	0.121158753774316	0.690279191246197	26	1	34.3189999999997	Neu
81927	24	74.4130932654069	45.7279593351814	8.6731074058577	0.614514964081453	0.208014395207694	18	102	34.3189999999997	Neu
81928	25	18.1414248546721	5.85491246732179	2.11444679095222	0.322737189290505	0.550384677898541	25	3	34.3189999999997	Neu
81930	26	16.1102754600663	0.588584743261328	1.87770919433159	0.0365347411172636	0.588784457806189	24	3	34.3189999999997	Neu
81932	27	109.017445229061	91.5860251348425	12.7063661795579	0.840104305713711	0.250146799891953	9	335	34.3189999999997	Neu
81933	28	67.3423815328256	52.0322976621252	7.84899111662067	0.772653067470779	0.35415995227229	19	102	34.3189999999997	Neu
81935	30	35.9483498587488	12.8016123984442	4.18990644934283	0.35611126654618	0.216957251743501	18	48	34.3189999999997	Neu
81938	31	19.0645858031001	8.8919739090935	2.22204444221572	0.466413170520996	0.547949517123163	17	14	34.3189999999997	Neu
81939	32	11.7741355237541	2.20818839775959	1.37231685349272	0.187545692276483	0.700247473228861	18	3	34.3189999999997	Neu
81941	33	41.9738939858493	11.8	4.89220478287242	0.281127121633703	0.253888012544979	17	49	34.3189999999997	Neu
81942	33	40.4480161307108	15.7632483961904	4.71435835900943	0.389716230958036	0.340261740084828	18	41	34.3189999999997	Neu
81967	7	27.9355168294444	6.25139984323511	3.2559826136478	0.223779637992809	0.265143197002306	21	13	34.3189999999997	B Cells
81967	21	33.3583318650062	4.32666153055679	3.88803075439337	0.129702574699054	0.291172470009915	35	68	34.3189999999997	B Cells
81967	35	22.2070125590565	12.6491106406735	2.58830531880961	0.569599832802135	0.427312268209225	28	18	34.3189999999997	B Cells
81968	7	14.275118784788	5.68858506133118	1.66381523759878	0.398496513205417	0.622218708172324	26	3	34.3189999999997	B Cells
81968	21	20.338696946812	3.8	2.37054657149826	0.186835961514026	0.453613735361731	38	4	34.3189999999997	B Cells
81968	35	16.7202336879794	3.48701821044859	1.94880196835334	0.208550805899053	0.545859704902217	28	4	34.3189999999997	B Cells
81969	7	22.6227086828158	5.3297354530971	2.63675616222105	0.235592277115143	0.389647833247637	23	8	34.3189999999997	B Cells
81969	21	28.022799210834	12.8865970682721	3.26615568178959	0.459861164165569	0.397868427814883	30	12	34.3189999999997	B Cells
81970	7	16.3286055708289	6.39061812346819	1.90315633565419	0.39137561966008	0.556114704050225	24	10	34.3189999999997	B Cells
81970	21	10.8264447454842	3.62215405525496	1.2618601643969	0.334565422020538	0.730363398521881	36	4	34.3189999999997	B Cells
81970	35	13.159646730704	4.12310562561766	1.53380305145303	0.313314309266194	0.657475758781986	27	1	34.3189999999997	B Cells
81971	7	11.9666741355993	5.09344362882322	1.39475790502047	0.425635692182083	0.696002451887059	26	4	34.3189999999997	B Cells
81971	21	11.9807005439485	1.53633329717225	1.39639273218318	0.128234011987575	0.699893848389313	36	1	34.3189999999997	B Cells
81972	7	15.6303239103546	0.756327971187098	1.82176915531976	0.0483885027287281	0.574509779764187	26	9	34.3189999999997	B Cells
81972	21	12.3942091725325	1.6251818359802	1.44458861534807	0.131124286621034	0.683352029229646	38	3	34.3189999999997	B Cells
81972	35	18.6150010983021	5.48492625292265	2.16964376564612	0.294650869154282	0.568263040471184	28	7	34.3189999999997	B Cells
81973	7	18.2433114505108	14.4584502627356	2.12632203158728	0.79253431055856	0.502225111369604	24	4	34.3189999999997	B Cells
81973	21	16.7010609722148	6.62010513511679	1.94656732098429	0.396388298092589	0.566392269875085	34	3	34.3189999999997	B Cells
81973	35	17.0482412186061	4.90804400958266	1.98703239821746	0.287891516001435	0.571686413374745	26	7	34.3189999999997	B Cells
81974	7	26.0454667772008	6.58642915091328	3.03569064100947	0.252881977783511	0.373999917555042	25	3	34.3189999999997	B Cells
81974	21	32.4315091626595	5.75641866441276	3.78000631284825	0.17749462831167	0.207053300795291	34	25	34.3189999999997	B Cells
81975	7	20.9472927119065	7.19766184257084	2.44148054569267	0.34360821427199	0.445506339832797	24	2	34.3189999999997	B Cells
81975	23	18.5333266443263	1.15299956634856	2.16012432114298	0.0622122292708598	0.495342350589128	33	3	34.3189999999997	B Cells
81977	7	18.7543744348525	7.57099729229909	2.18588821758824	0.403692339544496	0.482415587426118	26	8	34.3189999999997	B Cells
81977	21	17.0329981328241	1.72046505340851	1.98525576302622	0.101007763870591	0.544723886206579	38	3	34.3189999999997	B Cells
81977	35	19.6595248413689	0.824621125123514	2.29138667692755	0.041945119822443	0.469646904843482	28	7	34.3189999999997	B Cells
81978	7	24.7404144889394	4.31740662898457	2.88358221264485	0.174508257770489	0.357034946737435	26	18	34.3189999999997	B Cells
81978	21	25.2016532807963	9.73242004847717	2.93734121399767	0.386181808790033	0.349068534315147	28	15	34.3189999999997	B Cells
81978	35	32.5130477637971	15.4155765380345	3.7895099232259	0.474135081091953	0.346686010836076	17	37	34.3189999999997	B Cells
81979	7	40.8428648666438	20.8398940496347	4.76037936614053	0.510245647989658	0.440381529968957	22	66	34.3189999999997	B Cells
81979	21	22.9417029252827	10.2951297223493	2.67393606168978	0.448751766853526	0.387823017528339	33	11	34.3189999999997	B Cells
81979	36	25.0311597351568	0.964821226963862	2.91746959237239	0.0385448072391448	0.366384118423842	26	7	34.3189999999997	B Cells
81980	7	24.1317814291565	5.72807262523794	2.8126438916235	0.237366339573968	0.389599892344436	25	5	34.3189999999997	B Cells
81980	22	19.2994830944314	5.33588005862198	2.249422546628	0.276477874174856	0.463196634493355	37	6	34.3189999999997	B Cells
81980	36	19.0473033083946	3.00200466355403	2.22003010675075	0.157607857393176	0.478473795853191	27	4	34.3189999999997	B Cells
81981	7	12.2206414680728	4.66904701197153	1.42435868971391	0.382062351159692	0.687407893427605	26	3	34.3189999999997	B Cells
81981	21	9.0537881917429	1.52315462117277	1.05525081636912	0.168233957865493	0.775386725501941	38	0	34.3189999999997	B Cells
81981	35	16.9396371082889	3.02654919008431	1.97437420767377	0.178666707600446	0.538756171352966	28	4	34.3189999999997	B Cells
81982	7	16.1609449303562	9.00193401442158	1.88361489907705	0.557017801447528	0.58062408656474	26	6	34.3189999999997	B Cells
81982	21	21.047243445102	11.8186293621553	2.45313015473671	0.561528610289614	0.486226107702017	37	23	34.3189999999997	B Cells
81982	35	20.0575244126342	4.96302488408026	2.33777492498434	0.247439553455264	0.441495128215038	27	3	34.3189999999997	B Cells
81983	7	13.8033922958634	1.40385754263031	1.6088338583133	0.101703806755606	0.6362527228216	24	1	34.3189999999997	B Cells
81984	7	23.8589550539494	8.23650411278961	2.78084501925459	0.345216464600625	0.383728410012616	26	17	34.3189999999997	B Cells
81984	21	17.3042177628405	5.39699406707103	2.01686736359925	0.311888936040823	0.527791474404607	37	3	34.3189999999997	B Cells
81984	35	14.8895146619857	1.19030456606701	1.73542523523248	0.0799424691192903	0.599038220696616	28	1	34.3189999999997	B Cells
81985	9	17.658859673602	9.46940842925257	2.05820212402484	0.536241218531697	0.55319706171037	23	13	34.3189999999997	B Cells
81985	23	28.6353886397331	19.1153467140933	3.3375551315287	0.66754277214767	0.388358623336171	26	77	34.3189999999997	B Cells
81987	7	27.3263420923021	2.17411683218721	3.1849811582275	0.0795612096505102	0.303087251550046	22	14	34.3189999999997	B Cells
81988	7	25.4161945406441	8.41634558225838	2.96234675143731	0.33114105924864	0.335143378999026	25	15	34.3189999999997	B Cells
81988	21	16.8439642309204	3.94185653721698	1.96322319775291	0.23402190144651	0.538676416500538	38	4	34.3189999999997	B Cells
81988	35	25.2023638849602	2.14838193997248	2.93742403740906	0.0852452551585669	0.360535023463617	27	10	34.3189999999997	B Cells
81989	7	57.1855718698086	21.5338699624197	6.66517927326661	0.376561241906345	0.111718013860716	22	80	34.3189999999997	B Cells
81989	21	46.1879247122587	7.69394151638808	5.38336486637246	0.166579069406555	0.209590606137545	25	22	34.3189999999997	B Cells
81989	35	52.54963772561	33.228314672881	6.12484486443201	0.632322430962968	0.10873908294812	14	228	34.3189999999997	B Cells
81990	7	28.0705155660151	13.0230417337886	3.27171719059592	0.463940240184101	0.34422277805845	21	35	34.3189999999997	B Cells
81990	21	11.2865647494656	4.74130783645186	1.31548876709295	0.42008422772539	0.71627582194123	35	1	34.3189999999997	B Cells
81990	35	18.6176433778304	1.52315462117275	2.1699517326065	0.0818124286872147	0.497344750643329	28	5	34.3189999999997	B Cells
81991	7	38.8105392581628	5.4656922708839	4.52350467766114	0.140830103764516	0.204589179240071	17	32	34.3189999999997	B Cells
81991	21	62.4462243193526	35.074483488713	7.2783267949944	0.56167500711237	0.107260253079082	21	142	34.3189999999997	B Cells
81991	35	62.3764584250842	13.6626533294232	7.27019533495554	0.21903541294882	0.0630354820531259	20	27	34.3189999999997	B Cells
81992	7	16.7263274546191	5.46926832400826	1.94951221826035	0.326985606305219	0.546392516353215	26	3	34.3189999999997	B Cells
81992	21	12.7204498720222	1.68486913438399	1.48261311483695	0.132453580756586	0.674880624999395	38	2	34.3189999999997	B Cells
81992	35	16.3118491408661	1.43655142615919	1.90120331488286	0.0880679691035269	0.562154797078273	28	3	34.3189999999997	B Cells
81993	7	20.588787229444	4.51424766710909	2.39969547241403	0.219257580196529	0.440835040582306	26	5	34.3189999999997	B Cells
81993	21	11.0438025030063	1.42815125249397	1.2871939745338	0.129316985893691	0.726851004326171	35	2	34.3189999999997	B Cells
81993	35	25.5772473206188	9.50789145920377	2.98111801866243	0.371732397158278	0.485237805980311	27	3	34.3189999999997	B Cells
81994	7	14.886662877997	4.66476151587624	1.73509284979133	0.313351726582787	0.60129340657137	26	2	34.3189999999997	B Cells
81994	21	9.62518798825008	4.01995024844836	1.12184946976895	0.417649011464056	0.764966515580975	37	4	34.3189999999997	B Cells
81994	35	9.4112833249182	1.26491106406734	1.09691812988937	0.13440367486528	0.774000910731504	28	0	34.3189999999997	B Cells
81995	7	43.9897701439145	37.1604762079283	5.12716223012499	0.844752679687939	0.21860150690961	11	67	34.3189999999997	B Cells
81996	7	11.0047590524851	3.22567698320834	1.28264332323031	0.293116547833903	0.734662663402689	26	3	34.3189999999997	B Cells
81996	21	17.7509339338522	3.02687693836407	2.06893370247996	0.1705193061753	0.530361476806208	38	3	34.3189999999997	B Cells
81996	35	19.7526375679865	2.45652111735274	2.30223929228552	0.124364207508878	0.478543912228036	28	5	34.3189999999997	B Cells
81997	7	18.218098394638	5.51724568965349	2.12338336136113	0.302844214041425	0.539023710552545	26	10	34.3189999999997	B Cells
81997	21	23.7817853246837	5.38516480713449	2.77185061623986	0.226440729054311	0.397807628119973	37	10	34.3189999999997	B Cells
81997	35	26.4679668712305	5.21536192416212	3.08493451105577	0.197044296962265	0.362977420802978	27	10	34.3189999999997	B Cells
81998	7	22.667930724524	5.33666562565053	2.64202695003051	0.235428001369215	0.413468824599697	25	15	34.3189999999997	B Cells
81998	21	18.6914890791532	6.93397432934385	2.1785587084884	0.370969605470191	0.527929537725609	37	3	34.3189999999997	B Cells
81998	35	21.4032673091207	3.84707681233425	2.49462598666871	0.179742501776581	0.450303683388074	27	7	34.3189999999997	B Cells
81999	7	16.0004610408405	5.14198405287297	1.86490993803324	0.321364743162605	0.584367833422119	15	6	34.3189999999997	B Cells
82000	7	23.8545295087283	1.90855857651787	2.78032920641376	0.080008225516229	0.360498049742183	23	10	34.3189999999997	B Cells
82000	21	44.4546594419807	16.9709189191393	5.1813467107994	0.381757933412776	0.212330350610361	25	27	34.3189999999997	B Cells
82000	35	57.1693272789089	3.88629592285508	6.66328590913598	0.0679786890598733	0.0920868784707577	19	21	34.3189999999997	B Cells
82002	7	23.105372657662	8.94407513385258	2.69301234391005	0.387099367163274	0.470693643156072	25	22	34.3189999999997	B Cells
82002	21	17.0469286446955	8.51306008436448	1.98687941311759	0.499389670819882	0.534819700741274	37	7	34.3189999999997	B Cells
82002	35	15.0931700188808	7.18388418614889	1.75916198244482	0.475969208401033	0.592563858981556	28	12	34.3189999999997	B Cells
82003	7	19.1060835606842	2.92617429419369	2.22688115162847	0.153154061370016	0.481991171898884	25	8	34.3189999999997	B Cells
82003	21	20.8698672895105	8.04304022120989	2.43245634074544	0.385390099018619	0.458162506559629	36	10	34.3189999999997	B Cells
82003	35	24.310128184139	0.811477664510871	2.83343083238314	0.0333802297694305	0.424717674945646	28	11	34.3189999999997	B Cells
82004	7	24.2065516867264	4.02492235949964	2.82135862778364	0.16627409023759	0.470931069016907	26	6	34.3189999999997	B Cells
82004	21	12.8578441234811	2.4166091947189	1.49862689745985	0.187948241673398	0.68410442528701	35	2	34.3189999999997	B Cells
82005	7	24.4554559874134	14.8762489895806	2.85036929833779	0.608299800144272	0.393428245144867	25	15	34.3189999999997	B Cells
82005	21	18.3327665305198	8.61626369141522	2.13674833538506	0.469992550064451	0.52787248042309	35	8	34.3189999999997	B Cells
82005	35	22.283440093683	7.47323758487582	2.59721321643209	0.335371807649859	0.385508900895636	23	16	34.3189999999997	B Cells
82006	7	23.5256588452344	1.96977156035924	2.7419981753821	0.0837286459570613	0.373464495238519	26	4	34.3189999999997	B Cells
82006	21	21.8544650634407	6.40312423743286	2.54721466982615	0.292989291609079	0.440410078255667	36	10	34.3189999999997	B Cells
82006	35	22.1664790821729	4.27551166528638	2.58358099969965	0.192881857756332	0.446366561975705	27	2	34.3189999999997	B Cells
82007	7	15.0354615646915	5.07200000000003	1.75243585940053	0.337335836228057	0.602268568130465	25	7	34.3189999999997	B Cells
82007	21	14.8415075134018	5.66389265435	1.7298298334336	0.381625158309258	0.606474151213475	36	5	34.3189999999997	B Cells
82007	35	29.9720071526873	7.83982040610624	3.49334271426179	0.261571417828896	0.302298934822578	28	5	34.3189999999997	B Cells
82008	7	17.0147187287127	7.39456665396967	1.98312523426823	0.434598230618481	0.539935580383634	25	12	34.3189999999997	B Cells
82008	21	22.791183869791	8.54400374531755	2.65639253705425	0.374881962873476	0.431997641941665	37	16	34.3189999999997	B Cells
82008	35	19.0196255728274	8.15843122174845	2.21680416944871	0.428948045822947	0.484092519745812	26	5	34.3189999999997	B Cells
82009	7	16.694288929109	5.96761929080601	1.94577801557262	0.357464718392441	0.543371280629317	21	8	34.3189999999997	B Cells
82009	21	59.735792487802	50.7778294928013	6.96241644427898	0.850040275320195	0.263639880680193	19	57	34.3189999999997	B Cells
82010	7	38.1774250206202	12.401612798342	4.44971298937854	0.32484152065373	0.258321811432562	26	41	34.3189999999997	B Cells
82010	21	45.2327376920275	13.8462991445367	5.27203446394451	0.306112339226755	0.127021727204665	37	16	34.3189999999997	B Cells
82010	35	33.113419710314	10.5678758508983	3.85948538247785	0.319141784308272	0.259036694299667	25	22	34.3189999999997	B Cells
82011	7	34.4285116882978	18.6	4.01276397194535	0.540249900094348	0.259322577538282	17	39	34.3189999999997	B Cells
82011	21	40.7086808101511	30.4006578876182	4.74473974301716	0.746785631040087	0.270631386087643	16	35	34.3189999999997	B Cells
82011	35	59.0383128048304	48.4680037963191	6.88112273723954	0.82095848430739	0.330023787323724	12	49	34.3189999999997	B Cells
82012	7	21.1238088061773	8.68940688424704	2.46205411651593	0.411356065753916	0.456610620607307	15	14	34.3189999999997	B Cells
82012	21	76.2860876089137	51.0122670737147	8.89141147573232	0.668696857744664	0.282310706115405	23	439	34.3189999999997	B Cells
82012	35	17.9749041663534	7.55052951785505	2.09503821980286	0.420059514530743	0.535686187131379	23	7	34.3189999999997	B Cells
82013	7	26.2805302026143	9.0550136918726	3.06308810893261	0.344552169307902	0.310984987867348	26	33	34.3189999999997	B Cells
82013	21	27.4086841650077	4.98181582959468	3.19457841603869	0.181760488741554	0.262929128126995	35	9	34.3189999999997	B Cells
82013	35	18.8594859316575	6.36308297604235	2.19813933175881	0.337394295852004	0.504815417737247	28	1	34.3189999999997	B Cells
82014	7	29.1242009655101	20.1315672514586	3.39452792511558	0.691231573195745	0.344396982964883	23	27	34.3189999999997	B Cells
82014	21	13.9447211183296	2.97321374946369	1.62530622900781	0.213214285480085	0.63690918085701	33	2	34.3189999999997	B Cells
82014	35	22.3602946013856	6.5299310869258	2.60617087926639	0.292032426376044	0.421913482386032	28	9	34.3189999999997	B Cells
82015	7	14.0748990291052	10.9770844945277	1.64047892177573	0.77990502609137	0.630721529590259	22	12	34.3189999999997	B Cells
82015	21	14.6924051250726	7.56220073788047	1.71245142633209	0.51470134899667	0.641762630246484	34	3	34.3189999999997	B Cells
82015	35	21.7558929592238	4.8166378315169	2.5357257448322	0.221394628137973	0.450743101331575	28	5	34.3189999999997	B Cells
82018	7	19.3283920717297	5.08774842145322	2.2527919894787	0.263226677241027	0.487512633144874	26	12	34.3189999999997	B Cells
82018	21	13.3789545567767	4.47213595499959	1.55936414892938	0.334266473215155	0.657833996059466	37	0	34.3189999999997	B Cells
82018	35	18.4365292071673	6.54165728237119	2.14884223982837	0.354820433329073	0.495605475721323	27	8	34.3189999999997	B Cells
82019	7	24.0148171711907	11.6681141989612	2.79901129650525	0.485871456600504	0.405552748113678	18	10	34.3189999999997	B Cells
82020	7	50.8440138415008	0.632455532033698	5.92604840951091	0.0124391346050155	0.0796168398634753	26	43	34.3189999999997	B Cells
82020	21	31.5009841148891	2.72029410174708	3.67155034993903	0.0863558450055316	0.218991829028694	34	9	34.3189999999997	B Cells
82020	35	30.4661987111184	3.49857113690718	3.55094247630976	0.114834514475559	0.229623758251609	28	9	34.3189999999997	B Cells
82021	7	35.4349654240522	20.153411621857	4.13006969014861	0.568743651381622	0.209951376453259	21	42	34.3189999999997	B Cells
82021	21	23.8497092146135	7.66550715869474	2.77976738420277	0.321408831014084	0.40421587028529	26	12	34.3189999999997	B Cells
82021	35	41.729479634737	13.8130373198656	4.86371743171274	0.331013888521322	0.283547260355833	22	38	34.3189999999997	B Cells
82022	7	16.217352012073	6.72011904656458	1.89018934258844	0.414378317838928	0.583954071568808	25	2	34.3189999999997	B Cells
82022	21	12.6281034186109	3.104834939252	1.4718498113128	0.245867082041488	0.67497978931462	38	5	34.3189999999997	B Cells
82022	35	18.0744716150911	3.22490309931941	2.106643155697	0.178423091307787	0.541275093590604	28	3	34.3189999999997	B Cells
82025	8	19.0257775763276	7.06482554632457	2.21752120706638	0.37132913585171	0.514628406762278	17	25	34.3189999999997	B Cells
82026	7	17.5460447771471	7.08882162280869	2.04505315156587	0.404012511813577	0.518946266451745	26	6	34.3189999999997	B Cells
82026	21	13.4498892191791	1.59999999999999	1.56763183299971	0.118960087620532	0.650699270759215	37	3	34.3189999999997	B Cells
82026	35	14.8293000518927	3.16671691188208	1.7284070109144	0.213544597573768	0.604201923675956	28	4	34.3189999999997	B Cells
82028	7	14.857430737175	3.60555127546401	1.73168574109679	0.242676633614889	0.609175860914194	26	4	34.3189999999997	B Cells
82028	21	8.29680049226533	2.8284271247462	0.967021240976183	0.340905765708479	0.810213468861295	38	2	34.3189999999997	B Cells
82028	35	15.8040895423385	3.12409987036264	1.84202215010212	0.19767667488806	0.591480773156909	28	5	34.3189999999997	B Cells
82030	7	10.729581079571	1.72475621465757	1.25057036388835	0.160747768423269	0.74221337339081	26	2	34.3189999999997	B Cells
82030	21	11.2425470323481	4.3624873638785	1.31035834754488	0.388033721480228	0.717956174251449	32	4	34.3189999999997	B Cells
82031	7	35.2547381487744	22.3141210895702	4.10906356814298	0.632939634820288	0.261509304424138	19	25	34.3189999999997	B Cells
82031	21	29.100384921111	19.2333044482741	3.39175208148388	0.660929554726309	0.282078101763165	30	20	34.3189999999997	B Cells
82031	35	30.2602179332489	6.24819974072533	3.5269346931145	0.206482311347138	0.285678908496476	26	9	34.3189999999997	B Cells
82032	7	41.3307493576205	23.3623628941937	4.81724401732229	0.565253794264589	0.216323812412219	19	61	34.3189999999997	B Cells
82033	7	18.0563043722399	11.1994114131056	2.10452569972785	0.620249370093904	0.503050699737907	26	8	34.3189999999997	B Cells
82033	21	21.5656815856548	14.8968592663017	2.51355594110027	0.690766911638484	0.468977304553622	31	14	34.3189999999997	B Cells
82033	35	29.5880105162041	9.59195663042738	3.44858655744099	0.324183899595895	0.29929813273444	20	44	34.3189999999997	B Cells
82034	7	46.0761120657101	43.7785335524158	5.37033270966061	0.950135147904457	0.0704113052497939	11	43	34.3189999999997	B Cells
82035	7	25.1468839204201	2.1540659228538	2.93095765266125	0.0856593576234159	0.367286719041289	26	8	34.3189999999997	B Cells
82035	21	37.0165989833153	5.38516480713448	4.31441463717657	0.145479729500859	0.191724723273398	37	9	34.3189999999997	B Cells
82035	35	45.2191156541288	9.42549733435852	5.27044676757822	0.208440549931407	0.244317643973683	27	31	34.3189999999997	B Cells
82036	7	54.0258713681801	30.3524319315603	6.29690508093833	0.561812908573227	0.0733120507385998	13	92	34.3189999999997	B Cells
82036	21	36.5252734000441	16.2431524033976	4.25714891460059	0.444709947150675	0.268103775032147	27	60	34.3189999999997	B Cells
82036	35	31.3613431716957	11.2227052424984	3.65527470750267	0.357851549312055	0.343495107523131	27	25	34.3189999999997	B Cells
82037	7	17.1390097701649	6.04023310808449	1.99761179173812	0.35242602630399	0.551924921065746	22	3	34.3189999999997	B Cells
82037	23	22.6476100975341	12.8727780995401	2.63965850957595	0.568394547773574	0.530594462702953	31	13	34.3189999999997	B Cells
82037	37	21.1956467101982	5.93818288704551	2.47042707656964	0.28016049560726	0.417101135222856	25	6	34.3189999999997	B Cells
82038	7	21.8661022130038	8.9484854584449	2.54857102048474	0.409240081806772	0.420677281407344	23	7	34.3189999999997	B Cells
82039	7	17.116237685698	10.9665848831804	1.99495762530355	0.640712350725524	0.544132506277198	26	9	34.3189999999997	B Cells
82039	21	18.1614106963204	3.27576311719879	2.11677621099922	0.180369420193911	0.503689697945512	35	13	34.3189999999997	B Cells
82040	7	17.8316562422659	3.37037977682039	2.07834217107329	0.189011033581484	0.507966869735871	25	4	34.3189999999997	B Cells
82040	21	13.3432234188493	4.24533920435108	1.55519955929362	0.318164439812489	0.650668571411936	37	5	34.3189999999997	B Cells
82040	35	23.3206197577658	11.0290028996278	2.71810014951088	0.472929236623533	0.372057792112186	26	9	34.3189999999997	B Cells
82041	8	19.5916870242172	3.82099463490858	2.28347994104926	0.195031424817345	0.491368982227528	24	6	34.3189999999997	B Cells
82042	7	28.882636920748	18.9104466367138	3.36637278717309	0.654734077383682	0.368460692786367	23	22	34.3189999999997	B Cells
82042	21	25.0557809041291	9.80049957910307	2.92033927610121	0.391147241293445	0.376078657908112	23	21	34.3189999999997	B Cells
82042	36	29.8099802526915	14.4922754597061	3.47445790992649	0.486155151290233	0.334686044326959	17	16	34.3189999999997	B Cells
82043	7	14.1128334315092	4.38520421417291	1.6449003096255	0.310724578126333	0.632610976231655	26	4	34.3189999999997	B Cells
82043	21	15.1590562470705	3.13049516849973	1.76684125377437	0.206509898603002	0.599500723157206	37	1	34.3189999999997	B Cells
82043	35	26.6106841365889	5.69134641363538	3.10156870964645	0.213874486819749	0.376501003232873	28	9	34.3189999999997	B Cells
82044	7	11.5369762079176	2.60000000000001	1.3446751021787	0.225362343922983	0.700116236968038	26	2	34.3189999999997	B Cells
82044	21	11.9885557055513	3.8832975677895	1.39730827886027	0.32391704748816	0.691364515869965	38	1	34.3189999999997	B Cells
82044	35	10.4627691965657	1.81107702762749	1.21947250171226	0.173097293231124	0.742751041073967	28	0	34.3189999999997	B Cells
82045	7	8.72514787317906	1.44222051018559	1.01694663284818	0.165294678227626	0.781479344891612	26	2	34.3189999999997	B Cells
82045	21	7.46797900844032	0.447213595499964	0.870419185691937	0.0598841527265305	0.817347676454588	38	1	34.3189999999997	B Cells
82045	35	15.5810549035703	2.56124969497314	1.81602667951519	0.164382303433527	0.57267191622748	28	4	34.3189999999997	B Cells
82047	7	15.4983404436352	6.55002167935342	1.80638601866433	0.42262729375282	0.597346309532795	24	5	34.3189999999997	B Cells
82047	21	11.601588366871	3.26979877056677	1.35220587626342	0.281840612437507	0.711964919400515	36	3	34.3189999999997	B Cells
82047	35	24.4928080983374	5.75228372040187	2.85472281807018	0.234856031913806	0.409085735557888	27	4	34.3189999999997	B Cells
82049	7	25.0880888042695	4.1462456463649	2.92410487534831	0.165267497206056	0.359960273893946	25	7	34.3189999999997	B Cells
82049	21	13.9147202197396	3.04240957137597	1.62180951889504	0.218646837545463	0.665995312746844	35	5	34.3189999999997	B Cells
82050	8	14.9945053343444	1.07703296142691	1.74766226688942	0.0718285090045623	0.596840096693629	25	4	34.3189999999997	B Cells
82050	22	13.7228893631687	3.57770876399966	1.59945095873059	0.260711040460765	0.639653786880762	37	4	34.3189999999997	B Cells
82050	36	19.9719559387002	2.23606797749979	2.32780161877682	0.111960390077113	0.472988402779569	27	3	34.3189999999997	B Cells
82051	7	11.1950879844266	5.72013985843005	1.30482682880349	0.510950862234158	0.709805430286295	26	5	34.3189999999997	B Cells
82051	21	13.2802742738298	1.78885438199984	1.54786261532445	0.134700108229313	0.648829769579513	38	1	34.3189999999997	B Cells
82051	35	12.7881514588384	2.69072480941474	1.49050397259111	0.210407643205936	0.67300176314042	28	4	34.3189999999997	B Cells
82052	7	35.9768886786083	4.00499687890016	4.19323274904381	0.111321379530007	0.280771026791834	25	11	34.3189999999997	B Cells
82052	21	29.5838317102407	3.72021504754766	3.44809950292735	0.125751629605839	0.306598927931523	36	13	34.3189999999997	B Cells
82052	35	28.1338993900283	9.91564420499243	3.27910479792867	0.352444716870883	0.331024370146107	27	14	34.3189999999997	B Cells
82054	7	44.6964485384069	15.1472305059374	5.20952807930386	0.338891142389571	0.138657740992198	13	65	34.3189999999997	B Cells
82054	21	45.9596591336866	27.9260108142928	5.35675971137703	0.607620059432167	0.179618634282573	15	79	34.3189999999997	B Cells
82054	35	28.241247312408	9.36088573586923	3.29161657535572	0.33146148370566	0.380487303126483	17	25	34.3189999999997	B Cells
82055	7	18.1481427750037	10.1722414442442	2.11522978816444	0.560511429205581	0.541178927051448	23	6	34.3189999999997	B Cells
82055	21	16.0161114707427	9.10306497834659	1.86673405061253	0.568369232130752	0.595471214942718	34	26	34.3189999999997	B Cells
82055	35	34.367398150663	13.4275871250199	4.00564097446468	0.390707119175993	0.317687368665209	25	33	34.3189999999997	B Cells
82056	7	14.7532359637937	3.33877103138267	1.71954147426135	0.22630770900543	0.605715566070776	26	0	34.3189999999997	B Cells
82056	21	9.31079382386882	2.92316540756765	1.08520572555948	0.31395447722985	0.77863092552235	38	1	34.3189999999997	B Cells
82056	35	15.2619019413264	3.87466024316974	1.77882828069892	0.253877941167862	0.590423633056916	27	5	34.3189999999997	B Cells
82057	8	32.097011987505	20.674923941819	3.74101949211868	0.644138586790182	0.306578304185828	19	48	34.3189999999997	B Cells
82058	7	15.9173750809961	4.16173040933697	1.85522597756301	0.261458336450569	0.57729976515947	24	6	34.3189999999997	B Cells
82058	23	16.8085530098377	1.13516557805458	1.95909589554916	0.0675349970571646	0.563751717905923	35	5	34.3189999999997	B Cells
82058	37	11.4916707796685	5.67907347710875	1.33939459537499	0.49419040851365	0.711394913859847	24	4	34.3189999999997	B Cells
82060	7	20.5932272644587	5.52669738632397	2.40021297409119	0.268374515337009	0.448872547759692	25	7	34.3189999999997	B Cells
82061	7	40.3418371211682	26.8871050133703	4.70198282247951	0.666481918823226	0.16985689626257	23	105	34.3189999999997	B Cells
82061	21	39.3053337574626	22.769260681893	4.58117471458527	0.57929187988564	0.247571377840254	20	65	34.3189999999997	B Cells
82061	35	33.8537198575279	10.1356211452481	3.94576996503723	0.299394606793684	0.251795665314749	20	20	34.3189999999997	B Cells
82062	7	24.6556105346535	9.50789145920381	2.87369801388778	0.385627905901598	0.461233407295563	20	21	34.3189999999997	B Cells
82062	21	17.868399111222	7.46875257054343	2.08262468151429	0.417986665960062	0.576192860385491	25	24	34.3189999999997	B Cells
82062	35	74.7656630992358	55.4806650284584	8.71420065843836	0.742060763305468	0.152076146946429	6	203	34.3189999999997	B Cells
82063	13	29.5670598787468	12.7955692331369	3.44614468705347	0.432764342670896	0.299251712686923	20	23	34.3189999999997	B Cells
82064	7	19.6344590281958	9.26498785752038	2.28846516835525	0.471873854238384	0.487243323826989	24	12	34.3189999999997	B Cells
82064	21	14.0298354239487	6.20322496770832	1.63522660030291	0.442145241213557	0.624951852895573	35	6	34.3189999999997	B Cells
82064	35	21.954134849524	8.00499843847581	2.55883153349739	0.364623725477817	0.427548383780097	26	6	34.3189999999997	B Cells
82065	7	31.0526647992681	12.6253712816693	3.61929715892286	0.406579318177128	0.244930085203339	18	15	34.3189999999997	B Cells
82065	21	44.1789258660374	19.1718543704045	5.14920899397276	0.43395926891792	0.133779086419893	20	86	34.3189999999997	B Cells
82066	7	20.2363806870633	11.8016947935455	2.35862125202523	0.583191973705563	0.516864312267928	16	13	34.3189999999997	B Cells
82067	7	32.8666714885565	17.5444797016042	3.83072601049643	0.533807620516511	0.28339856421018	24	20	34.3189999999997	B Cells
82067	21	26.6057330272408	4.69267343845699	3.10099164046051	0.17637828033726	0.28822749613264	27	11	34.3189999999997	B Cells
82068	7	18.5466264489218	7.28210079578689	2.16167446008589	0.39263748670639	0.486956959326141	19	18	34.3189999999997	B Cells
82069	7	23.4697306112518	4.97381945792162	2.73547954325616	0.211924863574578	0.391783565238061	20	50	34.3189999999997	B Cells
82069	21	26.8582156639229	9.61147647346646	3.13041937864427	0.357859829325036	0.329988519938946	26	34	34.3189999999997	B Cells
82069	36	26.0077767064589	6.47636441223006	3.03129773087317	0.249016457089994	0.377426683060346	20	19	34.3189999999997	B Cells
82071	7	19.111619306132	4.6454381924636	2.22752636220544	0.24306879066878	0.484344146824743	24	5	34.3189999999997	B Cells
82072	7	22.6540272090585	0.598908874537678	2.64040644646507	0.0264371923371839	0.524782899509852	23	5	34.3189999999997	B Cells
82072	21	39.9339094154859	4.00268357979993	4.65443741548253	0.100232700438984	0.215245766535616	33	27	34.3189999999997	B Cells
82072	37	21.5455151821039	2.17032922848124	2.51120547592926	0.100732296727997	0.428272071533028	22	4	34.3189999999997	B Cells
82073	7	20.8097806447077	6.8613188236665	2.42545303123144	0.329716057118144	0.50313702337811	25	17	34.3189999999997	B Cells
82073	22	11.645831961679	3.04750652173215	1.35736262264974	0.261682165066443	0.707922920261234	34	3	34.3189999999997	B Cells
82075	7	33.5095297445885	9.80377099691746	3.90565339836112	0.292566654072508	0.28983522383382	14	39	34.3189999999997	B Cells
82076	7	24.4887636337999	11.7098249346436	2.85425142152162	0.478171340527842	0.383318645652114	24	28	34.3189999999997	B Cells
82076	21	20.0850749389929	10.4138031477458	2.34098603560629	0.518484654868206	0.456043857256095	34	15	34.3189999999997	B Cells
82076	35	33.9072533997148	10.8823203408097	3.95200948742272	0.320943728839482	0.253933039788635	26	25	34.3189999999997	B Cells
82077	7	58.2436614084668	0	6.78850332567585	0	0.146426174607538	20	19	34.3189999999997	B Cells
82077	21	47.2108694174726	29.1760175486649	5.50259266499292	0.617993650798283	0.159375823187479	25	34	34.3189999999997	B Cells
82077	35	54.9785998867501	14.0014284985498	6.40794893636186	0.25467051775402	0.0474117551882081	25	39	34.3189999999997	B Cells
82079	7	36.224632507009	11.38107341159	4.22210816247668	0.314180507128344	0.168184827560391	18	76	34.3189999999997	B Cells
82080	7	15.8747687080026	3.73630833845388	1.85026005513014	0.235361434687887	0.563617918196219	26	7	34.3189999999997	B Cells
82080	21	11.8379043777081	2.80713376952362	1.37974933741754	0.2371309718306	0.686674499132783	38	6	34.3189999999997	B Cells
82080	35	13.2889719955743	3.605551275464	1.54887636534566	0.271319051365656	0.657273251594135	28	1	34.3189999999997	B Cells
82081	7	33.7671079709644	28.5753113018914	3.93567504542262	0.846246925453688	0.302295216490601	15	34	34.3189999999997	B Cells
82081	21	18.0794165439032	12.6618646336154	2.10721950451976	0.70034697208662	0.537991819969652	18	26	34.3189999999997	B Cells
82081	35	55.5721130915825	29.2677504431072	6.47712498517824	0.526662543763166	0.112305936315419	12	110	34.3189999999997	B Cells
82082	7	45.3469154551596	19.5274166238138	5.28534228330197	0.430622820269288	0.248092589726707	17	60	34.3189999999997	B Cells
82082	21	57.4260895779487	9.20217365626188	6.6932124570004	0.160243779854992	0.115290655894906	22	249	34.3189999999997	B Cells
82082	35	40.6001557626918	32.2117990804612	4.73209076752728	0.793391022161081	0.186555008075643	23	73	34.3189999999997	B Cells
82083	7	22.7236261338384	6.63819040401822	2.64851844562354	0.292127249626463	0.444700579693569	26	11	34.3189999999997	B Cells
82083	21	21.8980977012539	2.69741078814482	2.55230020702866	0.123180142172366	0.488473715858996	34	2	34.3189999999997	B Cells
82084	7	16.7493240349512	7.85051539709335	1.95219255047657	0.468706401566504	0.551532376258899	26	5	34.3189999999997	B Cells
82084	21	16.8581982421602	0.93678599477148	1.96488222176175	0.0555685715231831	0.543240760913623	35	5	34.3189999999997	B Cells
82084	35	28.1536534787817	12.0643925665572	3.28140720636172	0.428519608499466	0.428626129422126	28	5	34.3189999999997	B Cells
82085	7	12.5124486594034	3.52190857348683	1.45836984287462	0.281472369586111	0.685765614798086	25	6	34.3189999999997	B Cells
82085	21	11.3712389947737	2.87189971969775	1.32535784781302	0.252558205927929	0.716455546315309	34	1	34.3189999999997	B Cells
82085	35	15.6395974786715	4.75375725084906	1.82285002228172	0.303956496152283	0.595260962342985	26	4	34.3189999999997	B Cells
82087	7	23.2471970688699	9.6	2.70954247721322	0.412953009842863	0.371490968386918	26	19	34.3189999999997	B Cells
82087	21	17.3088093367109	4.91703253599161	2.01740252766235	0.284076879023844	0.530007332979789	37	19	34.3189999999997	B Cells
82087	35	19.4958187654947	1.13137084989848	2.27230615874528	0.0580314611818649	0.491021885225343	28	1	34.3189999999997	B Cells
82088	7	25.1951828849165	11.7337121150981	2.93658706662977	0.465712520075521	0.430406561123319	21	18	34.3189999999997	B Cells
82089	7	13.4664031371283	5.34741208436381	1.56955658814399	0.397092826489089	0.651380096600103	24	7	34.3189999999997	B Cells
82089	22	15.2082925366619	4.88634996699992	1.77257991627518	0.3212951062863	0.601397001131302	33	2	34.3189999999997	B Cells
82090	7	15.1100622738553	4.86479598750038	1.76113083409836	0.321957375114057	0.599035676080994	26	1	34.3189999999997	B Cells
82090	21	12.6437290583351	2.07932296673701	1.47367103450977	0.16445488171595	0.678104566552877	37	2	34.3189999999997	B Cells
82090	35	16.3099409035688	0.597488075194868	1.90098090312293	0.0366333684914903	0.597808632617822	28	4	34.3189999999997	B Cells
82091	7	15.4749278386111	3.67695526217004	1.80365719730893	0.237607263860433	0.580203061631849	26	1	34.3189999999997	B Cells
82091	21	11.7909087594768	0.848528137423829	1.3742718330344	0.0719646088976675	0.704060228361889	37	2	34.3189999999997	B Cells
82091	35	23.5474067170382	6.70820393249937	2.7445329662331	0.28488079443778	0.514283340914459	28	9	34.3189999999997	B Cells
82092	7	20.115524050572	4.61735855224612	2.34453498651734	0.229542046264255	0.448249212667405	26	4	34.3189999999997	B Cells
82092	21	25.2324248726021	2.60768096208102	2.9409277511119	0.103346427275505	0.345227572776587	37	2	34.3189999999997	B Cells
82092	35	28.5297808410261	6.51152823843988	3.32524617162811	0.228236181508841	0.328160821951439	28	6	34.3189999999997	B Cells
82093	7	20.8540193953953	6.01664358259653	2.4306092130185	0.288512419045944	0.454592381591732	22	8	34.3189999999997	B Cells
82094	7	24.1408362698699	8.65068968348768	2.81369926511496	0.35834258543415	0.39131532903997	25	18	34.3189999999997	B Cells
82094	21	18.87123865036	6.32455532033676	2.19950915240656	0.335142564699435	0.475957263599773	35	8	34.3189999999997	B Cells
82094	35	34.4742105670598	14.5305063917264	4.01809033678838	0.421489169808875	0.324079794646888	27	26	34.3189999999997	B Cells
82095	7	16.0106296170763	5.4929482065645	1.86609512131198	0.343081336458245	0.562533938894669	26	4	34.3189999999997	B Cells
82095	21	13.823813450645	2.17411683218731	1.61121401563509	0.157273305224317	0.637448563016881	37	3	34.3189999999997	B Cells
82095	35	26.85579398188	8.94407513385253	3.13013712309569	0.333040800800275	0.403678284250925	28	15	34.3189999999997	B Cells
82097	7	33.925236006042	9.40347169932468	3.95410542335643	0.277182204352239	0.363532622382928	19	59	34.3189999999997	B Cells
82099	7	39.7620823658299	27.9171093059435	4.63441036928002	0.702103804551607	0.298984303624932	12	49	34.3189999999997	B Cells
82099	21	34.6482816775042	11.1337727657789	4.03837893615834	0.321336938709074	0.258658708108372	26	16	34.3189999999997	B Cells
82099	35	42.8000421078224	21.612849644598	4.98849524844229	0.504972625731317	0.339685289161717	17	148	34.3189999999997	B Cells
82101	7	29.3275129601986	8.16088230524127	3.41822465225663	0.278267111033817	0.350005821206225	26	21	34.3189999999997	B Cells
82101	21	17.8290160115617	6.22253967444162	2.07803444291055	0.349011951663876	0.509012183870907	29	20	34.3189999999997	B Cells
82102	7	37.8613729821914	18.8098378515074	4.41287601412533	0.496808128441482	0.175311585363803	18	65	34.3189999999997	B Cells
82102	21	31.7536173337086	10.7818187705044	3.70099563899984	0.339546158070587	0.302857534069122	22	102	34.3189999999997	B Cells
82102	35	30.7737741513558	17.0043180398392	3.58679147426861	0.552558745515133	0.326889371264383	17	11	34.3189999999997	B Cells
82103	7	16.5964093080727	3.68781778291719	1.9343698019258	0.222205762370743	0.563853879642843	26	5	34.3189999999997	B Cells
82103	21	17.0549942587977	3.01217794959063	1.98781948877274	0.176615594463587	0.53436903511686	37	3	34.3189999999997	B Cells
82103	35	24.1292927730424	2.40191923261379	2.81235383001167	0.0995437062828984	0.403390125642003	26	14	34.3189999999997	B Cells
82104	7	19.1072042697121	7.77560904366983	2.22701177420231	0.406946455060167	0.515335388654008	24	2	34.3189999999997	B Cells
82104	21	27.3087218370909	7.23055295257561	3.18292745558917	0.264770830202497	0.425037668307813	37	12	34.3189999999997	B Cells
82104	35	21.5137928328642	3.64017195198249	2.50750812469646	0.169201775821779	0.49298236489152	27	9	34.3189999999997	B Cells
82105	7	48.9888888798947	25.6124969497314	5.70982707886537	0.522822573349747	0.0931149026890052	15	140	34.3189999999997	B Cells
82108	7	37.0948887208714	10.4804580052591	4.32353958109173	0.282531053917471	0.195041947296948	25	35	34.3189999999997	B Cells
82108	22	19.4173310274206	10.8240473021879	2.26315813717426	0.557442590173821	0.479960901122944	36	12	34.3189999999997	B Cells
82108	36	27.1941937359375	3.39411254969541	3.16957880310472	0.124810192302559	0.338734439333304	26	9	34.3189999999997	B Cells
82109	7	15.2165217534977	7.94367773767291	1.7735390604036	0.522042939007856	0.601076043133301	25	9	34.3189999999997	B Cells
82109	21	12.5203995059082	6.65297046438659	1.45929654196315	0.53137046156132	0.677821659278993	34	3	34.3189999999997	B Cells
82109	35	19.7328784306108	13.1691008045348	2.29993629541781	0.667368465824336	0.489851254929834	24	10	34.3189999999997	B Cells
82110	7	38.8678190175687	26.0161488310626	4.53018083482258	0.669349335482473	0.190487918836174	14	45	34.3189999999997	B Cells
82111	7	13.3895318518391	4.80911800645397	1.56059696982304	0.359169988889001	0.651198291407884	25	3	34.3189999999997	B Cells
82111	21	15.030655413596	2.0236679569534	1.7518756856081	0.134636042226269	0.603772823177308	37	1	34.3189999999997	B Cells
82111	35	22.3658545248496	8.26801064343774	2.60681890787608	0.369671126772803	0.434145474883498	27	5	34.3189999999997	B Cells
82113	7	25.5910334734514	10.8240473021879	2.98272484320075	0.422962492445524	0.402576458004689	21	9	34.3189999999997	B Cells
82113	21	35.7526396622391	29.4679486900598	4.16709573848183	0.824217427536771	0.299941966563602	29	99	34.3189999999997	B Cells
82114	7	11.6902208614859	4.65188133984519	1.36253630484408	0.397929294490156	0.700757295519786	26	3	34.3189999999997	B Cells
82114	21	11.4376852747549	2.00997512422418	1.33310239514613	0.175732683313167	0.714865904005569	37	0	34.3189999999997	B Cells
82114	35	10.9745520954846	3.79473319220205	1.27912259628599	0.345775678058274	0.715612811724261	28	4	34.3189999999997	B Cells
82115	9	20.2298445651091	7.64674466685008	2.35785944405249	0.377993248649996	0.547629463812488	24	22	34.3189999999997	B Cells
82115	23	23.2599072142923	15.3567934152934	2.71102388930826	0.660225910353472	0.555298355648002	29	15	34.3189999999997	B Cells
82116	7	11.2739908824302	3.98745143669487	1.31402323872261	0.353685884464309	0.724596552540878	26	1	34.3189999999997	B Cells
82116	21	13.2469406294301	3.34467830441138	1.54397746198085	0.252486849452672	0.661167776304005	38	1	34.3189999999997	B Cells
82116	35	17.173053512805	4.52997052529044	2.00157970952593	0.263783637657258	0.584332635235538	28	1	34.3189999999997	B Cells
82118	7	15.4804066616999	3.06399999999996	1.80429577338501	0.197927616952119	0.600363181282925	24	5	34.3189999999997	B Cells
82118	21	15.1442171606705	4.11228014609902	1.76511170613021	0.271541282224782	0.610629357497787	36	5	34.3189999999997	B Cells
82118	35	19.5827125371497	3.88297617813963	2.28243393305748	0.198285920337817	0.560990105978445	26	5	34.3189999999997	B Cells
82119	7	51.3351400726161	38.2697700019219	5.98329089689287	0.74548876165113	0.260100517190517	14	130	34.3189999999997	B Cells
82119	21	16.1504427317994	6.12800000000001	1.88239083094491	0.379432322801547	0.567397594173439	24	13	34.3189999999997	B Cells
82119	35	41.1583210187476	26.1256594175152	4.79714688874944	0.634760086681257	0.353821961243361	11	75	34.3189999999997	B Cells
82120	7	22.132652464644	2.10987772157535	2.57963838860621	0.0953287331893815	0.45954302164196	15	7	34.3189999999997	B Cells
82121	7	16.7956835538502	5.07087684725236	1.95759591524815	0.301915479116653	0.569024388385089	26	1	34.3189999999997	B Cells
82121	21	18.3207060580074	1.91425808082399	2.13534264494974	0.104486042992177	0.498183045547693	37	3	34.3189999999997	B Cells
82121	35	12.4700639590374	3.87356166854227	1.45342975716512	0.310628853329578	0.693236438558835	28	2	34.3189999999997	B Cells
82123	7	25.5471496938709	8.02511657236205	2.9776100345431	0.314129625751846	0.372441539842815	26	9	34.3189999999997	B Cells
82123	21	16.6572013312448	5.95974764566422	1.94145532576648	0.357788053776189	0.58646331935299	38	13	34.3189999999997	B Cells
82123	35	11.6496039277526	1.13670400720681	1.35780225854515	0.0975744767166595	0.700417650095538	27	2	34.3189999999997	B Cells
82124	7	20.7581895138729	2.63058928759318	2.419439903712	0.126725371971151	0.460099893519943	24	4	34.3189999999997	B Cells
82125	7	21.422252935352	5.50382557863164	2.49683882809548	0.256920950155947	0.467686836288147	24	8	34.3189999999997	B Cells
82126	7	20.549898835011	6.99999999999999	2.39516289344226	0.340634280304778	0.441261764074357	25	9	34.3189999999997	B Cells
82126	21	20.1955079365629	2.95296461204668	2.3538573893835	0.146218882997268	0.444229311798029	37	9	34.3189999999997	B Cells
82126	35	14.9989174774504	5.4405882034942	1.74817651766667	0.362732057941758	0.610130970033762	28	3	34.3189999999997	B Cells
82127	7	26.6632668847465	15.32987879926	3.10769741364803	0.574943755599203	0.376179494082507	22	50	34.3189999999997	B Cells
82127	21	29.2863149121785	12.8254472046787	3.41342287504633	0.437933118015654	0.362360272516028	24	48	34.3189999999997	B Cells
82128	7	82.6141102693083	29.8878854387526	9.62896474481297	0.361777005663113	0.154858413104954	17	393	34.3189999999997	B Cells
82129	7	28.5858507913926	12.0269351041734	3.33178132129641	0.420730353346516	0.377428865426283	14	31	34.3189999999997	B Cells
82129	21	36.3799059182922	27.652639657002	4.24020582398001	0.760107508774452	0.303632815744712	22	69	34.3189999999997	B Cells
82130	7	28.2831259964737	4.10365690573661	3.29649768308796	0.145092056169755	0.273807365949181	22	12	34.3189999999997	B Cells
82130	21	38.1611496563981	16.0312195418814	4.4478160385091	0.420092677663697	0.214449280097228	26	43	34.3189999999997	B Cells
82131	7	30.8134151304743	20.9093280618962	3.59141176962902	0.678578728562191	0.323794477379328	26	18	34.3189999999997	B Cells
82131	21	26.6979499449798	15.0213181845003	3.11173984614703	0.562639386749053	0.367128742332749	26	10	34.3189999999997	B Cells
82131	35	18.1388915994626	7.7201036262475	2.11415153115916	0.425610549791048	0.543724597934198	20	8	34.3189999999997	B Cells
82132	7	17.231380164914	2.08806130178211	2.00837788570928	0.121177832640113	0.569419965606893	26	9	34.3189999999997	B Cells
82132	21	17.2577989977833	2.0591260281974	2.01145709347981	0.119315680317165	0.530182126151264	38	1	34.3189999999997	B Cells
82132	35	20.5720918261715	5.80344725141876	2.39774956451781	0.282102923730668	0.4376536246795	28	6	34.3189999999997	B Cells
82133	7	18.8506715856212	8.84200158335207	2.19711198876673	0.469054990597604	0.482137287498119	26	6	34.3189999999997	B Cells
82133	21	18.7854652548926	9.20869154657706	2.18951196187451	0.490203006506782	0.541694398568221	37	3	34.3189999999997	B Cells
82133	35	16.161513248093	4.00000000000002	1.88368113850557	0.247501576034163	0.559600464339039	28	9	34.3189999999997	B Cells
82134	8	37.2033687809972	21.2602916254693	4.33618331314986	0.571461464971653	0.174820428140409	14	121	34.3189999999997	B Cells
82134	22	36.3306708151198	12.0598507453451	4.2344672997605	0.33194682274697	0.274111847776451	16	22	34.3189999999997	B Cells
82135	7	21.1034881291325	11.221251267127	2.4596856702273	0.531724954588741	0.434017810189688	20	44	34.3189999999997	B Cells
82135	21	25.9364384114991	3.96769353655245	3.02298300201047	0.152977578247341	0.365867416577191	24	10	34.3189999999997	B Cells
82137	7	30.1904612267079	8.73155198117723	3.51880430393755	0.289215587519839	0.263019741976914	23	15	34.3189999999997	B Cells
82137	21	25.7656813870531	2.82842712474619	3.00308067100479	0.1097749786725	0.345532152528032	27	7	34.3189999999997	B Cells
82138	7	21.3609344183622	9.20100516248088	2.48969193955097	0.430739825434394	0.527783921897592	17	14	34.3189999999997	B Cells
82139	7	18.6991644620559	8.26801064343777	2.17945330132651	0.442159362800145	0.484305823282284	25	6	34.3189999999997	B Cells
82139	21	22.2756410440381	4.29418211071674	2.59630420980079	0.192774793875844	0.399323934024011	36	9	34.3189999999997	B Cells
82139	35	20.0476298223559	3.41760149812707	2.33662167573135	0.170474092369561	0.465581521246048	27	9	34.3189999999997	B Cells
82140	7	11.7205459077609	3.53861441810206	1.36607079550814	0.301915494888249	0.691395315155769	26	2	34.3189999999997	B Cells
82140	21	11.7271426123553	3.17458910727043	1.36683966460041	0.270704400228391	0.697923730784767	37	2	34.3189999999997	B Cells
82140	35	15.8925136309326	4.74211092236359	1.852328288229	0.298386462487201	0.60576566737814	26	2	34.3189999999997	B Cells
82141	7	19.9124579398781	10.2022930755787	2.32086691801956	0.512357294432589	0.4486220014496	26	19	34.3189999999997	B Cells
82141	21	13.1674868789834	6.99053531569653	1.53471684827454	0.530893661026093	0.660204477814359	36	8	34.3189999999997	B Cells
82141	35	23.0910949145119	11.6275534829989	2.69134822279345	0.503551413479811	0.490207410116999	26	12	34.3189999999997	B Cells
82142	7	57.8788189105394	23.6516384210481	6.74597965098516	0.408640654150275	0.252827294273908	20	100	34.3189999999997	B Cells
82142	21	22.7388443853734	8.90811046182074	2.65029218629606	0.391757395883795	0.538890527161134	33	10	34.3189999999997	B Cells
82142	36	25.5871105229127	8.26392255530026	2.98226760953559	0.322972089712908	0.375715018501469	26	19	34.3189999999997	B Cells
82144	7	10.181711808924	5.54705255067948	1.18671427593159	0.544805495851657	0.740879744233435	25	1	34.3189999999997	B Cells
82144	21	9.45013482381721	1.4954865429017	1.10144640855704	0.158250286454392	0.766278464422697	36	1	34.3189999999997	B Cells
82144	35	25.9299629356757	7.73972195883029	3.02222826255729	0.298485654531407	0.437930394941717	27	7	34.3189999999997	B Cells
82145	7	28.7087798178928	15.6115341975092	3.34610913113937	0.543789540918743	0.354252953808292	26	31	34.3189999999997	B Cells
82147	7	22.180733763261	1.92281277299691	2.58524243285191	0.0866884203885878	0.389800489520217	26	3	34.3189999999997	B Cells
82147	21	14.7281585442143	2.44790705705915	1.71661861292164	0.166205914317833	0.616964718045201	37	4	34.3189999999997	B Cells
82147	35	26.4793227529945	10.1434700177011	3.0862580789644	0.383071353913458	0.347658103454903	28	27	34.3189999999997	B Cells
82148	7	29.3878367376361	3.32866339541861	3.42525560041218	0.113266703675255	0.293041890990926	26	8	34.3189999999997	B Cells
82148	21	23.7408486046349	7.45501281018347	2.76707929772255	0.314016273568589	0.42017694302355	38	9	34.3189999999997	B Cells
82148	35	21.3886531987671	3.95909484604752	2.49292266077302	0.18510257795361	0.429725440446304	28	6	34.3189999999997	B Cells
82150	7	21.4334218052212	4.67199999999997	2.49814059911086	0.217977327300201	0.442408654169651	26	4	34.3189999999997	B Cells
82150	21	24.9159136864418	6.11882341631135	2.90403726057776	0.24557892972799	0.373283768141102	38	4	34.3189999999997	B Cells
82150	35	20.4396741657457	1.85118340528437	2.38231582106075	0.0905681465503358	0.420104336889041	27	1	34.3189999999997	B Cells
82151	7	66.5535787089674	35.3734363612019	7.75705337672637	0.531503144494853	0.155512446001989	16	275	34.3189999999997	B Cells
82151	22	30.6329090315867	9.09874326267094	3.57037314975226	0.297025112870897	0.286187996960911	23	22	34.3189999999997	B Cells
82152	7	14.5709808580288	6.48999229583517	1.69829900148943	0.445405313415061	0.60961808347595	26	12	34.3189999999997	B Cells
82152	21	8.54549153170625	2.01067550838022	0.996007055182998	0.235290796429911	0.80123522269096	38	4	34.3189999999997	B Cells
82152	35	26.6804934600055	3.52607657319009	3.10970523150508	0.132159346245816	0.397295617263381	28	11	34.3189999999997	B Cells
82153	7	17.8738689396736	4.29418211071677	2.08326220923381	0.240249166266695	0.513409898079323	26	4	34.3189999999997	B Cells
82153	21	18.4568760355174	0.824621125123533	2.15121373414348	0.0446782610197239	0.582198899812396	38	1	34.3189999999997	B Cells
82153	35	11.1751371647452	1.53471696413378	1.30250149068974	0.137333165714998	0.72676396222018	28	1	34.3189999999997	B Cells
82154	7	21.5022227840259	4.58992210827155	2.50615959486304	0.213462680317935	0.478331198767699	16	7	34.3189999999997	B Cells
82155	7	14.5359615095673	2.7715122225962	1.69421737341617	0.190665902683634	0.608822400082177	22	1	34.3189999999997	B Cells
82156	7	36.8047090210437	24.9617666041488	4.28971811778246	0.678222088099557	0.334824669137196	11	85	34.3189999999997	B Cells
82156	21	28.2908933776904	16.5659467583353	3.29740299865272	0.585557569256503	0.334250296695262	25	30	34.3189999999997	B Cells
82156	35	24.9974704556991	3.88958815300539	2.91354298851357	0.155599269930075	0.38741700979025	23	17	34.3189999999997	B Cells
82157	7	17.45949587325	10.2649009737065	2.03496557280225	0.587926538556794	0.540626290311262	24	10	34.3189999999997	B Cells
82157	21	18.5481446959489	6.69795431456501	2.16185141710995	0.361111821390304	0.516294382500627	34	11	34.3189999999997	B Cells
82157	35	19.7466231021932	8.34679531317259	2.30153828517071	0.422694820779028	0.479164193724747	28	10	34.3189999999997	B Cells
82158	7	33.909965146392	10.6926367187893	3.95232555102332	0.315324320524315	0.17215140669699	21	26	34.3189999999997	B Cells
82158	21	26.6116094147837	13.6027197280544	3.10167655407022	0.511157349261919	0.398666988869563	28	19	34.3189999999997	B Cells
82158	35	20.0288144650225	8.27818724117786	2.33442867974273	0.413313891125935	0.465737696996457	26	7	34.3189999999997	B Cells
82159	7	25.9251579298995	10.589991501413	3.02166822225586	0.408483201145694	0.354873455358716	19	11	34.3189999999997	B Cells
82160	7	10.718280196205	5.98297317393286	1.24925320623621	0.55820272137047	0.728870042549732	25	2	34.3189999999997	B Cells
82160	21	12.0618941894218	3.67352473790498	1.40585613676645	0.304556206530698	0.693789996538075	38	3	34.3189999999997	B Cells
82160	35	11.331109150057	4.03575222232485	1.32068057344994	0.356165682359927	0.705987409799197	27	2	34.3189999999997	B Cells
82161	7	10.8375140507303	1.61245154965974	1.26315033080572	0.148784263818425	0.728382353786866	26	1	34.3189999999997	B Cells
82161	21	11.5881440463691	3.49284983931456	1.35063889348398	0.301415811310093	0.710700304344164	37	2	34.3189999999997	B Cells
82161	35	22.4619894649096	5.50272659687906	2.6180237728267	0.244979484362927	0.51182653736673	27	3	34.3189999999997	B Cells
82162	7	68.9111860116888	8.01772260931993	8.03184078926419	0.116348637621183	0.134867507013285	17	175	34.3189999999997	B Cells
82162	21	83.6280126527618	55.6395421864702	9.74713862906992	0.665321827238624	0.127889110676279	15	243	34.3189999999997	B Cells
82164	7	12.5239992386281	3.28920659126178	1.45971610345619	0.262632289302349	0.683325240298144	21	1	34.3189999999997	B Cells
82164	26	22.3984633584853	10.0707417800279	2.61061958197914	0.449617530401378	0.605083642678362	31	5	34.3189999999997	B Cells
82165	7	12.3962020063222	5.18578981448341	1.44482088712635	0.41833698836455	0.678962279739727	23	7	34.3189999999997	B Cells
82165	23	25.3235987202812	8.35373162125763	2.95155438331903	0.329879323769543	0.430998221182825	30	29	34.3189999999997	B Cells
82166	7	21.2372540221717	2.62528017552415	2.47527655493131	0.123616743143127	0.400536535548681	26	8	34.3189999999997	B Cells
82166	21	17.125840606203	3.8429655215731	1.99607687941993	0.224395730985676	0.544553419375636	37	2	34.3189999999997	B Cells
82166	35	22.5568722013117	8.70453307191144	2.62908268904244	0.38589273345288	0.438793625380784	28	13	34.3189999999997	B Cells
82167	7	18.1027772388497	4.47213595499958	2.10994227557329	0.247041428836791	0.509151594805314	26	8	34.3189999999997	B Cells
82167	21	11.695185315528	5.18844870842913	1.36311492940099	0.443639717409205	0.714733242597071	37	4	34.3189999999997	B Cells
82167	35	20.2548866988292	2.0591260281974	2.36077819270135	0.101660703355918	0.458431334631994	28	2	34.3189999999997	B Cells
82169	7	64.6953176903567	22.193877353901	7.54046652762112	0.343052297233083	0.0425899883621724	12	203	34.3189999999997	B Cells
82169	21	50.9383478627382	10.936	5.93704337104679	0.214690904963563	0.141942247418115	19	38	34.3189999999997	B Cells
82169	35	70.4446657392755	30.0843028837299	8.2105732380636	0.427062894940486	0.138092085455266	15	99	34.3189999999997	B Cells
82170	7	27.8394074432597	20.2691394982619	3.24478072709111	0.72807366821916	0.367651073858605	25	45	34.3189999999997	B Cells
82170	21	21.7368332992925	8.56355159965771	2.53350427451764	0.393965003169824	0.474021718394953	34	12	34.3189999999997	B Cells
82170	35	15.1212577273388	4.00519862179143	1.76243570352737	0.264872055883958	0.593154541057099	23	6	34.3189999999997	B Cells
82171	7	22.945143650531	9.65841560505655	2.67433709030347	0.420935068098083	0.409629171563169	26	12	34.3189999999997	B Cells
82171	21	20.3543295003321	3.54526388298529	2.37236860052243	0.174177384861901	0.450779864820605	37	2	34.3189999999997	B Cells
82171	35	19.216261937223	5.52399275886564	2.23972282843011	0.287464480704509	0.478338489569813	28	6	34.3189999999997	B Cells
82173	7	18.1190140813266	6.88769801893206	2.11183473659801	0.380136468133247	0.520529765107947	26	12	34.3189999999997	B Cells
82173	21	14.9059839547895	3.66218295556077	1.73734478915932	0.245685421819071	0.609735378298247	31	9	34.3189999999997	B Cells
82174	7	27.0750382856402	9.01628354478718	3.15569081682338	0.333010925032345	0.38697566880522	25	6	34.3189999999997	B Cells
82174	21	29.6100397859988	12.1890681251686	3.45115414621628	0.411653216721856	0.348999290976466	37	61	34.3189999999997	B Cells
82174	35	26.698998309614	16.5394829423413	3.11186203672767	0.619479530675339	0.349758930459803	26	23	34.3189999999997	B Cells
82176	7	29.7100442257805	7.98508710033896	3.46281001495158	0.26876725728365	0.338713092013973	20	26	34.3189999999997	B Cells
82177	7	18.2015533056077	1.7888543819998	2.12145497311784	0.0982803144305645	0.494369947965333	25	10	34.3189999999997	B Cells
82177	21	24.5438596429621	3.88329756778951	2.86067305492146	0.158218700085463	0.386123450989304	36	6	34.3189999999997	B Cells
82178	10	17.0167010991163	8.07861992174406	1.98335628650211	0.474746537221811	0.560709229628302	20	9	34.3189999999997	B Cells
82180	7	14.4197891572611	3.30322509072574	1.68067707768422	0.229075824528433	0.630381696713859	25	4	34.3189999999997	B Cells
82180	21	16.4665019864104	3.60966702065439	1.91922864726951	0.219212740121332	0.555815248130426	38	7	34.3189999999997	B Cells
82180	35	17.4835153397133	5.8754050073165	2.03776512599009	0.336053985320142	0.556790951682677	27	4	34.3189999999997	B Cells
82181	7	34.7323353217974	3.91367040002093	4.0481756836502	0.11268088839292	0.232863286293737	21	21	34.3189999999997	B Cells
82183	7	11.0153938305292	4.41299172897479	1.2838828439674	0.400620422371479	0.729000365238941	26	3	34.3189999999997	B Cells
82184	8	22.2663429497905	7.40073077472757	2.59522048425545	0.332372980664847	0.42146703644287	24	5	34.3189999999997	B Cells
82184	24	20.0976271970588	9.38106689028495	2.34244904537533	0.466774848508376	0.492109191784499	25	13	34.3189999999997	B Cells
82185	7	24.1754246882422	11.827087553578	2.81773066677262	0.489219432795741	0.335276473085102	23	18	34.3189999999997	B Cells
82185	21	26.6265752544579	11.8827606220104	3.10342087525373	0.446274464832684	0.27837944887721	37	37	34.3189999999997	B Cells
82185	35	28.3689610632389	11.9682914403017	3.30650206162641	0.421879793680936	0.281626991829846	27	30	34.3189999999997	B Cells
82186	7	14.4781702580304	4.87031826475438	1.68748160005018	0.33639045390097	0.621693270290822	25	1	34.3189999999997	B Cells
82186	21	11.2702063402237	5.23450093132096	1.31358213703474	0.464454755600958	0.711699338488349	38	4	34.3189999999997	B Cells
82186	35	20.8307015990941	5.99332962550869	2.42789144195277	0.287716167263868	0.480541026623726	28	7	34.3189999999997	B Cells
82188	7	23.3309796756952	3.22490309931941	2.71930763433613	0.138224075634463	0.373443768951043	25	5	34.3189999999997	B Cells
82188	21	15.639521666251	3.98497176903426	1.82284118607782	0.254801384215832	0.617021874994412	33	6	34.3189999999997	B Cells
82189	7	26.7589325984868	8.1717131618774	3.11884758862287	0.305382628092553	0.334366299930166	26	30	34.3189999999997	B Cells
82189	21	26.3953995945964	2.83495890622772	3.07647654006197	0.107403522953602	0.294780528100794	32	11	34.3189999999997	B Cells
82189	35	30.5515831778576	11.3207773584679	3.56089433583239	0.370546341005094	0.320889506029096	23	15	34.3189999999997	B Cells
82190	7	33.076076270466	13.9942845476287	3.85513287338982	0.423093852886183	0.286168723210876	18	12	34.3189999999997	B Cells
82192	7	22.146316278762	4.53796705144495	2.58123095413762	0.204908436885135	0.389916748109575	17	8	34.3189999999997	B Cells
82196	8	13.5065079418066	2.82842712474619	1.57423094400265	0.209412169076759	0.643522856232154	26	2	34.3189999999997	B Cells
82196	22	7.44390931221098	2.80000000000001	0.867613778048434	0.376146441683121	0.829085530723726	38	1	34.3189999999997	B Cells
82196	36	17.7978889542002	2.23606797749979	2.07440647503719	0.125636696759595	0.52728473958999	27	3	34.3189999999997	B Cells
82199	8	23.3125434140773	9.02289936550331	2.71715882328477	0.387040538873799	0.385072236299507	22	8	34.3189999999997	B Cells
82204	10	22.4280106106782	7.55057566605991	2.61406341801082	0.336658288473656	0.385436836897529	26	29	34.3189999999997	B Cells
82204	24	16.305146483242	4.25205832509386	1.9004220965928	0.260780136471881	0.576633827061155	25	2	34.3189999999997	B Cells
82205	10	45.6855953498443	23.5379224231876	5.32481661468513	0.515215403081485	0.200392984667919	12	38	34.3189999999997	B Cells
82208	10	34.8388787234364	17.1230838344032	4.06059369135892	0.491493540028438	0.384721306413091	26	19	34.3189999999997	B Cells
82208	24	21.4158970128283	4.38634243989227	2.49609802299933	0.204817124272909	0.427994174093894	37	4	34.3189999999997	B Cells
[truncated: 30,597 more rows]
