# Supplementary material for: Systematic analysis of immune cell motility leveraging the open intravital microscopy database Immunemap
Source: EMBO J. 2025 Nov 20;45(1):334–48. doi: 10.1038/s44318-025-00629-4 (PMC12759063; doi:10.1038/s44318-025-00629-4)
Supplement: Supplementary file 8 — Source data Fig. 5 [file 44318_2025_629_MOESM8_ESM.zip › F5C.xls]

## Sheet: Foglio1
0.843325	0.329984	0
0.238321	0.157593	0
0.128742	0.302008	0
0.562008	0.606995	0
0.641458	0.340553	0
0.23571	0.416908	0
0.50196	0.739691	0
0.383674	0.496228	0
0.210092	0.591925	0
0.125406	0.409204	0
0.984739	0.136983	0
0.250335	0.672614	0
0.61914	0.737421	0
0.216532	0.615283	0
0.376418	0.352392	0
0.450159	0.821228	0
0.248057	0.718526	0
0.127977	0.552168	0
0.0610564	0.615404	0
0.0971492	0.226769	0
0.111361	0.621133	0
0.338019	0.406283	0
0.487281	0.417896	0
0.110205	0.250482	0
0.408383	0.73187	0
0.154151	0.55821	0
0.402663	0.657145	0
0.446555	0.370794	0
0.78977	0.264743	0
0.339452	0.423779	0
0.464699	0.605262	0
0.231946	0.205384	0
0.614471	0.532633	0
0.353599	0.548094	0
0.953284	0.203416	0
0.768986	0.438068	0
0.284244	0.415026	0
0.568131	0.210532	0
0.402837	0.395679	0
0.414475	0.586393	0
0.178016	0.400456	0
0.42837	0.459349	0
0.475897	0.592245	0
0.379955	0.543526	0
0.346281	0.392024	0
0.990066	0.626028	0
0.983955	0.0682457	0
0.370412	0.250587	0
0.990523	0.341708	0
0.522698	0.258734	0
0.822892	0.193368	0
0.50941	0.368638	0
0.112496	0.3537	0
0.243321	0.225691	0
0.4108	0.407608	0
0.870062	0.276672	0
0.561541	0.416564	0
0.187688	0.408306	0
0.228324	0.587787	0
0.76945	0.596383	0
0.708132	0.0931537	0
0.658472	0.397362	0
0.662277	0.188959	0
0.285164	0.264928	0
0.961418	0.10403	0
0.27153	0.387444	0
0.581106	0.469763	0
0.376067	0.42383	0
0.88919	0.210758	0
0.788975	0.0753146	0
0.304218	0.300468	0
0.13144	0.188929	0
0.298431	0.384523	0
0.500599	0.445008	0
0.216753	0.507873	0
0.582778	0.398086	0
0.939074	0.68952	0
0.679923	0.210401	0
0.501158	0.373612	0
0.656892	0.271802	0
0.527631	0.557712	0
0.262517	0.213865	0
0.17706	0.435524	0
0.78993	0.334825	0
0.086868	0.275865	0
0.307112	0.51474	0
0.597092	0.500697	0
0.850007	0.834477	0
0.250053	0.280765	0
0.492323	0.661174	0
0.892136	0.241793	0
0.975521	0.0164956	0
1	0.24792	0
0.464021	0.0305459	0
0.336727	0.0177354	0
0.55536	0.103094	0
0.628657	0.0503374	0
0.0791992	0.117179	0
0.453012	0.00881679	0
0.115123	0.138566	0
0.832024	2.89047e-05	0
0.139865	0.0427095	0
0.28176	0.0149519	0
0.652731	0.111047	0
0.364281	0.137437	0
0.256322	0.0501998	0
0.159386	0.10888	0
0.315387	0.0831659	0
0.182877	0.0597344	0
0.247709	0.114272	0
0.101086	0.0829216	0
0.0703562	0.0705057	0
0.150744	0.12043	0
0.287361	0.0689122	0
0.583437	0.00071349	0
0.0778422	0.112582	0
0.255116	0.0246881	0
0.238695	0.0964743	0
0.27575	0.048256	0
0.259053	0.0428883	0
0.1208	0.10787	0
0.581037	7.16829e-06	0
0.381062	0.0724568	0
0.158254	0.0513062	0
0.321541	0.1554	0
0.882101	0.0443056	0
0.730921	0.000897276	0
0.469853	0.0160615	0
0.119691	0.05503	0
0.713513	0.0071302	0
0.244472	0.0767817	0
0.131492	0.0887394	0
0.0600356	0.0615016	0
0.778777	0.151166	0
0.642533	0.0238599	0
0.574637	0.158614	0
0.66533	0.0198345	0
0.347514	0.0588815	0
0.183181	0.151949	0
0.272955	0.0288529	0
0.566333	0.285926	0
0.117861	0.000692287	0
0.373608	0.0306382	0
0.183006	0.00760262	0
0.379933	0.0209905	0
0.464578	0.0113348	0
0.228256	0.050059	0
0.346752	0.00535392	0
0.326373	0.029958	0
0.295754	0.12036	0
0.537525	0.101822	0
0.141072	0.00338966	0
0.341354	0.0124944	0
0.186297	0.0728119	0
0.641856	0.0150445	0
0.778092	1.54457e-05	0
0.623642	0.0175046	0
0.593864	0.0107792	0
0.157842	0.000763273	0
0.344465	0.00714687	0
0.431971	0.0528526	0
0.373182	0.0032533	0
0.999937	0.333333	0
0.790584	0.00531364	0
0.689976	0.0624568	0
0.196365	0.0152182	0
0.228758	0.073514	0
0.957207	0.00328662	0
0.127616	0.050918	0
0.298689	5.78481e-06	0
0.312312	0.0106456	0
0.127681	0.0913636	0
0.194263	0.00414502	0
1	0.500664	0
0.303289	0.0492441	0
0.829499	0.076572	0
0.215573	0.0484623	0
0.0600547	0.0936541	0
0.510349	0.0099527	0
0.823365	0.0266822	0
1	0.500001	0
0.660989	0.0445116	0
0.588435	0.0501423	0
0.960326	0.00326014	0
0.313979	0.0691339	0
0.233959	0.0123051	0
0.31238	0.0191955	0
0.488227	0.00269947	0
0.700881	0.00643394	0
0.758297	0.00822938	0
0.724584	8.71896e-06	0
0.616464	0.00140949	0
0.326195	0.116998	0
0.582059	0.000141441	0
0.336181	0.0476007	0
0.702533	3.60563e-05	0
0.112624	0.0916555	0
0.364085	0.00436642	0
0.0705852	0.00416574	0
0.328388	0.0434399	0
0.511947	0.000335389	0
0.486001	0.0911239	0
0.411341	0.00338894	0
0.198905	0.00112787	0
0.768227	5.1004e-08	0
0.925626	2.45412e-10	0
0.845235	0.00300551	0
0.628732	6.52607e-07	0
0.654058	0.0376291	0
0.557654	0.0314959	0
0.638635	0.0103828	0
0	0	0
0.300099	0.00646518	0
0.484799	0.0101633	0
0.942043	0.000659294	0
0.281352	0.106826	0
0.767799	0.000182715	0
0.182017	0.000453703	0
0.0901528	0.000509025	0
0.497509	0.000714648	0
0.787948	9.21035e-09	0
0.356896	0.0056798	0
0.580011	0.00400956	0
0.778554	0.000226919	0
0.105807	0.0248939	0
0.89871	0.00393655	0
0.571559	0.0258868	0
0.548419	0.0108245	0
0.376863	0.00610013	0
0.148351	0.0598506	0
0.377164	0.0414063	0
0.863704	1.73363e-07	0
1	1.23133e-07	0
0.922564	5.43401e-05	0
0.782572	0.000162801	0
0.705068	1.9235e-05	0
0.96522	0.0215543	0
0.995733	0.0020091	0
0.93855	0.000892201	0
0.991646	6.56212e-11	0
0.99808	6.28455e-07	0
1	0	0
1	6.78504e-06	0
1	0	0
0.365214	0.333093	1
0.226351	0.29458	1
0.705499	0.168	1
0.137513	0.336627	1
0.468466	0.240208	1
0.375197	0.29113	1
0.233425	0.312965	1
0.56684	0.0793477	1
0.250637	0.446509	1
0.999996	0.472427	1
0.355745	0.468072	1
0.172811	0.425843	1
0.415652	0.38598	1
0.243466	0.211124	1
0.425042	0.52291	1
0.489857	0.267955	1
0.120065	0.178594	1
0.350546	0.485902	1
0.151097	0.255601	1
0.867554	0.266963	1
0.312279	0.436827	1
0.232119	0.44285	1
0.316325	0.422324	1
0.0223375	0.280617	1
0.837208	0.146012	1
0.306097	0.356786	1
0.934014	0.229772	1
0.318526	0.27839	1
0.653038	0.399805	1
0.27557	0.321425	1
0.285269	0.392518	1
0.467367	0.280103	1
0.463206	0.406712	1
0.241143	0.384545	1
0.174435	0.404251	1
0.479751	0.37323	1
0.180845	0.496335	1
0.256019	0.394307	1
0.46119	0.362227	1
0.0693777	0.499618	1
0.331819	0.196343	1
0.546823	0.243545	1
0.760029	0.317417	1
0.25598	0.294126	1
0.162249	0.407631	1
0.25822	0.442887	1
0.203423	0.276618	1
0.128688	0.410462	1
0.286328	0.422902	1
0.248883	0.446998	1
0.118918	0.398585	1
0.317685	0.351546	1
0.215158	0.365261	1
0.0838346	0.281216	1
0.660886	0.396037	1
0.118098	0.357342	1
0.0922242	0.364142	1
0.400032	0.169953	1
0.206974	0.44456	1
0.113335	0.318112	1
0.305587	0.437843	1
0.493077	0.514546	1
0.0620008	0.249299	1
0.143824	0.29513	1
0.135274	0.386901	1
0.129828	0.331765	1
0.367004	0.431267	1
0.900831	0.178363	1
0.927585	0.0608492	1
0.414951	0.56032	1
0.033572	0.173241	1
0.316597	0.849196	1
0.0753079	0.731038	1
0.271596	0.807654	1
0.569895	0.382631	1
0.288753	0.719573	1
0.163469	0.552962	1
0.446196	0.717318	1
0.226375	0.825082	1
0.106953	0.728061	1
0.478708	0.802612	1
0.16147	0.64584	1
0.185537	0.591742	1
0.151458	0.719972	1
0.392231	0.862178	1
0.383157	0.735631	1
0.337202	0.706056	1
0.299975	0.756745	1
0.122036	0.728697	1
0.276319	0.746572	1
0.421164	0.654075	1
0.256903	0.801405	1
0.18603	0.697993	1
0.239771	0.653077	1
0.108856	0.78994	1
0.694077	0.601724	1
0.111602	0.578881	1
0.178667	0.692159	1
0.527141	0.679078	1
0.322913	0.620062	1
0.21822	0.59684	1
0.161949	0.480322	1
0.0976502	0.580888	1
0.202901	0.802254	1
0.211415	0.73576	1
0.0699095	0.819591	1
0.220943	0.66287	1
0.127958	0.67681	1
0.386278	0.775053	1
0.18193	0.495051	1
0.127449	0.701254	1
0.990037	0.248279	1
0.397705	0.354211	1
0.126525	0.714748	1
0.576142	0.365703	1
0.34355	0.58897	1
0.303402	0.632323	1
0.562629	0.729363	1
0.081962	0.68176	1
0.244322	0.787675	1
0.229311	0.704291	1
0.397982	0.698267	1
0.521253	0.797605	1
0.408437	0.427952	1
0.478514	0.646644	1
0.56119	0.535036	1
0.324819	0.774494	1
0.484495	0.486582	1
0.50815	0.590697	1
0.0956756	0.755713	1
0.265618	0.370332	1
0.424632	0.733848	1
0.540712	0.440478	1
0	0.783175	1
0.123416	0.274423	1
0.933889	0.0869347	1
0.624623	0.740895	1
0.655035	0.781304	1
0.539418	0.697567	1
0.270834	0.602542	1
0.391044	0.7272	1
0.605293	0.771166	1
0.422453	0.777416	1
0.589957	0.374083	1
0.427821	0.403995	1
0.928724	0.597697	1
0.159814	0.50277	1
0.280662	0.563244	1
0.682248	0.666897	1
0.300043	0.735254	1
0.368583	0.697949	1
0.373418	0.710809	1
0.524925	0.76516	1
0.572708	0.778418	1
0.103139	0.800578	1
0.206679	0.630245	1
0.211099	0.581233	1
0.335009	0.656082	1
0.265671	0.513605	1
0.333123	0.337395	1
0.220691	0.51666	1
0.543208	0.248573	1
0.363495	0.568109	1
0.173639	0.722227	1
0.912263	0.542512	1
0.837354	0.289112	1
0.38442	0.528169	1
0.485737	0.506467	1
0.227547	0.345968	1
0.720064	0.0794282	1
0.3416	0.771078	1
1	0.669416	1
1	0.970809	1
0.460254	0.515906	1
0.257173	0.61417	1
0.715474	0.716218	1
0.280844	0.713378	1
0.352149	0.536132	1
0.247881	0.457907	1
0.444271	0.424739	1
0.467245	0.743386	1
0.403811	0.675576	1
0.278342	0.514731	1
0.529846	0.523687	1
0.469776	0.616654	1
0.262738	0.590858	1
0.387897	0.306297	1
0.643825	0.552847	1
0.0774905	0.570486	1
0.421422	0.360751	1
0.252299	0.435406	1
0.547921	0.412648	1
0.33764	0.500121	1
0.437455	0.399025	1
0.400224	0.472435	1
0.232991	0.452691	1
0.72005	0.345673	1
0.186294	0.564963	1
0.156149	0.78099	1
0.688907	0.274481	1
0.350899	0.386037	1
0.226119	0.478287	1
0.660432	0.531076	1
0.197676	0.34757	1
0.538345	0.592308	1
0.783245	0.361818	1
0.301416	0.681824	1
0.428842	0.597716	1
0.446164	0.1412	1
0.153982	0.351265	1
0.184858	0.441393	1
0.44884	0.49286	1
0.572231	0.616053	1
0.682658	0.258075	1
0.565272	0.244666	1
0.853472	0.195648	1
0.753426	0.250761	1
0.863487	0.286426	1
0.433437	0.558436	1
0.633105	0.443906	1
0.560507	0.472	1
0.653077	0.604615	1
0.464653	0.391294	1
0.516196	0.470175	1
0.536454	0.633042	1
0.488485	0.615742	1
0.515075	0.567526	1
0.67615	0.606863	1
0.844664	0.675478	1
0.41996	0.579923	1
0.594394	0.505427	1
0.677325	0.613858	1
0.919726	0.570047	1
0.377284	0.414286	1
0.236259	0.458858	1
1	0.617517	1
0.398761	0.621711	1
0.718447	0.284876	1
0.626523	0.51158	1
0.829212	0.664545	1
0.428954	0.165659	1
0.416003	0.467436	1
0.485083	0.386378	1
0.671768	0.229344	1
0.50013	0.508775	1
0.457856	0.570381	1
0.838808	0.41245	1
0.787736	0.673201	1
0.65777	0.567631	1
0.571517	0.385096	1
0.970629	0.0130245	1
0.503963	0.607944	1
0.928652	0.281356	1
0.763903	0.459899	1
0.0959456	0.642427	1
0.691329	0.156538	1
0.405511	0.452117	1
0.23295	0.187771	1
0.438331	0.461216	1
0.666409	0.610595	1
0.64916	0.63524	1
0.915997	0.0722869	1
0.642745	0.189021	1
0.279374	0.704249	1
0.831848	0.352736	1
0.76174	0.132735	1
0.957947	0.311032	1
