# Supplementary material for: Systematic analysis of immune cell motility leveraging the open intravital microscopy database Immunemap
Source: EMBO J. 2025 Nov 20;45(1):334–48. doi: 10.1038/s44318-025-00629-4 (PMC12759063; doi:10.1038/s44318-025-00629-4)
Supplement: Supplementary file 8 — Source data Fig. 5 [file 44318_2025_629_MOESM8_ESM.zip › F5D.xls]

## Sheet: Foglio1
0.855941	0.0942457	0
0.283494	0.26624	0
0.256034	0.22586	0
0.326802	0.0467755	0
0.0894312	0.355543	0
0.491836	0.146339	0
0.826682	0.0214062	0
0.741768	0.148381	0
0.5741	0.0463953	0
0.164912	0.338639	0
0.198952	0.0839493	0
0.96163	0.00222821	0
0.520217	0.102964	0
0.0853683	0.133596	0
0.424455	0.133797	0
1	0.0156883	0
0.254016	0.0700034	0
0.408914	0.0547535	0
0.4842	0.20753	0
0.391611	0.15182	0
0.23507	0.0478866	0
0.359974	0.0789726	0
0.115934	0.0834891	0
0.225685	0.234396	0
0.0853772	0.233291	0
0.794418	0.123917	0
0.228792	0.258306	0
0.211054	0.13531	0
0.68459	0.0810668	0
0.125836	0.264062	0
0.140908	0.0835294	0
0.387623	0.110212	0
0.0337962	0.135516	0
0.0894619	0.102849	0
0.0405253	0.216033	0
0.273771	0.188324	0
0.33913	0.147423	0
0.283204	0.160345	0
0.0321437	0.346109	0
0.0794567	0.264838	0
0.0427274	0.222929	0
0.149353	0.241633	0
0.336214	0.0833636	0
0.246319	0.072374	0
1	0.0195509	0
0.470741	0.103467	0
0.900981	1.57374e-05	0
0.143062	0.121173	0
0.214255	0.486878	0
0.237834	0.0969349	0
0.239355	0.23277	0
0.158467	0.0394838	0
0.203591	0.128616	0
0.0347537	0.593173	0
0.624193	0.202029	0
0.399698	0.0984151	0
0.624812	0.148927	0
0.671732	0.344819	0
0.450234	0.269963	0
0.152618	0.252721	0
0.144927	0.363049	0
0.477535	0.00154154	0
0.666303	0.402244	0
0.0586179	0.0850973	0
0.776268	0.0748343	0
0.686916	0.198833	0
0.0596471	0.173547	0
0.20047	0.143916	0
0.304199	0.178045	0
0.828548	0.154132	0
0.589333	0.154894	0
0.192009	0.0767497	0
0.497704	0.161329	0
0.111492	0.0799955	0
0.538129	0.372142	0
0.259048	0.112858	0
0.267934	0.336489	0
0.499838	0.0363168	0
0.0643836	0.200609	0
0.16698	0.0472186	0
0.180947	0.391747	0
0.623069	0.0502089	0
0.490896	0.0189906	0
0.991178	0.00574641	0
0.182569	0.269882	0
0.759473	0.139116	0
1	0.783665	0
1	0.000316741	0
0.251113	0.186835	0
0.362388	0.108874	0
0.302785	0.197214	0
0.740369	0.129155	0
0.413935	0.0762018	0
0.755926	0.0352955	0
0.259055	0.101757	0
0.718709	0.117629	0
0.0257483	0.175368	0
0.38875	0.131011	0
0.999358	0.00193144	0
0.253225	0.0975979	0
0.119399	0.109235	0
0.108828	0.0580473	0
0.260151	0.282363	0
0.72218	0.0688928	0
0.111431	0.178056	0
1	0.0260796	0
0.947374	0.0352605	0
0.314288	0.047388	0
0.0705776	0.299323	0
0.632844	0.150319	0
0.154965	0.125811	0
0.840869	0.0367874	0
0.775014	0.145551	0
0.401525	0.042281	0
0.475517	0.0281236	0
0.51581	0.0661111	0
0.573253	0.0658075	0
0.0146326	0.136221	0
0.753911	0.150506	0
0.710397	0.057285	0
0.0815063	0.00983785	0
1	0.172685	0
0.183569	0.000439743	0
0.234122	0.242801	0
0.274345	0.0541398	0
0.299575	0.382622	0
0.887748	0.0277656	0
0.359972	0.0318283	0
0.78774	0.110286	0
1	0.00751618	0
0.30438	0.0275943	0
0.595006	0.278425	0
0.0242915	0.178946	0
0.790779	0.110822	0
0.22288	0.110206	0
0.536042	0.0853549	0
0.477934	0.0833038	0
0.724349	0.0940153	0
0.250432	0.219637	0
0.18061	0.37316	0
0.364491	0.164768	0
0.772142	0.242065	0
0.157118	0.230915	0
0.784493	0.0748315	0
0.796027	0.22529	0
0.982103	0.0162506	0
0.644404	0.0370268	0
0.617292	0.114706	0
0.312918	0.0432136	0
0.285703	0.0970839	0
0.358821	0.0557734	0
0.127643	0.156962	0
0.460565	0.255366	0
0.612018	0.20771	0
0.189826	0.0541857	0
0.0096301	0.0520783	0
0.587949	0.651602	0
0.13861	0.0976612	0
0.171124	0.164048	0
0.451643	0.111243	0
1	0.133507	0
0.651371	0.056574	0
0.146635	0.0240095	0
0.713419	0.00397176	0
0.843727	0.168518	0
0.464057	0.0143198	0
0.331705	0.125775	0
0.507381	0.165346	0
0.399343	0.11409	0
0.303325	0.250663	0
0.210861	0.0628225	0
0.976064	0.0021012	0
0.787129	0.000680654	0
0.309888	0.122848	0
0.597952	0.125286	0
0.414437	0.109129	0
0.545153	0.195617	0
0.16552	0.0143962	0
0.361027	0.0670059	0
0.121856	0.247203	0
0.995172	1.42444e-05	0
0.613182	0.0699475	0
0.0249177	0.114535	0
0.487809	0.00109136	0
0.958905	0.212829	0
0.169013	0.323709	0
0.124631	0.110497	0
0.407158	0.340188	0
0.417004	0.00208983	0
0.238117	0.104037	0
0.121636	0.0898078	0
0.320515	0.0890293	0
0.544399	0.185124	0
0.589394	0.0111429	0
0.263897	0.171199	0
0.951307	0.155871	0
0.278064	0.212239	0
0.534204	0.222494	0
0.747632	0.158335	0
0.495211	0.0452012	0
0.277205	0.13783	0
0.367975	0.125864	0
0.292985	0.0869623	0
1	0.000164754	0
0.0900149	0.0908779	0
0.239275	0.000446611	0
0.0853176	0.0872435	0
0.146643	0.0209439	0
0.675667	0.00590502	0
0.349093	0.0810369	0
0.209079	0.107112	0
0.929415	0.238924	0
0.951906	2.49301e-05	0
1	0.000435283	0
1	0.00358325	0
1	0.223483	0
0.843182	0.0516745	0
0.284072	0.0793981	0
0.375475	0.0987811	0
0.519107	0.0423976	0
0.760094	0.0645198	0
0.987265	0.765995	0
0.484852	0.0908031	0
0.424753	0.0832168	0
0.128446	0.0369191	0
0.450346	0.0318713	0
0.606087	0.00841314	0
0.252128	0.0405107	0
0.135742	0.0639186	0
0.659225	0.0319351	0
0.187341	0.0332902	0
0.456616	0.013726	0
1	5.9364e-05	0
0.192375	0.0551311	0
0.766533	0.0335038	0
1	0.00865125	0
0.343751	0.111738	0
0.205172	0.0602657	0
1	0.000289925	0
0.162593	0.0962762	0
0.383475	7.90555e-09	0
0.155267	0.0381147	0
0.733281	0.000474778	0
0.202706	0.116857	0
0.047251	0.203479	0
0.456325	0.103198	0
0.560531	0.0633392	0
0.103697	0.259153	0
0.680443	0.221879	0
0.420738	0.0140353	0
0.356089	0.222176	0
0.602596	0.0243604	0
0.42551	0.0284211	0
0.528809	0.0105905	0
0.897172	0.161003	0
0.58955	0.126378	0
0.811856	0.128124	0
0.639668	0.0714745	0
0.392788	0.00325523	0
0.967845	0.0989988	0
0.817194	0.203597	0
1	0.0325442	0
0.807601	0.00109662	0
0.668159	0.268507	0
0.416651	0.527997	0
0.574959	0.000563489	0
0.825127	0.19464	0
0.968901	0.0206172	0
0.953415	0.000730164	0
0.966522	4.33151e-05	0
1	0.0195509	0
1	0.275759	0
0.580742	0.163083	0
0.795309	0.116939	0
0.486498	0.0351602	0
0.210057	0.155563	0
0.383041	0.204872	0
0.403824	0.197319	0
0.847511	0.00952724	0
0.397296	0.114848	0
0.542181	0.090582	0
0.283087	0.181283	0
0.284659	0.102812	0
0.400165	0.21046	0
0.591535	0.143126	0
0.394711	0.0483259	0
0.764263	0.0467221	0
0.262846	0.214287	0
0.996707	3.78085e-06	0
0.0843378	0.0595451	0
0.204386	0.312665	0
0.982147	1.00151e-06	0
0.13857	0.0954626	0
0.852699	2.03817e-05	0
0.273527	0.133147	0
0.236882	0.0909732	0
0.190827	0.0428549	0
0.496877	0.0136105	0
0.246043	0.141903	0
0.596955	0.153694	0
0.547769	0.0230823	0
0.231425	0.156685	0
0.49698	0.0524533	0
0.756431	0.270003	0
0.205292	0.286979	0
0.229598	0.0105298	0
0.458212	0.322706	0
0.480707	0.0717445	0
0.0232847	0.0613167	0
0.5322	0.158595	0
0.691601	0.0637193	0
1	4.15212e-09	0
0.992656	8.15016e-05	0
0.949575	0.0194551	0
1	0.000141024	0
0.364624	0.0430985	0
0.244845	0.252801	0
0.348574	0.259298	0
0.386521	0.0491964	0
0.270213	0.150495	0
0.777016	0.192893	0
0.818171	1.46618e-06	0
0.413398	0.0185523	0
0.246032	0.00549402	0
0.241097	0.131946	0
0.489382	0.0224643	0
0.565374	0.156268	0
0.99966	0.000985235	0
0.296782	0.302662	0
0.174988	0.341382	0
0.777765	0.0286191	0
0.983259	0.092497	0
0.134362	0.207425	0
0.0581415	0.273762	0
0.37063	0.0873601	0
0.262781	0.188281	0
0.138827	0.13029	0
0.196314	0.0692414	0
0.321553	0.0965468	0
0.430747	0.25598	0
0.314402	0.12667	0
0.332048	0.000106517	0
0.299763	0.123745	0
0.174432	0.124652	0
0.778283	0.000204908	0
0.36581	0.0967514	0
0.341543	0.0552938	0
0.72501	0.0072676	0
0.113054	0.056083	0
0.753298	0.0358514	0
0.143373	0.201149	0
0.318669	0.103953	0
0.184592	0.295547	0
0.347472	0.135475	0
0.775498	0.0869408	0
0.251883	0.384444	0
0.476434	0.00282334	0
0.642124	0.0343135	0
0.941389	0.175247	0
0.427617	0.238988	0
0.665223	0.0320816	0
0.789683	0.00596639	0
1	0.149428	0
0.168913	0.129494	0
0.949415	0.0360372	0
0.80861	0.0804759	0
0.34838	0.244666	0
0.22018	0.0828291	0
0.341031	0.0668152	0
0.405805	0.444375	0
0.295673	0.0685636	0
0.468141	0.000742583	0
0.936938	0.0358494	0
0.907533	0.254926	0
1	3.36232e-11	0
0.817604	0.104658	1
0.509101	0.149509	1
0.382505	0.256054	1
0.356317	0.114356	1
0.132087	0.211604	1
0.224443	0.16974	1
0.563993	0.217425	1
0.596854	0.27081	1
0.20611	0.30821	1
0.279988	0.198403	1
0.51404	0.240038	1
0.189858	0.234302	1
0.546063	0.314307	1
0.357098	0.223994	1
0.920054	0.0109653	1
0.881925	0.194159	1
0.316691	0.286903	1
0.106374	0.389658	1
0.0411497	0.162653	1
0.210999	0.458593	1
0.407689	0.120344	1
0.562862	0.252952	1
0.371522	0.195656	1
0.540426	0.171368	1
0.228464	0.444537	1
0.257347	0.245296	1
0.468805	0.356515	1
0.986058	0.061421	1
0.419575	0.165075	1
0.448084	0.29116	1
0.417997	0.2472	1
0.757257	0.141561	1
0.57752	0.0949188	1
0.175924	0.19746	1
0.133757	0.20438	1
0.183665	0.161423	1
0.478298	0.155488	1
0.999977	0.661722	1
0.503343	0.346212	1
0.28053	0.360956	1
0.143062	0.253603	1
0.228592	0.201623	1
0.135727	0.380785	1
1	0.000279245	1
1	0.141653	1
0.77376	0.196423	1
0.285017	0.135966	1
0.478036	0.151942	1
0.426935	0.15554	1
0.340248	0.24659	1
0.411477	0.271236	1
0.50686	0.113724	1
0.224303	0.0811181	1
0.359138	1.97626e-05	1
0.309692	0.370098	1
1	7.71892e-05	1
0.609097	0.134027	1
0.556758	0.118684	1
0.214073	0.282496	1
0.983388	0.00624305	1
0.414713	0.164037	1
0.48661	0.267368	1
0.158939	0.199049	1
0.790465	0.28221	1
0.565519	0.189909	1
0.668684	0.18968	1
0.208405	0.372923	1
0.0409977	0.237181	1
0.397747	0.331871	1
0.218593	0.11014	1
0.912491	0.00365232	1
0.542117	0.203692	1
0.30983	0.253195	1
0.203961	0.441297	1
0.479669	0.160791	1
0.876751	0.0063946	1
0.952984	0.243431	1
0.309284	0.348804	1
0.248842	0.38129	1
0.672716	0.298204	1
0.209207	0.199575	1
0.581647	0.148223	1
0.149267	0.172681	1
0.567249	0.283331	1
1	0.0308843	1
0.564456	0.238461	1
0.143922	0.212098	1
0.75499	0.114158	1
0.166151	0.363444	1
0.730798	0.259667	1
0.47436	0.147945	1
0.641234	0.371079	1
0.390499	0.0452899	1
0.123293	0.390314	1
0.878816	0.330581	1
0.550579	0.229951	1
0.442878	0.159466	1
0.893062	0.101088	1
0.164267	0.255871	1
0.0980829	0.287782	1
0.365801	0.295633	1
0.202115	0.253181	1
0.665579	0.217719	1
0.439272	0.237795	1
0.417167	0.273299	1
0.468777	0.0183069	1
1	0.000602187	1
0.343786	0.300694	1
0.535592	0.174779	1
0.130978	0.222548	1
0.146901	0.166629	1
0.837602	0.387024	1
0.363529	0.21062	1
0.980932	0.0321579	1
0.455316	0.0941428	1
0.385758	0.142923	1
0.129292	0.188116	1
0.469904	0.196155	1
0.115131	0.346774	1
0.384312	0.328983	1
0.540975	0.199709	1
0.503397	0.487305	1
0.671718	0.187313	1
0.856376	0.289199	1
0.366602	0.350953	1
0.652777	0.251358	1
0.82735	0.359998	1
0.4567	0.629181	1
0.422615	0.189516	1
0.276675	0.280854	1
0.665634	0.235367	1
0.739449	0.21073	1
0.475663	0.00104072	1
0.510548	0.371328	1
0.752289	0.245505	1
0.477514	0.228009	1
0.468686	0.311292	1
0.618036	0.156926	1
0.414833	0.27022	1
0.579049	0.0629467	1
0.717382	0.0971103	1
0.447619	0.198313	1
0.342781	0.34792	1
0.685365	0.344397	1
0.498053	0.523473	1
0.671104	0.519842	1
0.447116	0.194442	1
0.156988	0.0174649	1
0.681126	0.206289	1
0.615245	0.103917	1
0.691967	0.183956	1
1	3.49384e-05	1
0.576103	0.289382	1
0.699987	0.134169	1
0.376283	0.296237	1
0.83888	0.249355	1
0.452977	0.313967	1
0.756092	0.155866	1
0.514736	0.325928	1
0.426306	0.263702	1
0.947898	0.13842	1
0.856986	0.101473	1
0.961137	0.0142622	1
0.979945	6.07732e-06	1
0.814306	0.023316	1
0.576504	0.432855	1
0.894617	0.219678	1
0.740129	0.125468	1
0.878785	0.114172	1
0.799285	0.214459	1
0.793379	0.082707	1
0.39033	0.220372	1
0.757315	0.0778786	1
1	3.51531e-09	1
0.963712	0.169036	1
0.620926	0.0946999	1
0.531486	0.145403	1
0.948321	0.198698	1
0.992913	0.236349	1
0.115725	0.0762029	1
0.767025	0.196777	1
0.979181	0.518079	1
0.75123	0.010848	1
0.630093	0.231113	1
1	0.00271789	1
0.876261	0.171906	1
0.48676	0.0665982	1
0.801084	0.061622	1
0.812201	0.225716	1
0.959569	0.490414	1
0.554157	0.0757853	1
0.650056	0.0171267	1
0.947944	0.130206	1
0.779039	0.0943401	1
0.739747	0.0325684	1
0.861104	0.0348079	1
0.421355	0.0799691	1
0.219919	0.0771486	1
0.496695	0.148131	1
0.289428	0.0368049	1
1	0.0416356	1
1	3.52582e-07	1
0.797071	0.0288717	1
0.483052	0.13431	1
0.486152	0.102067	1
0.574602	0.293126	1
0.813117	0.168944	1
0.831155	0.133157	1
0.993522	0.00374242	1
0.597183	0.184145	1
0.942621	0.000221757	1
0.873969	0.0838295	1
0.844383	1.30636e-05	1
0.864645	0.108114	1
0.319385	0.0516473	1
0.545016	0.082826	1
0.582597	0.176065	1
0.895834	0.0725703	1
1	0.000104337	1
0.892751	0.01665	1
0.89805	0.000424235	1
0.755319	0.162413	1
0.9695	0.0278893	1
0.423564	0.0282755	1
1	2.27331e-05	1
0.252711	0.0276554	1
0.713654	0.284519	1
0.41747	0.218504	1
1	4.81413e-11	1
1	0.00325554	1
0.622046	0.253857	1
0.813539	0.0309179	1
0.877412	0.19941	1
0.806289	0.193379	1
0.602059	0.19901	1
0.694755	0.173674	1
0.728114	0.333028	1
0.88314	0.449901	1
0.592491	0.417625	1
0.765891	0.00385245	1
0.904764	0.00417521	1
0.899261	0.0596581	1
0.822734	0.0976014	1
0.875542	0.244699	1
0.714908	0.0059931	1
0.95134	0.104002	1
0.40974	0.126689	1
0.782477	0.299904	1
0.806103	0.001384	1
0.364901	0.301313	1
0.654704	0.135726	1
1	0.618856	1
0.760735	0.0501262	1
0.795565	0.0010856	1
0.36815	0.000602186	1
0.87756	0.355938	1
0.399815	0.0519891	1
0.860556	0.385387	1
0.534959	0.138608	1
0.917048	0.275688	1
0.154366	0.261278	1
1	0.522813	1
1	0.00480903	1
0.383732	0.358565	1
1	0.281907	1
1	0.000138982	1
1	5.86031e-05	1
1	0.0589225	1
1	2.12168e-05	1
0.115755	0.320824	1
0.677763	0.187345	1
0.445303	0.346039	1
0.232123	0.220439	1
0.326509	0.382245	1
0.205745	0.513155	1
0.237916	0.437487	1
0.479778	0.257127	1
0.318612	0.378187	1
0.613718	0.439989	1
0.18093	0.302517	1
0.444957	0.17411	1
0.213913	0.257251	1
0.46246	0.322576	1
0.24675	0.314315	1
0.427413	0.329632	1
0.0759743	0.33999	1
0.657779	0.360173	1
0.355602	0.235195	1
0.207634	0.362475	1
0.406188	0.171557	1
0.957926	0.297557	1
0.762151	0.189043	1
0.327322	0.265583	1
0.541865	0.0457027	1
0.244519	0.270133	1
0.088395	0.384008	1
0.34558	0.368664	1
0.952984	0.00605024	1
0.219822	0.406578	1
0.552215	0.18079	1
0.609126	0.287177	1
0.411864	0.544036	1
0.144436	0.319298	1
0.291227	0.452902	1
0.247471	0.186409	1
0.641069	0.102837	1
0.303137	0.375823	1
0.529461	0.300495	1
0.732573	0.385303	1
0.118976	0.237766	1
0.544617	0.0479517	1
0.658233	0.100379	1
0.661305	0.187503	1
0.198755	0.317562	1
0.949501	0.0468343	1
0.874356	0.414127	1
0.567311	0.500623	1
0.228486	0.384687	1
0.474655	0.261381	1
0.224953	0.323644	1
0.629189	0.00284783	1
0.246311	0.724508	1
0.809021	0.297909	1
0.594956	0.158221	1
0.333599	0.154569	1
0.463576	0.282616	1
0.604969	0.138698	1
0.59276	0.357527	1
0.550794	0.176131	1
0.139602	0.409489	1
0.304937	0.325311	1
0.213568	0.473629	1
1	0.224522	1
0.555329	0.235653	1
0.182359	0.377842	1
0.36244	0.2909	1
0.70381	0.00109241	1
0.572615	0.116423	1
0.963847	0.00130729	1
0.864165	0.47844	1
0.400445	0.14653	1
0.978936	0.0984001	1
0.990554	0.110871	1
0.333122	0.434387	1
0.150625	0.33126	1
0.161491	0.333958	1
0.272224	0.0447779	1
1	0.199196	1
0.24036	0.293008	1
1	0.000113724	1
0.579884	0.332837	1
0.999544	9.43394e-05	1
0.818069	0.0854406	1
0.822807	0.342378	1
0.259254	0.156989	1
0.321755	0.443236	1
0.432046	0.224874	1
0.99185	1.94793e-11	1
0.943974	0.20446	1
0.596512	0.072869	1
0.0173969	0.10617	1
0.328023	0.367532	1
0.827072	0.00256677	1
1	0.392289	1
0.649813	0.166036	1
0.670397	0.0865587	1
0.555849	0.334778	1
1	0.013851	1
0.775546	0.0569005	1
0.25764	0.339239	1
0.3492	0.252023	1
0.58573	0.0729178	1
0.194246	0.31649	1
0.128903	0.198906	1
0.367766	0.289185	1
1	0.704641	1
0.173297	0.27592	1
1	0.00407753	1
0.711991	0.209587	1
0.280685	0.00212232	1
0.0785728	0.340793	1
0.89759	0.258103	1
0.907736	0.0716289	1
0.348031	0.111914	1
0.895801	0.400111	1
0.150877	0.240801	1
0.97006	0.0439694	1
0.766025	0.227531	1
0.235295	0.351229	1
0.54602	0.371342	1
0.880842	0.539469	1
0.120468	0.0370353	1
0.625626	0.00931122	1
0.775387	0.266193	1
0.326004	0.317486	1
0.0880327	0.334617	1
0.628672	0.166181	1
0.151496	0.456599	1
1	0.0123881	1
1	0.0259487	1
1	0.458986	1
0.728273	0.4641	1
0.529564	0.0812445	1
0.385591	0.420988	1
0.326593	0.340558	1
1	0.839295	1
0.667935	0.45652	1
0.41255	0.301823	1
1	0.621496	1
0.249176	0.503412	1
0.184348	0.477007	1
0.913481	0.00559678	1
0.488167	0.163321	1
0.356735	0.389237	1
0.588301	0.253411	1
0.867493	0.129002	1
0.842009	0.00570142	1
0.42242	0.354923	1
0.591917	0.305304	1
0.172354	0.16755	1
0.242821	0.324222	1
0.555508	0.42019	1
0.647966	0.283115	1
0.302166	0.177304	1
0.422194	0.257683	1
0.321846	0.299995	1
0.680852	0.0976799	1
0.430996	0.297338	1
0.50764	0.290275	1
0.0759793	0.200458	1
1	0.461177	1
1	0.0108793	1
0.116067	0.268267	1
0.619001	0.238036	1
0.195039	0.390522	1
0.441849	0.119971	1
0.952304	0.00427132	1
0.21215	0.374874	1
0.664475	0.276516	1
1	0.0128052	1
0.447268	0.247541	1
1	0.063746	1
0.653267	0.188756	1
0.23338	0.548287	1
0.592214	0.296842	1
0.195924	0.532395	1
0.406151	0.474733	1
0.487969	0.383045	1
0.367676	0.229909	1
1	0.302049	1
0.196746	0.398825	1
0.524627	0.270946	1
0.519661	0.731182	1
0.400618	0.0177814	1
0.15849	0.396621	1
0.78541	0.343006	1
1	0.543781	1
0.412895	0.33053	1
1	8.09344e-10	1
0.742805	0.000980466	1
1	0.543781	1
0.566016	0.131165	1
0.137245	0.228516	1
1	0.898385	1
0.625418	0.0402154	1
0.306158	0.314248	1
0.203736	0.400323	1
0.115966	0.314271	1
0.130322	0.47423	1
0.630006	0.267901	1
1	0.0129942	1
0.459485	0.162022	1
0.136382	0.679114	1
0.665765	0.0545207	1
0.147159	0.385175	1
0.78539	0.161721	1
0.466385	0.321948	1
0.274109	0.415425	1
0.422299	0.225876	1
0.34344	0.303094	1
0.663952	0.50641	1
0.695603	0.284893	1
0.346444	0.00605922	1
0.554874	0.151772	1
0.142799	0.22601	1
0.228325	0.16994	1
0.22	0.0974415	1
0.975348	0.561575	1
0.990199	0.424963	1
0.880033	0.618744	1
0.777646	0.34884	1
1	0.0336632	1
0.784138	0.0809854	1
0.995434	1.4305e-06	1
0.659126	0.269046	1
0.316773	0.442419	1
0.913109	0.00026985	1
1	0.226221	1
0.470988	0.273567	1
0.241793	0.21453	1
0.480599	0.0405213	1
0.495779	0.238292	1
0.517509	0.259211	1
0.710421	0.119734	1
0.346527	0.168659	1
0.525118	0.40167	1
0.844045	0.19848	1
0.472568	0.253859	1
0.673357	0.270639	1
1	0.10131	1
0.45998	0.24488	1
0.202339	0.3133	1
0.599183	0.187541	1
0.461222	0.00970261	1
0.797039	0.0888431	1
1	5.83263e-05	1
0.627206	0.219356	1
0.345099	0.328104	1
0.499776	0.418359	1
0.253263	0.151643	1
0.298289	0.262397	1
0.541928	0.0113714	1
0.602426	0.00583837	1
0.623097	0.632046	1
0.505621	0.245728	1
0.169977	0.637056	1
0.849415	0.293841	1
1	0.261006	1
0.183882	0.266004	1
0.402948	0.311271	1
0.455653	0.374031	1
0.499411	0.245407	1
0.333629	0.269416	1
0.975344	0.0432334	1
0.263332	0.254407	1
0.363972	0.0946899	1
1	0.0642424	1
0.474071	0.272471	1
0.840011	0.268145	1
0.532101	0.472162	1
0.183869	0.25587	1
1	0.0800115	1
0.123849	0.00195293	1
0.79404	0.364573	1
0.253272	0.162119	1
0.168457	0.452248	1
0.751504	0.203865	1
0.501967	0.1414	1
0.550912	0.0563684	1
0.841247	0.442249	1
0.546356	0.328889	1
0.498468	0.48688	1
1	0.00244271	1
0.709213	0.179374	1
1	0.000689313	1
0.984334	0.0128161	1
0.587829	0.0690209	1
0.635904	0.32123	1
0.264287	0.146366	1
0.693033	0.00313542	1
0.988939	0.384248	1
0.81662	0.17288	1
0.765239	0.254866	1
1	2.00292e-10	1
1	0.239792	1
0.751182	0.136693	1
0.468684	0.235857	1
0.468415	0.401392	1
0.938438	0.104672	1
0.305684	0.366153	1
0.497231	0.452575	1
0.430024	0.322604	1
0.189969	0.205576	1
0.401392	0.33341	1
1	0.913769	1
0.115499	0.229206	1
0.314537	0.269302	1
0.639306	0.125214	1
0.187632	0.277412	1
0.657968	0.513166	1
1	0.00659274	1
1	0.128321	1
0.60985	0.29355	1
0.7222	0.0380841	1
0.345769	0.246979	1
0.182307	0.148024	1
0.854312	0.356843	1
0.55274	0.271741	1
0.178473	0.276877	1
0.574138	0.377716	1
0.17872	0.0991037	1
0.759927	0.0704497	1
0.663897	0.250781	1
0.814333	0.37386	1
0.244744	0.537195	1
0.2608	0.58498	1
0.59241	0.478461	1
0.679149	0.103202	1
0.170766	0.422647	1
0.864436	0.293327	1
0.193997	0.150053	1
0.994663	0.164826	1
0.830807	0.10199	1
0.43308	0.3445	1
0.325291	0.602437	1
0.254394	0.0880518	1
0.393304	0.00950062	1
0.821247	0.344042	1
0.253689	0.264971	1
0.739759	0.00973927	1
0.442939	0.412691	1
0.814979	0.0760526	1
0.271563	0.455184	1
0.795395	0.295025	1
0.298461	0.402871	1
0.100995	0.484692	1
0.60756	0.278483	1
0.934815	0.153796	1
0.770076	0.0204008	1
0.498568	0.336047	1
0.786323	0.157103	1
1	0.173844	1
0.617262	0.00639816	1
0.956492	0.111206	1
0.995362	0.42215	1
0.432517	0.257024	1
0.992647	0.0467328	1
0.908235	0.0904076	1
1	0.0586439	1
1	0.736824	1
1	0.0431721	1
0.829683	0.187809	1
0.965436	0.0361252	1
0.981222	0.00155697	1
0.45373	0.0541855	1
0.199749	0.213074	1
0.166961	0.2758	1
0.472404	0.14055	1
0.355707	0.117095	1
0.3843	0.172215	1
0.86349	0.268558	1
0.379684	0.293167	1
0.851071	0.0729311	1
0.775572	0.0383974	1
0.378163	0.13265	1
0.286872	0.18588	1
0.371492	0.105676	1
0.810994	0.0164458	1
0.868239	0.228171	1
0.458763	0.113856	1
0.807555	0.125383	1
0.269067	0.192125	1
0.753729	0.0468885	1
0.678802	0.176307	1
0.608663	0.354004	1
0.450473	0.327026	1
0.472673	0.0992688	1
0.443985	0.249373	1
0.991341	0.00179559	1
0.581815	0.0917442	1
0.742603	0.171546	1
0.230627	0.189141	1
0.450766	0.183557	1
0.168966	0.159289	1
0.373814	0.234138	1
0.69839	0.00386984	1
0.026848	0.0402425	1
0.368619	0.19448	1
0.452342	0.358792	1
0.355898	0.253768	1
0.353802	0.290984	1
0.189451	0.18958	1
0.326185	0.373085	1
0.299994	0.224961	1
0.367472	0.199776	1
0.657604	0.113679	1
0.620742	0.0737691	1
0.648515	0.0900855	1
0.913745	0.0213464	1
0.545401	0.163527	1
0.310517	0.215478	1
1	3.60781e-11	1
0.680628	0.0748143	1
0.572778	0.217973	1
0.433937	0.282997	1
1	2.17898e-11	1
1	3.03521e-06	1
0.101163	0.168949	1
0.984133	0.0194314	1
0.214135	0.206925	1
0.306635	0.236959	1
0.291995	0.211299	1
0.975661	0.000921247	1
0.373988	0.27966	1
0.60576	0.131918	1
0.920617	0.199661	1
0.386482	0.321687	1
0.963656	8.04497e-08	1
0.0590293	0.157622	1
0.406267	0.0674237	1
0.809609	0.167254	1
0.937068	0.0453236	1
0.0593005	0.141774	1
0.579851	0.307959	1
0.265662	0.202393	1
0.196237	0.141143	1
0.0685886	0.137596	1
0.490914	0.102081	1
0.782129	0.558728	1
0.990121	0.279477	1
0.261667	0.298094	1
0.118986	0.107386	1
0.243374	0.128545	1
0.250698	0.4046	1
0.999761	2.68728e-08	1
0.290813	0.20075	1
0.34366	0.0907	1
0.619992	0.141024	1
0.104411	0.221819	1
0.877814	0.00937395	1
0.271789	0.359061	1
0.4545	0.203038	1
0.261023	0.232774	1
0.374857	0.45958	1
0.14092	0.253981	1
0.692418	0.177357	1
0.406218	0.297068	1
0.657915	0.0913722	1
0.267234	0.255556	1
0.552038	0.402547	1
0.144725	0.266326	1
0.45674	0.248557	1
0.784758	0.204552	1
1	0.00600028	1
0.30172	0.172484	1
0.584531	0.424834	1
0.296471	0.14661	1
0.0922069	0.112607	1
0.610169	0.131179	1
0.611199	0.103154	1
0.843459	0.0804509	1
0.909486	0.0069874	1
0.0651815	0.148667	1
0.266726	0.109983	1
0.572168	0.454781	1
0.699808	0.0563466	1
0.100549	0.246702	1
0.689432	0.121611	1
0.501699	0.29558	1
0.652572	0.135961	1
0.529707	0.343147	1
0.473698	0.238099	1
1	0.004854	1
0.502904	0.297954	1
0.829238	0.000263461	1
0.55417	0.139677	1
0.275677	0.242815	1
0.781739	0.00270093	1
0.540222	0.252241	1
0.360777	0.286455	1
0.814797	0.00753518	1
0.306533	0.174425	1
1	0.000705906	1
0.628628	0.0493657	1
0.931715	0.184668	1
1	0.263403	1
0.362426	0.219748	1
0.421046	0.295727	1
0.580473	0.0452467	1
0.713196	0.212212	1
0.687835	0.402647	1
0.314198	0.145434	1
0.52547	0.166023	1
0.49574	0.327732	1
0.52083	0.103482	1
0.813151	0.153326	1
1	0.00154388	1
0.636788	0.350921	1
0.29399	0.490852	1
0.436801	0.0976747	1
0.887526	0.100622	1
0.318295	0.2212	1
0.353537	0.339772	1
0.481378	0.163377	1
0.551615	0.214521	1
0.422867	0.139658	1
0.310965	0.188183	1
0.418531	0.459053	1
0.236821	0.509281	1
0.625156	0.279923	1
0.591589	0.283083	1
0.655639	0.520061	1
0.536112	0.163305	1
0.394513	0.585683	1
0.947948	0.120635	1
0.181534	0.127695	1
0.464951	0.278987	1
0.507639	0.141227	1
0.227759	0.19992	1
0.895871	0.309486	1
0.74977	0.0282878	1
0.238756	0.17735	1
0.800593	0.0518852	1
0.458603	0.563082	1
0.87864	0.249965	1
0.738507	0.125479	1
0.429156	0.334474	1
0.235383	0.108797	1
0.947545	0.249101	1
0.466997	0.436351	1
0.474498	0.361514	1
0.636607	0.211126	1
0.589902	0.321914	1
0.429562	0.13287	1
0.0706359	0.529742	1
0.731967	0.256117	1
0.560616	0.369941	1
0.755334	0.219256	1
0.801555	0.00679036	1
0.776115	0.122655	1
0.69206	0.227727	1
0.460452	0.237032	1
0.723131	0.284391	1
0.901394	0.0313633	1
0.903207	0.295687	1
0.450719	0.458089	1
0.982398	0.153244	1
1	4.03447e-07	1
0.363319	0.438976	1
1	3.00057e-06	1
1	0.255454	1
0.843594	0.00826777	1
0.812476	0.0741991	1
0	0	1
0.259041	0.384996	1
0.32477	0.0155055	1
0.398028	0.198932	1
0.898395	0.431523	1
0.745817	0.0898675	1
0.455804	0.0902509	1
0.456325	0.0775506	1
0.430672	0.14995	1
0.497254	0.253468	1
0.616967	0.340066	1
0.500576	0.0274744	1
0.349429	0.0967448	1
0.829841	0.11867	1
0.746363	0.037348	1
0.804489	0.0454282	1
0.12551	0.387558	1
0.281423	0.281825	1
0.398605	0.192566	1
0.879893	0.0539837	1
0.625411	0.161047	1
0.550535	0.32002	1
0.995386	4.69649e-07	1
1	0.356715	1
0.757782	0.163868	1
0.513712	0.0958383	1
0.641436	0.377609	1
0.356048	0.179481	1
0.468311	0.238764	1
0.822878	0.126035	1
0.335542	0.488339	1
0.291758	0.327277	1
0.731495	0.247347	1
0.974343	4.69774e-05	1
0.529983	0.257206	1
0.578877	0.346852	1
0.346427	0.143621	1
0.960222	0.0276918	1
0.376535	0.0221539	1
0.539069	0.0378505	1
0.352092	0.060565	1
0.170973	0.086392	1
0.798076	0.150075	1
0.233439	0.00778926	1
0.520954	0.0320959	1
0.814836	0.148869	1
0.633466	0.110235	1
0.191161	0.118859	1
0.981353	0.0648807	1
0.285016	0.0298928	1
0.470757	0.188972	1
0.590795	0.180317	1
0.341853	0.148558	1
0.868036	0.000219688	1
0.982307	0.00859378	1
0.687078	0.236924	1
0.948997	0.0446346	1
0.964439	0.00422489	1
0.42428	5.37626e-05	1
0.951953	0.0963113	1
0.998685	0.0920707	1
0.959474	0.0152232	1
1	0.282062	1
1	0.704483	1
0.383144	0.460689	1
0.395406	0.117629	1
0.127775	0.198086	1
0.446527	0.159817	1
0.68552	0.165712	1
0.722125	0.192914	1
0.39508	0.220476	1
0.511207	0.243604	1
0.306545	0.150145	1
0.096105	0.222636	1
0.182247	0.356954	1
0.517911	0.526119	1
0.401957	0.170171	1
0.936772	0.152304	1
0.403326	0.253636	1
0.907503	0.00565746	1
0.356526	0.0697132	1
0.788921	0.0736192	1
0.352546	0.233076	1
0.453483	0.30473	1
0.986836	0.00956045	1
0.0714072	0.401287	1
0.542373	0.268272	1
0.197002	0.171302	1
0.981944	0.0114528	1
0.649283	0.0541632	1
0.515153	0.223999	1
0.441966	0.100875	1
0.984198	0.00154882	1
0.942498	0.0285846	1
1	1.6136e-08	1
0.669137	0.00167965	1
0.828341	0.0182484	1
0.57032	0.0983076	1
0.488393	0.243649	1
0.373254	0.177177	1
0.629451	0.266639	1
0.641986	0.213754	1
0.273833	0.271052	1
0.502698	0.309468	1
0.855493	0.0513247	1
0.500727	0.119849	1
0.312268	0.265656	1
0.979358	9.454e-06	1
0.59408	0.200826	1
0.141677	0.245781	1
0.558952	0.123242	1
0.808096	0.115531	1
0.626466	0.0320279	1
0.423298	0.221746	1
0.281806	0.300365	1
0.495691	0.0281592	1
0.677017	0.0660179	1
0.879064	0.103338	1
0.635304	0.327743	1
0.887852	0.54629	1
1	0.502119	1
1	0.0878359	1
0.157547	0.065962	1
0.333693	0.356812	1
0.974635	0.0191049	1
0.873759	0.02057	1
0.209529	0.458502	1
1	0.255454	1
