# Supplementary material for: Systematic analysis of immune cell motility leveraging the open intravital microscopy database Immunemap
Source: EMBO J. 2025 Nov 20;45(1):334–48. doi: 10.1038/s44318-025-00629-4 (PMC12759063; doi:10.1038/s44318-025-00629-4)
Supplement: Supplementary file 8 — Source data Fig. 5 [file 44318_2025_629_MOESM8_ESM.zip › F5E.xls]

## Sheet: Foglio1
0.33044	0.834519	0
0.634294	0.473332	0
1	0.567115	0
0.0879497	0.638175	0
0.636959	0.0663895	0
0.150621	0.810445	0
0.491519	0.105047	0
0.254127	0.678161	0
0.756881	0.381324	0
0.083475	0.852855	0
0.211078	0.767546	0
0.087811	0.735777	0
0.0238708	0.304541	0
0.281724	0.574602	0
0.12318	0.857128	0
0.194072	0.87603	0
0.353777	0.71263	0
0.557734	0.433226	0
0.155427	0.780487	0
0.344614	0.241993	0
0.1232	0.760737	0
0.776933	0.0537073	0
0.986424	0.729042	0
0.366792	0.711203	0
0.795088	0.22699	0
0.0896274	0.503934	0
0.241309	0.361516	0
0.169958	0.702967	0
0.0892852	0.633058	0
0.103738	0.479501	0
0.798629	0.507193	0
0.54533	0.0600581	0
0.419235	0.551665	0
0.221633	0.48534	0
0.048908	0.333118	0
0.245347	0.291695	0
0.884602	0.637814	0
0.199223	0.468864	0
0.423233	0.590177	0
0.107155	0.74976	0
0.238999	0.620235	0
0.601651	0.396925	0
0.437016	0.52935	0
0.0964516	0.456083	0
0.312357	0.624364	0
0.14917	0.852507	0
0.192896	0.527415	0
0.727348	0.183227	0
0.0254233	0.335413	0
0.622131	0.390673	0
0.852904	0.0606085	0
0.534847	0.104029	0
0.0361456	0.462899	0
0.0522188	0.691048	0
1	6.26255e-12	0
0.396682	0.285422	0
0.953919	0.65275	0
0.0288129	0.215724	0
0.4128	0.391898	0
0.107979	0.234507	0
0.583052	0.302534	0
0.265212	0.253585	0
0.262733	0.306518	0
0.146066	0.177344	0
0.33726	0.58463	0
0.240108	0.299813	0
0.260073	0.266351	0
0.281075	7.44548e-09	0
1	1.64091e-05	0
1	4.08318e-12	0
1	0.000372466	0
0.410371	0.29639	0
0.414542	0.0161714	0
0.392342	0.228519	0
0.881695	1.16352e-07	0
0.998471	0.355804	0
0.544936	0.157133	0
0.690122	0.000514187	0
0.457827	0.515453	0
0.728092	0.0417061	0
0.700744	0.197249	0
0.168451	0.112245	0
0.545117	0.159041	0
0.750055	0.112088	0
0.999978	0.151021	0
0.546831	0.358209	0
0.952966	0.0183727	0
0.874262	0.382428	0
0.960876	0.105596	0
0.51351	0.202757	0
0.148989	0.621804	0
0.214672	0.154759	0
0.987531	0.000266957	0
0.815193	0.220131	0
0.279076	0.159095	0
0.45123	0.38323	0
0.780572	0.172825	0
0.961884	0.00744492	0
0.756066	0.000278716	0
0.458943	0.356542	0
0.570408	0.257989	0
0.803597	0.0609858	0
0.695675	0.257747	0
0.188792	0.28652	0
0.942279	0.066763	0
0.0678812	0.622352	0
0.894944	0.116182	0
0.391599	0.161057	0
0.96765	0.0281624	0
0.94899	0.0702072	0
1	4.63729e-08	0
0.115575	0.157999	0
1	0.0252483	0
0.410978	0.22415	0
0.735775	0.213016	0
0.539429	0.189951	0
0.267165	0.376018	0
0.993931	0.371346	0
0.549594	0.23807	0
0.874463	0.00458534	0
0.947893	0.00312321	0
0.987725	0.166484	0
0.483954	0.28183	0
0.601441	0.00029285	0
0.885352	0.0210841	0
0.809037	0.123361	0
0.293705	0.136701	0
0.786257	0.18183	0
0.0844165	0.065073	0
0.466031	0.106052	0
0.937501	0.55801	0
0.13017	0.139028	0
0.220848	0.608704	0
0.451513	0.0766555	0
1	5.0529e-07	0
0.74279	0.000434765	0
0.189109	0.127862	0
1	0	0
0.719862	0.513791	0
0.598164	0.00952735	0
0.931934	0.125527	0
0.513595	0.000427152	0
0.205153	0.276841	0
0.249506	0.607875	0
0.584171	0.164757	0
0.707961	0.0145359	0
0.156723	0.528595	0
0.496133	0.359192	0
0.906441	0.000970079	0
0.899192	0.0491452	0
0.543228	0.00571854	0
0.991299	0.010723	0
0.980161	0.00701369	0
0.242497	0.0275298	0
0.496277	0.420556	0
0.387786	3.1298e-06	0
0.273706	0.114164	0
0.915941	0.000258443	0
0.822878	0.171053	0
0.999527	0.000926663	0
0.908166	0.0348706	0
0.964923	0.000238991	0
0.971273	0.00026371	0
0.992442	0.0413968	0
1	0.654425	0
1	0.22411	0
1	0.0330639	0
1	0.363891	0
1	3.13217e-06	0
0.630115	0.334808	0
0	0.852495	0
0.893192	0.185972	0
0.445796	0.904448	0
0.355713	0.416993	0
0.690423	0.11088	0
0.119714	0.536998	0
0.839035	0.193144	0
0.396104	0.269669	0
0.389379	0.614243	0
0.472248	0.678752	0
0.202309	0.122497	0
0.489938	0.524122	0
0.741372	0.16759	0
0.714236	0.648991	0
1	0.0908776	0
0.627601	0.559484	0
0.224407	0.205331	0
0.189364	0.0176785	0
0.679166	0.389676	0
0.218527	0.762032	0
0.0399594	0.854892	0
0.313049	0.706262	0
0.61501	0.286264	0
0.469445	0.340064	0
0.302448	0.255045	0
0.137493	0.340564	0
0.262567	0.254033	0
0.618034	0.408668	0
0.367975	0.21205	0
0.907821	0.267683	0
0.448299	0.469229	0
0.539737	0.803565	0
0.202555	0.257964	0
0.0570318	0.301149	0
0.353553	0.914167	0
0.56393	0.308227	0
0.623147	0.21767	0
0.733026	0.308687	0
0.532475	0.518438	0
0.636117	0.848413	0
0.390097	0.79917	0
0.376291	0.589884	0
0.316342	0.256696	0
0.664773	0.0772085	0
0.0790461	0.378451	0
0.0633671	0.40279	0
0.334401	0.251436	0
0.0975498	0.643418	0
0.031017	0.277564	0
0.485825	0.232952	0
0.909682	0.0101804	0
0.830427	0.239265	0
0.118175	0.341212	0
0.23912	0.430818	0
0.359886	0.360926	0
0.212895	0.476851	0
0.762733	0.506784	0
0.295945	0.794078	0
0.349305	0.012216	0
0.96316	0.231188	0
0.380086	0.582986	0
0.647884	0.289745	0
0.289503	0.266563	0
0.801659	0.0505071	0
0.290629	0.135993	0
0.983299	0.0194537	0
0.528006	0.629389	0
0.490836	0.215535	0
1	2.06476e-06	0
0.569957	0.262141	0
0.792445	0.526941	0
0.316732	0.337323	0
0.607995	0.122589	0
0.759184	0.169973	0
0.298723	0.152827	0
0.143183	0.509859	0
0.742527	0.117018	0
0.841199	0.28798	0
0.770148	0.0583354	0
0.30354	0.274054	0
0.296653	0.0774908	0
0.446742	0.0137969	0
0.806991	0.18747	0
0.275641	0.148704	0
0.81525	0.0457278	0
0.523412	0.314086	0
0.506176	0.191061	0
0.691028	0.718431	0
0.173151	0.0496881	0
0.552666	0.239466	0
0.408114	0.372581	0
0.0273402	0.34194	0
0.466914	0.160088	0
0.757568	0.39216	0
0.759854	0.0142334	0
0.87491	0.121789	0
0.793177	0.106139	0
0.644979	0.477072	0
0.952472	0.186326	0
0.705124	0.00619199	0
0.63241	0.216538	0
0.969574	0.26049	0
0.159394	0.477409	0
0.775844	0.234842	0
0.0890082	0.412946	0
0.792735	0.147522	0
0.436837	0.365011	0
0.0167402	0.240595	0
0.784676	0.287624	0
0.740263	0.267953	0
0.946493	0.466012	0
0.332962	0.0443196	0
0.949142	0.49017	0
0.926271	0.298778	0
0.485893	0.0845812	0
0.567673	0.144772	0
0.963427	0.787029	0
0.430544	0.32647	0
0.391632	0.250234	0
0.456981	0.165798	0
0.466578	0.0523307	0
0.983931	0.132436	0
0.640949	0.239825	0
0.487113	0.258868	0
0.540341	0.00491257	0
0.945842	0.210073	0
0.699013	0.186598	0
0.845349	0.171068	0
0.829055	0.0129699	0
0.650155	0.155646	0
0.87491	0.752552	0
0.542101	0.507411	0
0.994482	0.580124	0
0.998125	0.524337	0
0.958826	0.619239	0
0	0.900123	0
0.995281	0.333345	0
0.453696	0.240889	0
0.43772	0.0447308	0
0.810625	0.219687	0
0.936325	0.0531372	0
0.8046	0.000553365	0
0.236091	0.00063451	0
1	0.620164	0
0.994532	0.196885	0
0.0765528	0.16327	1
0.587575	0.468136	1
0.118617	0.159717	1
0.123892	0.580352	1
0.954012	0.673463	1
0.121397	0.173813	1
0.801445	0.0194075	1
0.478935	0.162323	1
0.1805	0.219413	1
0.990169	0.00026567	1
0.0749239	0.2086	1
0.728747	0.0895532	1
0.35503	0.657351	1
0.457878	0.138903	1
0.223535	0.314467	1
0.185905	0.26388	1
0.366407	0.231235	1
0.0630466	0.309978	1
1	0.0162192	1
0.0393963	0.812262	1
0.184384	0.645261	1
1	0.290814	1
0.795215	0.276123	1
0.568337	0.221418	1
0.456993	0.215922	1
0.823398	0.0737108	1
0.159562	0.197464	1
0.903638	0.630835	1
0.374676	0.224353	1
0.139277	0.207685	1
0.453365	0.249786	1
0.982043	0.306331	1
0.532161	0.278406	1
0.380188	0.0129855	1
0.0825676	0.380408	1
0.77425	0.128122	1
1	0.0324673	1
0.063666	0.0982473	1
0.940162	0.0785439	1
0.402595	0.511305	1
0.466753	0.0360058	1
0.0576592	0.113907	1
0.0164558	0.192342	1
0.230865	0.670422	1
0.991916	0.206027	1
0.869323	0.00939789	1
0.703569	0.466275	1
0.759914	0.0924742	1
0.49062	0.574158	1
1	7.12012e-06	1
0.378196	0.29962	1
0.331671	0.286941	1
0.172349	0.754368	1
0.104285	0.595698	1
0.171401	0.067941	1
0.297188	0.233042	1
0.369116	0.21318	1
0.662569	0.154889	1
0.0284543	0.196515	1
0.497567	0.0750229	1
0.315958	0.0645399	1
0.816979	0.592953	1
0.532502	0.0431951	1
0.658858	0.626646	1
0.297977	0.297067	1
0.239194	0.16609	1
0.488028	0.102837	1
0.291709	0.279833	1
0.0632468	0.125532	1
0.616968	0.142791	1
0.195834	0.679079	1
0.308544	0.106833	1
0.293943	0.115852	1
0.129783	0.702753	1
0.183057	0.146791	1
0.529544	0.123745	1
0.194694	0.75555	1
0.186109	0.761966	1
0.0309635	0.226367	1
0.677372	0.311036	1
0.175483	0.217588	1
0.650239	0.0641814	1
0.210132	0.319768	1
0.562885	0.0656367	1
0.25461	0.530822	1
0.104141	0.58859	1
0.137039	0.0923725	1
0.405244	0.734067	1
0.463762	0.0604042	1
0.224299	0.486353	1
0.065935	0.490466	1
0.262543	0.745825	1
0.0200938	0.371672	1
0.444465	0.183892	1
0.303371	0.06842	1
0.15017	0.689768	1
0.532741	0.428731	1
0.10921	0.154995	1
0.0958004	0.224079	1
0.210142	0.569573	1
0.144913	0.311429	1
0.973114	0.22808	1
0.462634	0.0757709	1
0.54128	0.31094	1
0.298072	0.233596	1
0.418304	0.176196	1
0.427102	0.0956719	1
0.274618	0.0290814	1
0.660063	0.796517	1
1	0.937682	1
0.025301	0.596796	1
0.179958	0.183388	1
0.846772	0.000167385	1
0.180789	0.399349	1
0.361869	0.191879	1
0.956784	0.358339	1
0.756857	0.158869	1
0.0728075	0.0309907	1
0.912466	0.0536073	1
0.243575	0.736463	1
0.322849	0.726058	1
0.904921	0.253563	1
0.480176	0.0152594	1
0.718868	0.00332923	1
0.320463	0.198195	1
0.976026	2.5566e-06	1
0.532473	0.75334	1
1	0.000293552	1
0.83053	0.0145957	1
0.435975	0.0388674	1
0.946357	0.0557933	1
0.720277	0.157014	1
0.94065	0.0312166	1
0.596112	0.0281077	1
0.519134	0.251919	1
0.958313	0.0166362	1
0.896538	0.0486868	1
0.65879	0.0806028	1
0.249538	0.234865	1
0.603694	0.154768	1
0.843065	0.00960324	1
0.600218	0.352432	1
0.113124	0.179834	1
0.540623	0.0771215	1
0.409048	0.588319	1
1	0.14886	1
0.918182	0.280579	1
0.0712707	0.188847	1
0.561937	0.0487935	1
0.300925	0.011673	1
0.957308	0.00624695	1
0.746382	0.0333254	1
0.983834	0.0118184	1
0.583673	0.475235	1
0.590012	0.0463686	1
0.246397	0.589399	1
0.188639	0.770741	1
0.802644	0.412245	1
0.151135	0.0645546	1
0.0293973	0.712075	1
0.846017	0.0812232	1
0.322953	0.79707	1
0.527134	0.175458	1
0.659269	0.0523999	1
0.782988	0.0121442	1
0.938847	0.0302593	1
0.0359206	0.244057	1
0.251476	0.154405	1
0.787065	0.898736	1
0.777959	0.0990955	1
0.293543	0.126108	1
0.750217	0.0984515	1
0.60535	0.159856	1
0.92092	0.52488	1
0.569763	0.0909074	1
0.516614	0.414184	1
0.489522	0.0911229	1
1	0.536403	1
0.200819	0.731842	1
0.270014	0.018026	1
0.422284	0.0964064	1
1	0.00306065	1
0.0889457	0.153732	1
0.618574	0.0482838	1
0.072788	0.0809594	1
0.778991	0.0370803	1
0.803078	0.204664	1
0.84673	0.00401557	1
1	6.88358e-07	1
0.84306	0.376222	1
0.657107	0.307852	1
0.110291	0.856367	1
0.81513	0.00102367	1
0.205303	0.505558	1
0.837858	0.162497	1
0.760544	0.181063	1
0.868491	0.178299	1
0.410529	0.149409	1
1	7.34957e-07	1
0.255009	0.15287	1
0.161531	0.600896	1
0.534506	0.173984	1
0.830628	0.216214	1
0.981193	0.0897283	1
0.806943	0.00367797	1
0.480282	0.151937	1
0.582533	0.448792	1
0.121122	0.232237	1
0.405375	0.174781	1
0.973109	0.00901662	1
0.704137	0.22665	1
0.705722	0.282559	1
0.0905954	0.226438	1
0.590541	0.2072	1
0.838397	0.0410061	1
0.871531	0.181084	1
0.228279	0.207097	1
0.162053	0.209832	1
0.84175	0.3431	1
0.959299	0.00628176	1
0.375066	0.335379	1
0.970357	0.254293	1
0.693725	0.00383173	1
0.492596	0.109284	1
0.134705	0.125416	1
0.906924	0.059487	1
0.62554	0.283964	1
0.5099	0.0397462	1
0.234272	0.425105	1
0.440505	0.144077	1
0.45568	0.00215954	1
0.653876	0.099634	1
0.0581575	0.0571144	1
0.0922453	0.147084	1
0.661307	0.132174	1
0.206445	0.158786	1
0.740032	0.18286	1
0.920759	0.240039	1
0.810296	0.0670442	1
0.470507	0.24614	1
0.363258	0.164386	1
0.195549	0.297234	1
0.228894	0.598951	1
0.591394	0.00899331	1
0.672186	0.18883	1
0.695295	0.299944	1
0.223531	0.224052	1
0.302766	0.411475	1
0.291528	0.141422	1
0.577288	0.103474	1
0.616163	0.308399	1
0.103387	0.071056	1
0.545357	0.0180448	1
0.730171	0.0450375	1
0.551786	0.133531	1
0.324278	0.200007	1
0.332473	0.251463	1
0.320012	0.85669	1
0.918708	0.1154	1
0.38554	0.129649	1
0.430777	0.181416	1
0.726234	0.124611	1
0.378755	0.117478	1
0.173583	0.251047	1
0.638333	0.210253	1
0.860936	0.012983	1
0.583376	0.231573	1
0.942491	0.113568	1
1	9.5031e-05	1
0.197611	0.0832611	1
0.198209	0.0567699	1
0.779178	0.171996	1
0.364941	0.515418	1
0.70608	0.402054	1
0.838423	0.0993782	1
0.403575	0.138068	1
0.852385	0.0125988	1
0.602693	0.326901	1
0.726967	0.712463	1
0.85625	0.0292494	1
0.26907	0.681986	1
0.197867	0.110091	1
0.360463	0.112643	1
0.623126	0.000412055	1
0.10139	0.171758	1
0.0956801	0.684171	1
0.339881	0.550768	1
0.71062	0.176679	1
0.458899	0.0942624	1
0.212209	0.134891	1
0.851535	0.0823897	1
0.502432	0.12456	1
0.97573	0.537478	1
0.0668544	0.206337	1
0.393735	0.281084	1
0.206967	0.177274	1
0.20153	0.046804	1
0.749185	0.046444	1
0.754842	0.304359	1
0.250028	0.117257	1
0.279201	0.11193	1
0.255923	0.701642	1
0.589736	0.441659	1
0.401857	0.126334	1
0.687218	0.0557255	1
0.417984	0.0304244	1
0.989755	0.0711669	1
0.748487	0.027381	1
0.604083	0.00938488	1
0.0818024	0.218278	1
0.610715	0.105821	1
0.680839	0.246261	1
0.656235	0.0988788	1
0.598741	0.0630282	1
0.745546	0.177449	1
0.394526	0.141662	1
0.217472	0.136794	1
0.277338	0.0854218	1
0.963501	4.08769e-05	1
0.45432	0.085447	1
0.908113	0.00447824	1
0.652144	0.0639071	1
0.397494	0.187337	1
0.633029	0.00649411	1
0.357483	0.0426215	1
0.343482	0.207172	1
0.417316	0.371632	1
0.718054	0.182924	1
0.348992	0.289399	1
0.438582	0.224106	1
0.874821	0.493251	1
0.61139	0.0759638	1
0.52585	0.0953339	1
0.703659	0.0418576	1
0.459429	0.214342	1
0.593882	0.338723	1
0.246101	0.348338	1
0.212202	0.191789	1
0.268225	0.559244	1
0.790854	0.116797	1
0.411657	0.0821331	1
0.33338	0.0370392	1
0.932009	0.0604646	1
0.0391329	0.164749	1
0.347385	0.0859125	1
0.409588	0.0108885	1
0.787777	0.00605608	1
0.244021	0.165028	1
0.376689	0.115448	1
0.838525	0.301225	1
0.078152	0.281335	1
0.0835958	0.0719757	1
0.992401	0.000652329	1
0.251588	0.137154	1
0.702221	0.0769614	1
0.222751	0.000608788	1
0.580914	0.00123228	1
0.474868	0.314531	1
0.866765	0.0183891	1
0.446077	0.171375	1
0.155418	0.0857653	1
0.0952839	0.544332	1
0.704617	0.000618244	1
0.506405	0.0993223	1
0.573336	0.420739	1
0.430971	0.36371	1
0.913059	0.208561	1
0.915956	0.0161414	1
0.496125	0.402498	1
0.862646	0.168184	1
0.725658	0.0195495	1
0.373335	0.293169	1
0.845409	0.16069	1
0.36384	0.107404	1
0.600648	0.0784151	1
0.95313	0.140715	1
0.315118	0.146075	1
0.444919	0.131591	1
0.202229	0.138136	1
0.879993	0.127456	1
0.802282	0.724412	1
0.770612	0.0028653	1
0.695126	0.108636	1
0.597959	0.302089	1
0.98869	0.203946	1
0.322364	0.240568	1
0.77704	0.000864885	1
0.725874	0.124761	1
0.852406	0.0450495	1
0.752767	0.0635965	1
0.241229	0.0912408	1
0.830266	0.00111118	1
0.895402	0.00169232	1
0.241596	0.550807	1
0.873654	0.0582769	1
0.504786	0.0217192	1
0.810731	0.226113	1
0.899947	0.0180225	1
0.983673	0.15001	1
0.793234	0.0184065	1
0.953926	0.00181294	1
1	0.00545273	1
1	0.048265	1
1	0.0643416	1
1	0.0242985	1
1	0.0574186	1
