# Supplementary material for: Systematic analysis of immune cell motility leveraging the open intravital microscopy database Immunemap
Source: EMBO J. 2025 Nov 20;45(1):334–48. doi: 10.1038/s44318-025-00629-4 (PMC12759063; doi:10.1038/s44318-025-00629-4)
Supplement: Supplementary file 8 — Source data Fig. 5 [file 44318_2025_629_MOESM8_ESM.zip › F5F-H.xlsx]

## Sheet: speed
ln	spleen	lungs	trachea
3.33683	1.35108	13.483	3.37718
3.90401	2.58609	12.6394	6.47852
3.4331	3.25251	11.6748	5.75317
9.37913	1.95615	15.0092	5.6816
7.27308	3.90629	12.2954	10.798
6.40885	2.86264	10.1238	6.5324
7.04894	1.3428	12.5706	8.43482
6.90063	2.68249	11.3561	5.13959
5.35457	2.56052	14.1998	7.66567
4.18527	3.02116	13.2009	9.49782
6.10977	3.50729	12.783	11.2049
9.18624	2.0773	12.5783	9.42474
7.228	3.74574	9.3824	12.0672
2.92424	1.73388	11.6077	13.2895
2.61042	2.88224	13.4818	11.3186
6.29391	3.70109	11.2827	12.5029
4.40996	1.97469	12.5442	9.54004
6.41926	1.42427	11.5718	13.4279
4.96165	1.80305	11.2011	14.0218
5.52758	1.91786	14.4375	8.66409
4.81037	1.18116	13.7511	6.48968
6.58303	3.16423	13.5282	1.6176
6.11337	4.03402	12.1814	2.79276
6.52834	1.09919	8.813	2.31072
4.26549	2.719	10.5131	8.16193
3.7085	1.44204	14.023	6.01418
6.63168	1.19958	10.4736	3.8994
5.95633	2.68284	6.46375	3.04841
6.12612	2.10325	7.7961	5.23406
4.03282	3.52219	11.4685	5.85314
3.56789	1.61952	13.7965	6.91922
6.95793	2.89107	11.8629	5.55342
6.42558	1.77867	12.6676	10.0727
5.50312	4.02209	11.4336	8.75239
3.92909	2.32685	12.8105	7.0214
4.34	1.68457	8.03346	1.50286
3.99363	1.65175	7.96063	12.2475
2.00441	2.58382	7.64505	8.47101
11.1605	1.56598	7.10222	11.9178
7.56545	2.89035	8.3612	11.1807
5.74343	2.27378	10.9982	11.6238
6.39717	2.49895	15.3157	4.92349
4.76504	3.42845	9.54034	11.8532
6.51114	1.53668	13.3752	6.49742
5.52859	3.34862	12.6287	6.23342
6.31206	1.18433	11.641	8.62256
4.53232	1.63387	11.1677	7.10637
7.61253	2.20987	9.1981	11.2851
2.92923	2.58418	11.0209	9.59577
5.61275	2.94491	4.42971	12.617
4.09973	1.98614	14.2283	7.36272
6.44102	1.99022	14.8816	10.1084
6.4818	2.47594	15.8969	9.98601
5.6212	3.0012	10.7144	7.05846
6.56689	2.34301	15.5451	12.9784
4.66175	4.10708	15.1499	15.5685
4.33391	5.72107	13.9842	2.21927
8.26103	1.98579	12.7904	1.25031
4.97469	2.01528	10.4976	3.03135
12.6496	2.42222	12.4205	6.09054
6.57109	2.63205	11.1874	15.5805
6.14487	2.67424	13.1102	7.50634
5.99478	1.97646	15.8575	0.395286
6.37758	2.83485	8.84103	0.241272
2.9135	3.26067	10.9733	2.55616
3.6687	3.53779	4.94044	3.14501
4.05136	1.68762	9.19943	3.57409
7.40303	2.6237	10.4679	6.63742
5.63899	2.24348	14.5246	8.27588
5.36311	1.33068	13.4751	8.14729
4.42278	3.04355	13.2272	8.88567
3.70937	1.90795	18.9344	10.5487
5.03092	3.11486	12.1177	11.289
11.2651	1.94975	10.0776	4.36227
5.46793	2.98633	12.7964	3.01005
4.96412	2.17267	11.058	4.49383
5.36496	1.69577	12.8731	6.25495
4.57547	4.38398	13.5789	2.08008
3.89469	3.20684	5.24213	3.20633
5.25879	2.38776	6.02468	10.9654
4.57451	2.11902	5.86534	6.73031
4.8843	3.44568	11.3988	16.4522
3.0516	1.62366	11.4286	9.64996
4.33399	3.60652	15.7118	11.7343
4.61026	3.14295	13.9883	8.99829
4.90885	3.12177	9.91146	10.2508
3.80367	3.30411	12.0145	9.86396
3.13042	2.41727	13.2071	12.885
5.33772	2.17301	12.1973	11.8484
4.66464	5.4774	7.82733	7.56743
2.7174	1.58941	6.73329	13.733
1.32999	3.02412	6.04458	9.7063
2.24048	2.46027	13.377	6.34369
7.89101	3.46034	13.5156	15.6216
5.12099	2.21664	12.1292	10.2338
3.75631	1.57959	13.171	8.39235
9.35049	2.30368	11.2131	6.49457
7.6171	1.08881	9.25213	10.9224
1.3031	2.19761	15.6435	9.12153
5.65973	1.53805	14.812	8.14026
7.71954	2.17225	13.0199	8.1075
6.24572	2.74702	17.1371	6.61595
4.08241	1.64852	18.8877	6.6947
4.15295	2.48711	9.22064	7.02103
7.17574	3.85063	12.6786	0.372984
7.66656	11.5312	10.2871	0.4985
6.43813	2.62446	10.2286	1.20389
6.44356	3.33482	10.0633	0.670769
4.77897	5.15879	14.1963	8.48838
4.65532	3.59944	9.95043	5.75429
2.86624	1.67007	13.6167	7.40907
7.65691	1.82059	9.74497	14.8412
5.91495	2.81825	5.86008	15.7508
4.54364	2.38745	5.36096	9.85468
4.26985	3.04394	6.14734	5.23156
4.31629	2.13767	13.2895	10.4713
6.05859	3.42917	12.4069	9.63644
6.91371	3.85445	12.3986	4.35743
6.00722	2.26734	7.62403	11.7175
5.3	3.07826	11.8657	6.72672
5.31208	1.67916	14.8702	8.4157
4.77269	3.09484	11.4516	6.17177
6.6394	2.05958	12.7382	5.67477
6.96266	1.61571	10.5127	9.62474
7.85691	1.52181	11.0826	2.44467
5.6543	2.10852	8.0048	2.33024
5.66017	2.32696	7.61183	2.4643
3.78416	3.28236	13.21	13.2323
6.09632	3.0716	6.18157	13.8655
8.17648	2.01757	14.3416	11.6968
5.63038	2.89028	15.074	2.96083
5.27883	3.2772	17.4616	3.27552
4.37516	1.58066	13.8979	3.53285
5.99942	3.01646	13.679	3.8545
4.48414	1.39699	16.3804	11.6083
4.8749	2.84446	14.1708	9.6604
6.77373	1.85803	13.4548	11.7598
8.44062	2.23071	7.67116	3.97313
5.22269	0.566113	6.32909	3.34249
3.59464	1.6737	12.9681	2.29802
4.48479	2.46527	7.47748	3.79765
7.77946	1.46208	13.6798	3.18985
2.03946	1.82183	12.553	4.60648
1.9385	12.1957	13.5247	4.70422
2.26766	1.54611	15.4904	3.81128
2.33329	3.05456	14.3917	12.6906
7.96459	3.37427	4.8047	12.1284
6.45798	1.67639	3.424	8.48736
12.7864	4.17094	3.53943	4.99769
3.10673	1.96047	4.006	9.77604
2.42524	2.46332	11.3284	13.8851
2.57009	2.51457	6.55554	11.6714
9.73981	2.93905	5.67356	13.7918
11.0118	2.58153	8.3056	3.50787
8.59437	3.25089	13.2681	4.41164
9.02312	2.93787	9.96358	6.25203
4.73297	1.81898	9.00057	8.45469
2.93204	2.73601	7.54631	8.18586
2.54256	1.76429	5.82665	6.15418
3.05641	3.35214	11.2091	2.09838
4.61169	2.79286	11.1741	1.80715
9.88365	2.39004	16.2963	1.3793
12.1485	3.46999	10.5432	11.9917
11.924	1.46941	13.4237	10.8859
6.26541	2.11982	9.00542	4.57114
3.28139	2.20365	12.0992	2.31314
6.35427	2.11248	11.4665	1.60864
9.73162	1.84953	11.0867	2.07213
8.85578	2.81543	12.5359	12.7663
7.52865	2.56963	16.9616	11.1367
6.24473	2.23281	12.2654	11.755
5.16542	2.15843	15.8494	5.33904
7.25442	2.67593	7.84143	6.6155
8.08734	1.8739	10.5674	2.21735
8.20739	2.01621	5.85522	1.86164
8.29237	1.33583	8.71793	2.66456
8.32654	1.57025	7.18062	12.5356
8.38718	4.10034	11.4954	16.0332
7.26487	1.31969	15.0834	6.62585
6.2369	2.62533	14.6602	4.73193
6.18427	2.12995	9.35135	6.52044
6.7191	3.94041	9.21087	1.58086
7.92285	2.22559	9.74899	1.67295
2.99873	1.93503	8.32506	1.85417
3.82347	1.55094	7.9569	15.9748
2.30739	1.78559	4.84407	8.57209
7.98589	2.50066	6.56226	6.6024
4.96704	1.87674	3.40806	12.4258
4.75577	2.72049	10.0534	6.2004
7.39574	3.75742	7.83168	4.67753
8.54527	1.89421	6.11981	8.55472
4.77898	1.45823	13.7067	14.21
19.1085	1.74122	12.2013	10.4386
12.8648	2.36586	10.9811	7.80006
8.07159	3.83267	9.31008	13.6987
4.10147	2.01288	9.04114	9.96667
8.4543	1.59936	5.32565	15.232
5.16545	2.17549	5.20308	11.6311
6.53627	1.56817	9.75011	3.70309
5.38947	2.49425	7.90922	3.51955
7.05499	2.37108	9.02527	2.64592
5.85833	2.95883	7.83549	5.22909
7.50109	3.06473	6.3915	8.13505
8.54574	4.25319	5.77139	5.34619
6.42745	2.02732	7.72235	13.0143
7.89724	3.71732	6.69275	10.613
6.76681	3.16075	6.82238	4.64863
8.34819	2.06556	13.152	5.88262
8.33393	2.16219	2.02228	2.17894
10.599	2.88346	3.81723	6.05258
10.7316	1.70441	5.37044	9.76083
4.59045	2.7328	4.12065	9.52454
6.71853	1.53407	5.00474	8.64642
3.37738	2.3553	5.93195	7.42542
4.25077	2.34692	4.80725	8.65492
3.66431	2.31334	5.79502	9.12788
3.45087	2.46329	6.01895	12.7576
3.71349	3.52642	11.3397	13.4178
3.29908	2.10312	7.42554	9.59653
4.39908	3.01442	2.62869	6.51532
7.18733	3.14082	6.21356	7.69113
5.03857	2.38354	4.1663	12.7388
7.66971	2.1892	2.72995
4.26065	1.38262	5.27554
4.97907	3.96042	3.36493
4.02656	3.24557	3.99591
3.78822	3.02343	3.07142
5.0714	4.40122	4.63351
7.72267	3.45235	3.82665
9.34585	2.29699	4.57067
7.15355	3.27578	4.03221
8.54941	1.5899	4.36763
6.38651	3.21119	3.43923
7.6619	2.22521	8.17477
9.4333	3.62958	7.60923
7.06202	2.83876	4.65435
6.38422	2.81119	3.22826
7.09015	1.95643	4.47943
5.29571	1.74437	5.10977
6.73798	1.17458	5.01596
6.10592	2.32193	4.31747
5.01893	2.8503	5.03073
7.86777	2.22189	6.89192
7.21172	1.17121	4.61587
7.81066	1.64438	7.98686
8.89161	1.50061	5.74725
6.74399	2.74416	7.73055
7.41728	1.17803	10.086
7.10909	3.13509	4.94829
8.80665	2.69473	8.37769
7.14176	1.67745	5.80147
7.27326	1.41898	5.09676
3.18587	4.46031	5.61759
5.59129	2.1808	5.67606
8.39247	2.04767	3.10413
4.31303	3.38404	6.98328
7.40511	2.36556	4.42257
8.69256	1.11982	8.38534
8.32654	2.54239	3.98251
7.52468	2.40535	2.84739
4.56603	1.70168	6.35267
8.43126	1.62921	5.16737
7.96261	3.28487	6.88998
6.97589	1.75004	5.30591
7.75287	3.35508	3.89272
6.51642	3.12087	3.10551
9.54387	3.11878	3.54498
7.79586	1.59882	2.38119
7.50227	2.42057	3.64917
8.4543	1.61623	8.03635
4.96755	1.69002	5.1866
11.8155	2.52764	2.7631
6.69821	2.79406	4.32248
10.7898	4.40837	8.17341
8.0048	2.62708	6.12838
8.71651	3.72868	6.03417
7.68959	2.21327	5.80476
4.11002	2.19756	4.47616
3.17725	1.05883	5.15236
6.89582	1.71109	3.24611
7.72589	2.07576	9.57675
5.99836	3.79916	5.51806
9.24063	3.19217	4.22718
0.001395	2.37398	7.2261
0.00172	1.27763	4.98559
0.001884	5.35817	5.11522
0.001915	3.32315	6.69324
0.001958	1.64989	7.49075
0.005083	6.21705	7.655
0.00572	1.41378	7.95875
0.0007	2.53083	5.18974
0.000283	5.31642	6.95367
0.00017	1.66646	4.62463
0.000612	1.34724	2.25385
0.000298	2.80445	3.89341
0.000527	1.34475	7.36886
0.00035	5.10678	7.42372
0.008694	1.76022	8.17988
0.002669	1.97988	8.01869
0.002055	1.85911	12.2829
0.002762	2.05629	8.73168
0.002453	2.12882	6.94228
0.001566	9.41873	6.72682
0.002033	4.3137	8.73194
0.003057	3.29851	9.24194
0.001398	2.1352	5.16101
0.00145	3.2414	6.67601
0.001697	1.43603	6.20624
0.00242	0.797671	6.74268
0.001188	1.99275	3.49521
0.001911	2.48372	3.67292
0.004756	2.23765	4.96924
0.003714	2.11168	7.08683
0.002059	1.47602	5.16449
0.001735	1.31247	6.83874
0.001877	1.74885	7.52651
0.001603	1.0516	4.38689
0.001046	1.15393	6.45911
0.001462	2.11182	9.57881
0.000885	1.19748	5.29317
0.001478	1.05795	6.90393
0.00171	2.81112	7.61646
0.001427	3.85939	6.78092
0.001319	2.99733	6.90709
0.001644	1.60082	5.87342
0.002921	1.68324	7.27434
0.003048	1.72802	6.97684
0.004491	2.56996	3.96473
0.004006	3.17532	3.41526
0.000791	2.36945	4.71729
0.001645	1.98832	3.89523
0.002826	4.06224	3.57541
0.002992	2.30644	7.14828
0.002048	1.94413	7.99308
0.000885	2.41984	6.29819
0.001212	2.02659	6.62
0.001488	2.04634	6.20894
0.002365	1.08938	7.05552
0.001283	1.61224	7.35242
0.001965	2.47517	4.44643
0.001993	2.40334	4.48542
0.0015	2.82986	5.25126
0.002612	2.65972	4.96374
0.001926	2.31465	3.4165
0.001491	3.33212	3.48184
0.002576	2.11999	10.1989
0.003054	2.5054	5.43912
0.0016	2.07583	4.56428
0.001285	2.46339	7.36908
0.002216	2.00842	5.8162
0.001797	1.93106	6.38743
0.002433	2.16474	7.45121
0.00217	1.39537	6.68904
0.002812	1.12121	6.74883
0.00185	2.73997	6.10487
0.001676	1.28517	4.72461
0.001744	0.903694	7.76988
0.001811	2.44461	8.58974
0.002989	2.06508	14.6926
0.001174	1.46249	5.12701
0.001869	2.01754	6.07803
0.002207	1.19128	9.73439
0.002628	0.983357	13.7746
0.00151	1.02266	7.14321
0.0023	1.80218	5.59742
0.002841	1.66073	9.00443
0.001985	2.79498	7.03268
0.001211	2.05238	4.29274
0.000575	1.20016	7.78404
0.002212	1.77413	4.4278
0.003234	1.67135	4.32851
0.003829	1.16055	7.13955
0.005402	2.65448	3.54479
0.005558	1.58532	7.06894
0.001398	1.53424	5.74311
0.003983	1.90292	5.73722
0.002127	2.28001	8.97627
0.002061	1.11601	3.56507
0.001752	2.07473	7.74901
0.001539	3.08974	5.66615
0.004247	0.98594	11.0262
0.003439	1.19029	6.01554
0.00318	1.52533	8.50933
0.00221	1.42261	7.39084
0.003474	1.93766	4.02791
0.001988	2.17709	3.62776
0.002705	2.5162	8.61089
0.001537	1.93434	11.1017
0.001687	3.41266	6.89656
0.001671	2.37597	7.7211
0.001665	1.90789	9.17454
0.002298	1.94952	7.96232
0.002589	2.16886	6.88783
0.000849	2.24456	8.33109
0.003179	2.62815	6.88639
0.004209	1.96387	8.90199
0.017286	3.19808	6.24187
0.004489	1.63106	8.55187
0.003755	1.37914	3.91617
0.004356	1.41269	6.67985
0.004088	1.97765	5.63922
0.005992	2.29135	5.72241
0.002325	2.15256	4.99476
0.001478	2.00574	9.4021
0.001722	1.04981	9.14477
0.001948	1.47213	5.93647
0.001516	1.27782	6.59826
0.012689	1.80169	6.70087
0.002422	2.73906	3.64745
0.008063	1.99463	3.32889
0.0046	1.24042	7.80819
0.00517	2.46173	5.06196
0.003757	2.83315	4.91975
0.002582	4.2805	4.00104
0.002138	4.45562	3.51777
0.001596	1.3342	3.03806
0.000877	1.18436	6.06137
0.00097	2.35846	6.66683
0.001433	2.08183	9.84947
0.001754	2.40193	8.95567
0.002374	1.36847	7.22368
0.00496	1.28457	7.06407
0.003123	2.40274	6.33961
0.002559	1.18546	4.51019
0.002095	1.16553	4.7301
0.003561	1.35554	6.33507
0.003083	2.33578	9.88476
0.001275	2.59958	5.84263
0.002504	1.12268	5.26427
0.004679	1.18239	5.37042
0.004251	1.47365	7.31426
0.002293	1.79693	4.9801
0.003812	1.59859	4.23931
0.002199	3.882	6.70771
0.002625	2.80702	5.54306
0.00235	1.75198	5.2699
0.002328	2.64522	5.76757
0.002089	1.42252	5.42077
0.003422	1.54362	9.64634
0.009136	2.49556	4.93414
0.003307	1.4484	3.5557
0.001928	1.12048	6.11443
0.003646	2.79588	8.43861
0.002102	2.50339	3.78791
0.002864	2.33118	5.09164
0.002702	1.7674	3.98793
0.001701	1.69336	5.30668
0.0073	1.01354	5.49807
0.003512	2.70708	4.18485
0.002701	1.3961	10.3606
0.003509	1.99802	4.91503
0.002019	1.73615
0.002461	1.66611
0.002636	2.21506
0.001937	1.41172
0.002703	1.22796
0.001518	3.46199
0.001681	3.37407
0.00336	3.88145
0.005111	4.38393
0.003352	2.20328
0.002807	2.16581
0.003704	2.10983
0.0033	1.17433
0.002243	2.36771
0.001823	1.33648
0.002292	0.903551
0.002018	2.96264
0.003299	3.48147
0.003713	3.87177
0.005782	2.75869
0.006527	3.92887
0.004337	1.70517
0.004304	1.04498
0.005495	2.6842
0.003197	1.49874
0.002478	1.41038
0.002883	3.63052
0.00074	2.09222
0.001621	2.98949
0.002555	3.56634
0.001629	2.3177
0.005177	1.67841
0.004889	2.2127
0.004996	5.55286
0.002112	3.17155
0.003683	2.5636
0.004048	1.70376
0.002917	1.50868
0.0022	2.0445
0.003596	1.78303
0.005304	1.32234
0.005025	2.26009
0.001908	2.66278
0.001392	3.89947
0.002672	1.44126
0.002146	1.27555
0.00453	3.29994
0.00434	2.1658
0.00228	1.60225
0.00087	3.30002
0.001807	2.16069
0.002223	2.3116
0.002925	1.84627
0.00284	2.13088
0.002064	2.07686
0.004738	1.95152
0.006025	2.68337
0.004401	3.75676
0.004462	2.98474
0.004757	1.51717
0.003617	1.59276
0.003043	2.23668
0.002533	1.70306
0.006449	0.997387
0.003617	3.91677
0.003067	2.09507
0.003043	1.89651
0.002628	1.74621
0.001442	1.22756
0.005298	1.35362
0.00454	2.34881
0.004405	2.30381
0.003726	1.81588
0.003258	2.84155
0.003798	1.55068
0.0029	1.33025
0.001126	3.09785
0.005124	1.81266
0.0049	1.56883
0.003091	1.86546
0.002261	1.99364
0.001739	2.43636
0.002597	2.39
0.004557	2.00836
0.002507	2.00007
0.007235	1.86939
0.001731	1.73004
0.005865	1.20722
0.005491	2.47417
0.002989	1.39717
0.001995	1.44446
0.002057	2.66332
5.67109	1.49042
5.44271	1.07305
6.06123	2.82889
7.9197	1.42248
3.29942	1.43426
2.89599	1.43986
2.61591	1.78013
7.23147	1.24771
4.25365	2.38263
3.29853	2.55264
6.76311	2.08956
6.18927	3.7874
5.07386	1.37929
5.48097	1.37921
8.20302	1.41031
7.22009	2.31107
0.792479	2.10312
1.19273	4.35769
6.85836	6.04868
1.8344	5.59377
5.63652	3.05668
7.68774	1.72056
10.6772	1.48308
8.6273	2.49302
8.75277	2.4191
5.30222	2.28211
6.13316	1.5829
7.13806	2.24623
5.29204	1.8762
4.28702	2.85098
3.50138	2.33471
8.19557	2.67033
3.42767	1.4504
4.93515	1.33401
3.4537	2.23615
2.47277	2.39772
6.18954	2.44265
1.70494	1.8456
0.81497	1.52857
9.55623	1.92572
4.33522	2.63067
4.96307	1.42213
7.79154	1.23145
1.19314	2.00547
0.990826	2.52018
6.17604	2.05512
12.7554	1.85209
5.81076	1.95798
9.84087	0.827138
2.02008	2.07264
2.91515	2.50157
2.63407	2.86628
4.64487	2.4547
4.59742	2.39061
1.59077	5.22334
1.21198	2.03713
2.74627	1.41476
10.9851	3.02287
4.64124	1.53549
2.64352	1.64362
5.48591	1.14007
10.3153	1.2437
2.78231	1.37262
3.8523	1.85877
1.22192	2.13395
1.32006	1.45527
6.25404	1.14452
0.746936	1.66843
0.67604	2.57432
4.20826	1.84043
4.9603	3.11044
3.23801	1.81857
6.08345	2.54088
2.53093	1.38191
5.16847	1.61809
5.93122	2.57002
7.82007	1.28888
4.77852	1.13522
8.96975	1.42351
5.19553	2.5392
5.29071	1.97402
3.30392	1.10335
1.64793	3.21843
1.46931	1.32692
3.90919	1.21114
2.3547	3.13971
1.63603	2.57357
6.13045	1.59255
3.3075	1.94013
3.35644	1.60393
5.34562	1.96153
3.56071	2.28668
3.14878	3.14955
7.35907	2.19097
5.20851	1.4753
5.77981	1.19042
6.00522	1.78154
3.60299	1.96894
3.37296	1.26482
8.3573	1.46376
5.74315	3.02552
3.50508	2.84365
0.365639	2.90703
0.339217	1.23605
2.23614	1.31767
4.92889	1.88305
2.45955	1.88611
1.2787	1.15267
1.32013	3.63263
2.85287	5.43336
3.42076	3.27011
2.26098	2.25093
2.79446	1.66559
7.28723	1.96467
2.03479	2.54653
1.32732	3.05067
6.54388	3.78748
4.13831	3.59291
5.63516	2.89403
8.9149	2.57069
4.80489	3.21009
3.23284	1.32352
3.06908	1.27378
8.38609	2.52337
6.88	1.54238
4.29631	1.16872
5.62828	2.78975
5.76249	1.14517
9.0796	1.08218
4.31911	1.05195
1.44722	0.900911
1.96585	2.31529
3.28838	1.37797
4.13211	1.31962
5.90867	2.18865
3.95848	5.86918
7.07672	1.63597
4.39888	2.092
3.29731	1.91846
6.15939	1.32404
6.65635	1.32827
5.39358	2.99525
3.74199	1.66384
5.21536	0.985128
5.21589	2.49302
6.75217	2.48725
5.97965	2.53526
4.67458	2.70428
8.62929	1.93235
3.19882	2.29372
5.33178	2.08284
3.52543	3.98368
2.91277	1.3839
6.71533	1.30568
4.07754	2.32445
5.83928	2.63805
3.57441	2.17706
7.17409	3.05163
5.76094	2.91445
3.2983	1.69615
4.33201	1.68151
6.15562	1.27182
7.72246	2.13938
2.51519	1.43732
3.10551	1.64197
4.54123	1.21512
2.0794	1.51788
5.3895	1.59781
9.61549	2.11494
2.18272	4.7527
4.09242	1.5362
3.25917	2.14403
5.1509	4.75462
7.27509	2.36851
9.11197	5.53399
5.07707	4.02899
4.25508	1.09204
1.69693	2.07255
10.3597	2.37771
3.90291	5.38191
8.8615	1.28099
2.44979	1.65312
4.46138	4.82198
5.77813	4.06439
3.72565	1.48024
1.47834	1.98192
2.8945	1.20959
4.21719	1.42219
8.34866	8.67311
5.21232	2.11445
8.52461	1.87771
4.73284	12.7064
6.69889	7.84899
5.05178	4.18991
5.70917	2.22204
6.21678	1.37232
11.3094	4.8922
2.99375	4.71436
6.27818	0.435356
6.77158	0.635018
5.72356	0.43864
2.24314	0.837497
3.62653	2.79297
4.2779	0.162669
6.02217	0.362621
4.63348	0.234033
1.56016	0.209908
5.15134	0.375614
1.72153	0.697882
1.50546	1.38221
6.62118	0.440317
3.79062	0.667124
2.81549	0.615533
7.12246	0.433582
3.49958	0.936345
4.25046	0.400744
9.73006	0.326588
2.805	0.411105
4.39006	0.228045
4.76936	0.306532
2.78895	1.07092
7.21882	0.812139
9.67842	0.730042
2.01188	0.514481
2.49984	0.428292
5.41905	0.778005
4.89012	1.0245
4.20502	0.391926
3.63664	0.712099
2.34071	1.97425
3.00046	0.263806
6.56576	0.443842
11.3249	0.1529
4.91721	0.367082
3.80419	0.081029
7.96288	0.500669
2.9373	0.417798
4.3732	0.641439
4.3016	0.370403
4.20188	0.551002
9.03532	0.461766
6.81317	0.708115
3.03918	0.577011
7.88295	0.516845
6.1745	0.424892
7.47017	0.815218
9.02516	0.728707
3.46556	1.02977
7.01695	1.99807
6.71899	0.849584
5.20255	0.135452
4.05125	0.43903
10.7387	0.293394
3.31739	0.200068
1.18847	0.171361
6.79344	0.343578
3.99344	0.836485
7.42648	0.816076
4.39032	0.961308
2.74078	1.14328
6.16784	2.22484
4.49084	0.474213
3.01707	0.743135
1.85498	0.538389
5.09309	0.593863
6.0547	0.760737
3.4713	1.28852
6.98909	1.28484
3.1951	0.196639
3.4057	0.30936
0.969898	0.18342
1.80601	0.095892
6.47392	0.191555
4.67995	0.534262
4.55483	0.476947
4.27376	0.545818
2.16296	0.695637
1.9306	0.191555
1.53465	2.1602
1.94138	0.651981
1.73275	1.47949
2.34112	2.43882
1.82438	0.971525
2.71694	0.841586
1.66107	0.904151
1.27466	4.90992
0.972087	1.97904
2.04309	1.00208
0.992662	0.505754
1.45086	1.08819
1.96598	0.875453
1.22077	1.32272
2.31005	0.38143
1.46943	0.28206
2.41519	0.178635
5.80791	0.222855
4.35099	0.15502
1.87049	0.312019
1.07335	0.328936
2.11873	0.564732
1.29257	0.51223
2.08927	0.434629
3.12951	0
1.76066	0.400577
1.86377	0.780783
1.17311	0.888617
1.46378	0.382028
0.954855	0.942973
1.11712	1.42347
0.989975	0.8812
1.00966	3.76273
0.860125	0.532837
3.3107	0.528813
1.69017	0.552593
2.11441	0.807387
2.52243	0.535896
1.82845	1.67432
2.6754	0.472481
2.50158	1.15813
3.54207	1.05888
5.04885	1.16176
2.38711	0.581024
2.49037	0.328867
3.32911	0.191057
5.24194	0.763866
7.74077	0.374435
4.02905	0.276156
2.39783	0.325486
2.11596	0.496891
1.86399	0.289621
1.71435	0.114704
1.69598	0
2.11916	0.320108
1.97667	0.561253
1.6172	0.425716
2.79056	0.53409
4.25379	1.33364
4.31154	0.83227
4.7309	0.955843
2.67916	0.296066
3.29827	0
2.41714	0.681703
1.96142	0.659081
5.05222	0.735345
2.90472	0.885166
2.45889	0.649532
1.24874	0.474807
2.08094	0.659148
1.50903	0.840976
5.54734	0.519747
1.93047	0.476782
4.13225	2.04812
5.44923	4.79826
3.16339	3.17513
2.24639	0.209908
2.25063	0.684859
1.30986	0.404643
2.16812	0.709058
5.29864	0.287755
4.53423	0.359709
4.59416	0.153703
4.2532	0.136638
4.71873	0.423912
5.26477	0.344652
2.70589	0.728927
0.863734	0.671674
1.5712	1.39834
0.996496	1.32923
1.91834	2.12216
2.54922	0.896382
1.18325	0.591754
1.89377	0.593212
1.26654	0.370679
2.09156	0.401725
1.52313	0.37356
1.25431	0.699161
4.92995	0.842227
3.24343	0.624776
2.59464	0.572728
5.90449	0.360928
3.29372	0.493794
2.7079	0.699759
1.9673	0.458105
1.35836	0.559727
0.677133	0.380212
0.965071	0.179356
1.58483	0.386342
0.970198	0.244638
1.14638	0.460246
1.1407	0.123065
0.983176	0.06463
0.736596	0.34639
1.23358	0.325758
1.6116	0.192054
1.09728	0.296264
0.659452	0.397263
1.02157	0.489581
0.728981	0.694263
2.41954	0.641806
2.24871	0.814118
4.33256	0.649171
2.14842	0.537149
1.41811	0.722196
1.63789	0.914579
1.50045	0.504564
2.41185	0.390345
3.30359	0.272312
4.50359	0.299993
2.13016	0.58661
1.39877	0.114704
3.53643	0.591803
1.96915	0.850979
4.78431	0.206455
0.605991	0.472765
0.772357	0.283269
1.01937	0.545953
1.43083	0.500151
1.34256	0.304868
1.93691	0.577607
1.22951	0.640437
1.76983	0.119274
3.70785	0.19955
1.87733	0.765005
1.26262	0.499207
1.59056	1.00987
3.40479	0.853958
3.21396	0.566049
1.46159	0.615862
1.69706	0.600677
2.25916	0.65678
0.826682	0.95977
2.78892	1.76181
2.42583	1.32126
2.90338	1.10941
2.84914	1.28334
4.53824	0.893067
3.87665	0.572387
2.03248	1.46584
1.57812	0.82748
10.8373	0.535666
4.70415	1.42626
2.3941	1.54471
4.01058	1.08623
3.96023	0.583768
1.5266	1.22401
1.78643	0.42698
3.80224	0.493682
1.55888	0.729759
4.70941	0.398789
5.05613	0.347759
10.5513	0.480642
0.751597	0.290834
1.60636	0.277222
2.73838	0.92655
5.49159	1.3384
4.86623	1.08718
3.2514	0.860066
2.14951	0.698095
6.86638	0.512391
5.06577	1.2026
4.77749	0.775008
10.964	0.496109
6.73213	0.910891
7.65839	0.621786
5.20354	0.587434
3.74856	0.323375
11.1003	1.54546
6.82402	0.938073
6.70841	0.33014
8.30217	0
10.6397	0.096351
2.1818	0.465261
1.74578	0.057352
8.53001	1.79956
14.4708	1.09638
10.9958	0.582704
12.5701	0.222241
12.1228	0.1312
0.556602	0.7288
1.2213	0.732556
4.36724	0.438538
7.55029	0.451983
8.6916	0.576997
3.17547	0.252137
1.47704	1.57619
9.28938	0.076851
6.18004	0.327842
2.70042	0.610223
6.87624	0.727221
3.51177	1.20693
3.24526	0.92559
3.66473	0.82448
2.59003	0.426264
1.82336	0.407426
2.54676	0.285523
2.07197	0.821803
2.37821	0.539392
3.77882	1.03388
4.19031	0.758273
1.1974	0.677471
2.45344	1.14636
2.57022	0.939613
2.2618	0.468269
3.70108	0.636458
6.76383	0.62903
1.69391	0.581306
2.32034	0.444327
3.05388	0.449769
2.33261	0.39594
3.94004	0.569235
5.08202	0.134316
2.66466	0.400845
2.78919	1.56051
8.28494	0.267259
6.04745	0.371467
4.64521	0.959313
7.69599	2.39025
7.48991	0.707356
4.28228	0.515943
5.3978	0.499485
1.63809	0.388047
1.02123	0.342964
2.64782	1.17256
3.45806	0.780777
4.22476	0.573518
5.92772	0.236638
5.02222	0.524392
7.63068	0.28984
1.99085	0.200068
1.70631	0.464944
0.567632	0.414207
3.88456	0.384221
3.1552	0.541994
3.07346	0.421534
6.34176	0.176543
2.79933	0.080432
1.50304	0.419815
1.11156	0.330804
2.40803	0.276054
2.03453	0.291005
6.01947	0.190867
4.63461	0.306222
3.6286	0.398406
3.05738	0.484316
8.16831	0.730591
5.47429	0.749437
4.51307	0.520622
6.04412	0.442079
3.66473	0.589885
2.59003	0.32934
1.82336	0.451299
2.54676	0.508973
2.07197	0.269854
2.37821	0.463828
3.77882	0.252773
4.19031	0.217156
1.1974	0.360415
2.45344	0.502442
2.57022	0.191308
2.2618	0.229407
3.70108	0.425383
6.76383	0.317659
1.69391	0.423346
2.32034	0.042067
3.05388	0.195485
2.33261	0.291269
3.94004	0.057352
5.08202	0.607498
2.66466	0
2.78919	0.424006
8.28494	0.345192
6.04745	0.27171
4.64521	0.503877
7.69599	0.170908
7.48991	0.719313
4.28228	0.259488
5.3978	0.32988
1.63809	0.264847
1.02123	0.27309
2.64782	0.0195
3.45806	1.20397
4.22476	3.14361
5.92772	2.40642
5.02222	1.57374
7.63068	0.662538
1.99085	0.300055
1.70631	0.644818
0.567632	0.597264
3.88456	0.653921
3.1552	0.344016
3.07346	1.06967
6.34176	0.223614
2.79933	0
1.50304	0.238736
1.11156	0.69224
2.40803	0.479314
2.03453	0.667186
6.01947	0.316936
4.63461	0.215992
3.6286	0.230554
3.05738	0.23178
8.16831	0.640065
5.47429	0.374825
4.51307	0.194074
6.04412	0.582187
5.74503	0.318366
7.75178	0.715437
4.86737	0.376152
4.10448	0.674561
4.0106	0.371192
11.7226	0.323636
14.3528	0.482296
5.62347	0.298859
12.3815	0.176656
13.534	0.297722
8.36049	0.134203
6.82305	0.396858
6.34507	0.198
5.94608	0.520721
4.49103	0.234734
4.67939	0.257797
5.4326	0.431064
7.0255	0.454894
8.31956	0.271631
4.86805	0.355179
4.65576	0.348059
6.8152	0.523147
6.51131	0.308068
9.59896	0.225105
6.39072	0.245326
3.25214	0.438853
4.19395	0.643516
6.75099	0.554509
4.9448	0.312155
7.42834	0.295013
1.05252	3.90013
4.31661	0.566379
0.93667	0.782037
1.11993	1.23824
0.714794	0.459948
1.43758	0.970455
0.987574	0.662694
0.478184	1.45175
0.921365	0.444097
1.06599	0.545491
1.45359	0.372336
3.29292	1.08776
2.0167	0.52938
0.805856	0.46042
0.619992	0.408555
0.611549	0.8478
1.01587	0.816312
0.657301	0.636804
0.683652	0.450791
0.737594	0.78683
0.992318	0.802925
1.0474	0.658324
4.37921	1.22164
2.60412	0.152556
1.41057	0.095204
13.1747	0.319912
13.2862	0.663223
6.53201	0.759489
0.772886	0.48166
1.09052	0.953481
1.03737	0.575551
0.657686	0.308849
0.670463	0.344111
0.546027	0.318965
2.872	0.453559
1.03736	0.375813
3.57262	0.363266
10.0063	1.19881
4.28868	1.28297
6.66307	1.02611
1.15357	0.499659
0.931446	0.49471
0.893501	0.458814
0.73176	2.00254
0.52851	0.376279
1.12973	0.504996
4.12962	0.48257
3.7828	0.882596
3.91026	0.809036
0.855061	0.669365
0.905126	0.254991
0.94203	0.385016
1.99722	0.503169
0.908271	0.242946
1.45036	0.077998
1.27087	0.420962
1.03965	0.425922
0.981003	0.496486
0.820034	2.82076
0.684118	1.02006
2.58215	1.12528
3.16116	1.91651
1.39152	1.48088
3.92039	1.08593
4.77398	0.676179
2.73867	0.033149
0.54438	1.03683
0.523609	0.786105
0.531112	0.234054
1.31842	0.587196
1.00735	0.597557
1.4271	0.880924
3.93177	0.43409
1.81626	0.876496
0.850362	0.947096
0.655834	0.609561
3.0707	0.187649
1.3247	0.794867
0.740049	3.33239
1.21674	1.3857
1.1202	0.733175
1.38915	0.175792
6.42001	0.375206
4.72308	0.997004
2.64331	0.814067
1.55674	1.18483
0.951117	1.31809
1.09759	7.50278
3.26392	1.87149
4.3008	1.62099
2.95327	1.79091
0.757907	0.541745
0.584365	0.976692
0.922706	0.505466
1.2418	0.325282
0.893307	0.61399
2.38326	0.872582
0.798662	0.915281
2.34941	0.910257
0.787919	0.877068
0.363552	0.956652
1.62575	3.13741
0.763291	1.83264
4.45479	0.320447
1.65718	0.20963
3.82039	0.659036
3.38955	1.08543
2.93938	1.28344
11.5242	1.0998
2.21276	3.09679
2.1024	3.27556
1.8612	0.658968
1.02968	1.39658
5.16222	1.653
0.754282	0.600096
0.46413	0.41304
2.03917	0.501523
2.29904	0.534567
5.30597	1.32091
0.831249	1.11469
0.876103	0.703649
2.52583	0.536378
2.037	1.91355
1.14578	0.656421
5.17338	1.36485
1.17695	0.880778
1.6682	1.77728
4.49594	0.675235
4.00237	0.541669
8.91341	0.737718
7.0157	0.879913
1.50533	0.67029
1.88656	5.52903
1.37048	2.15285
1.95572	1.4062
1.07736	1.20738
8.61994	0.214519
1.53879	0.776352
2.66123	1.13885
1.67079	1.18976
1.6698	1.53637
1.1848	1.2242
1.26731	1.54215
1.43246	0.448555
3.27202	0.399071
1.49587	1.00297
1.21664	1.95428
1.37152	2.37048
1.78077	0.909102
3.17574	0.857878
2.20291	0.737952
1.70257	1.1244
1.03889	0.949726
4.28101	1.16027
1.43562	1.08189
1.40935	0.745881
1.33584	0.837463
1.67366	0.600357
17.6855	0.454488
1.21534	0.436366
1.38255	0.100452
2.01516	1.09748
1.31526	0.932306
3.40815	1.14677
1.90788	1.58807
1.73819	1.86203
1.31107	1.28287
1.32372	2.39405
1.31952	2.45213
2.43751	1.23734
1.64786	0.503882
3.11296	1.44618
2.18671	1.71647
2.48901	0.748641
1.36361	0.778171
1.85048	0.252979
1.84265	0.42367
1.0248	1.09002
2.0616	1.04849
1.19338	0.832592
1.54912	1.33373
1.78428	0.712513
1.12623	1.40835
24.4038	3.62577
1.48568	3.00245
1.53289	3.73616
2.45495	1.30286
2.0925	1.29214
1.76982	1.36348
1.16467	0.255506
3.49609	0.660665
1.0348	0.1999
1.32833	0.68875
1.70029	0.779737
1.42755	0.706903
1.84447	1.0645
2.2368	0.848016
3.27329	0.945278
1.47743	0.357444
1.31647	0.347788
1.25775	0
1.45995	2.00383
2.03099	1.51113
1.99123	1.51937
1.81418	0.40181
1.52359	0.64421
1.47965	1.22612
2.29588	1.64499
2.1365	2.34231
2.38098	0.811902
1.42964	0.774602
1.96247	0.761007
1.73319	0.823338
1.67634	1.28913
7.88144	1.50065
1.35653	1.08593
1.40582	2.26742
2.27026	0.387213
3.31904	0.714392
1.48161	0.454832
3.21263	1.9403
1.62159	2.69996
1.44862	3.21289
1.87631	1.53869
3.32079	1.78563
1.78654	0.27836
1.6391	0.751638
1.9519	0.67026
1.47016	0.435964
1.95171	0.724262
1.75803	0.687435
1.59541	1.95844
3.49383	0.656878
1.46666	0.636739
1.59959	1.06021
1.73191	0.581686
1.62608	1.14224
1.10963	0.870409
0.963996	0.836417
1.13897	1.59251
1.96307	1.01669
1.24749	0.965068
1.85457	0.862155
1.79787	0.875987
1.46007	1.02138
1.20428	0.894072
2.04011	2.15156
1.45369	0.629944
1.61533	3.14421
13.3027	3.23247
1.10688	1.41273
1.56839	1.1412
2.36099	1.31097
1.82475	0.764721
1.58902	1.66478
1.29894	1.45039
1.60148	3.03418
1.08379	1.26568
2.20716	1.48093
1.68201	2.00479
3.06661	1.54577
7.01161	1.08075
1.00049	1.06763
1.82979	0.978368
1.45614	1.18592
1.46944	1.57044
1.7397	1.48044
1.63467	1.23984
2.63397	1.2468
1.70368	0.869549
1.70278	0.456048
2.4913	0.470613
1.00078	0.431736
3.02554	1.31954
7.71559	0.847983
1.51387	1.29323
1.50315	0.649184
1.12214	0.798953
2.62437	2.60492
2.01615	2.54398
1.65215	0.993898
3.01286	0.751379
1.37736	0.777459
1.59998	0.717706
1.10123	0.38603
2.09544	0.252751
1.40081	0.292575
1.22401	0.200905
2.05938	0.934326
1.63995	0.524288
2.04766	0.460616
3.06614	0.587007
4.31561	0.76163
1.1541	1.69808
1.17417	0.928062
1.68212	1.93783
1.7026	1.1959
1.37856	1.53703
2.08156	1.39606
1.21562	2.06047
0.820084	4.69052
2.21502	3.04128
1.68453	1.14084
2.45016	3.13512
7.67216	1.09997
1.7365	0.388979
2.1426	1.0143
2.23959	2.34499
1.82123	3.04738
2.6105	2.56438
1.96409	1.883
1.71092	1.27409
1.6934	1.23596
2.60586	1.26697
1.41086	1.03044
3.21806	0.932441
10.5243	0.472132
1.26079	1.69808
1.60464	0.52172
1.61057	0.548605
3.34801	0.814556
1.42518	1.27994
3.40196	2.45712
1.37455	0.901872
1.76078	0.875058
0.950703	1.35525
2.06331	0.569016
1.65133	1.27684
1.39882	0.912151
1.44212	0.829891
1.36631	1.05702
1.47229	0.782676
2.14512	0.814655
2.56042	0.654095
1.49608	0.656005
1.14315	0.134606
1.83498	1.26921
2.0067	2.86921
1.61824	0.806594
1.62698	0.75963
2.22227	1.30101
2.31204	2.15308
2.36738	2.03453
1.08365	1.32134
1.83984	1.2152
1.22079	5.38716
1.29474	0.536378
1.2307	0.677222
1.33647	0.926843
3.1263	2.86162
2.0072	1.99709
2.46432	1.15251
1.18643	1.86686
1.1484	3.53519
1.21362	2.25423
7.35774	1.0531
2.17428	1.64563
1.77174	1.15105
6.18034	1.5173
3.05131	1.30255
2.3994	1.9014
1.40692	2.23589
1.36385	1.52125
1.18684	1.13196
1.98912	2.23834
1.51396	1.28361
1.1003	3.50001
2.72121	2.69459
2.20819	1.82388
1.99182	0.989967
1.5073	5.32516
1.30074	4.14343
1.34011	4.07278
1.18863	2.63795
1.27343	2.89291
1.73241	1.64923
1.07573	1.08272
1.4395	0.433164
1.81472	4.48381
2.74973	2.08115
0.89274	1.60217
1.13487	2.63461
1.49771	1.75495
2.02848	1.53271
1.39806	1.97368
1.64949	1.30759
1.7993	0.888984
1.40487	1.23059
1.55236	1.04119
2.05881	0.858978
1.57508	4.46697
2.5287	3.26467
1.08093	4.16198
2.87243	4.50878
1.89183	2.89045
2.21179	1.76495
1.78196	3.88058
1.50958	0.691387
2.09295	3.61251
1.68057	3.8796
1.46268	2.88752
1.33962	3.06966
3.02354	3.67328
1.26116	2.99382
1.80762	4.98017
2.32216	4.94706
1.25245	4.51725
1.57005	3.3622
1.76946	2.65086
1.54786	2.28964
1.8115	1.4784
1.55798	2.98573
1.50715	2.60868
2.54689	2.526
2.30373	2.62463
1.53898	4.7286
1.49427	2.12902
3.36048	1.47622
2.77556	5.1883
1.4567	3.20097
1.08056	7.85638
1.45946	3.48697
1.79402	3.5969
1.64369	2.52665
3.5127	1.46265
1.67724	1.91661
1.70482	3.10031
1.13217	2.03593
1.28727	1.59431
1.74069	2.69979
1.31171	2.07223
2.60359	3.81835
1.55925	3.27394
1.78651	0.237008
1.08431	0.801827
1.2661	3.07507
1.10349	1.20558
1.40433	2.75884
0.956807	1.18296
1.70982	1.94734
2.68165	2.5373
2.15657	2.86562
1.58554	5.18344
1.8659
1.04347
1.20735
1.10355
2.02172
1.10749
1.46424
1.57209
1.28378
1.26177
1.4649
2.55992
1.04845
1.58971
2.33569
2.55426
1.15715
1.07461
1.50737
1.59219
1.55149
1.4896
1.99285
1.29565
1.62214
2.83761
1.89451
1.13842
1.15308
1.18071
1.45031
2.50345
1.61124
1.50461
1.10977
2.79635
1.22479
1.14472
1.36267
1.93972
2.68872
1.73944
1.27035
1.36525
3.09581
1.79523
3.10705
1.75359
1.50341
3.18408
1.63595
5.14483
1.6123
1.52915
2.565
1.08447
1.69736
1.70294
1.87757
1.31169
1.4305
1.8131
2.77721
1.36591
1.39733
1.04831
1.26898
1.66644
0.975416
0.920617
1.30569
2.01233
1.08168
3.04575
1.59885
2.06321
1.71104
2.42305
1.36742
1.30185
1.42062
1.68348
2.02338
1.46908
1.55797
1.25959
1.52018
2.50305
1.22636
1.71638
6.03801
1.099
1.48179
1.45085
1.80799
1.27358
15.9873
2.23764
1.99372
1.28741
3.65803
1.27585
1.23425
1.45531
1.17788
2.3602
1.13647
1.57302
2.35202
1.78745
1.73127
1.59547
1.51427
1.10045
1.06321
3.24238
2.39995
2.21389
1.45383
2.14846
2.77516
1.57477
1.14858
1.50469
1.60187
1.34567
1.2794
1.94173
1.23829
1.71219
1.07827
1.28461
0.980499
2.15595
2.11768
1.68428
2.92043
1.28504
1.03287
1.357
1.64875
1.51663
1.65895
1.29794
2.81454
1.72397
1.40288
1.46784
2.12564
2.30659
1.11168
1.32116
1.26526
1.5366
1.77901
3.56783
1.17658
1.49877
1.34685
1.15647
2.10977
1.65182
1.37004
1.94529
1.30564
1.18892
1.65439
1.30756
1.75904
1.90079
1.92739
1.67237
2.31388
3.83025
0.998254
2.97093
1.30104
2.65776
1.29719
1.15737
1.47622
1.33352
2.1433
1.57525
1.89167
1.69609
1.5518
2.40983
10.558
1.25461
1.70647
2.33738
1.5073
2.45267
2.15256
1.10764
2.49654
2.01893
2.30197
2.01561
2.37359
1.61068
1.50487
1.06115
1.3705
1.98703
1.21187
3.16536
1.21106
2.03815
2.70942
10.5613
2.07748
0.914054
15.7518
1.43259
1.39583
1.81472
2.01009
1.84481
1.6728
1.62024
3.55885
1.71783
1.07677
1.51098
1.37981
1.58492
2.13614
2.24389
1.79087
1.20839
1.18248
1.26172
2.3263
3.23412
9.17229
3.04261
1.9331
1.41849
1.25412
1.50466
1.45084
2.82807
1.87464
1.74497
5.45576
8.83882
2.73508
2.38971
2.37648
11.7928
2.29068
2.63345
3.25097
4.74951
1.84417
3.01882
1.22948
1.43456
7.89703
1.30997
3.64353
1.01826
1.76805
5.56042
13.7913
2.40853
1.48259
3.83126
7.43539
1.68287
2.35488
4.25736
2.14826
1.32747
11.4227
1.30384
2.00493
1.95124
7.8337
1.73892
7.33658
1.0414
9.81578
1.77018
4.25134
0.701682
0.988675
1.76536
1.55425
0.89754
0.837816
0.911923
1.51366
0.774104
0.82191
1.34161
0.906721
1.19898
1.33266
3.68876
2.94097
1.72608
1.69917
0.762349
0.738757
0.627761
1.2844
1.49973
2.61865
5.33116
0.978824
2.77569
1.75456
1.3297
1.29665
1.40993
1.84972
1.53997
3.06255
4.68437
1.43607
1.2876
1.81285
1.47881
1.00035
0.715562
2.05454
2.17998
6.94133
3.43759
2.94365
2.7037
2.00562
1.50819
1.29268
6.83001
4.98893
4.02673
5.46841
6.9295
5.25792
3.84272
2.78815
11.6902
6.18069
8.79536
6.3612
2.6218
4.42369
3.63884
1.56995
5.0459
3.66406
6.4915
3.95369
2.26879
3.05928
6.52053
1.36158
2.64596
2.63518
4.79204
4.32935
5.13856
5.51012
5.03726
3.81863
6.69168
7.40327
1.53772
6.70313
4.81031
3.87971
5.23232
3.31605
5.05234
[truncated: 516 more rows]

## Sheet: directionality
ln	spleen	lungs	trachea
0.624273	0.415258	0.122516	0.645626
0.6281	0.237059	0.521464	0.658207
0.34786	0.478317	0.237995	0.648918
0.65787	0.271553	0.295358	0.483631
0.179869	0.085619	0.110012	0.109481
0.305921	0.051155	0.297374	0.387884
0.529321	0.306885	0.032125	0.582033
0.522917	0.269959	0.23422	0.564677
0.092892	0.23979	0.302272	0.305921
0.26745	0.038021	0.315215	0.167978
0.551771	0.154251	0.129491	0.704213
0.718705	0.12482	0.078456	0.502435
0.646613	0.045447	0.193542	0.733244
0.397168	0.103275	0.400642	0.645112
0.455946	0.254584	0.394809	0.384093
0.458247	0.194354	0.346858	0.286123
0.655761	0.152758	0.02193	0.273091
0.426366	0.243203	0.219171	0.171938
0.311876	0.089299	0.436506	0.226546
0.171785	0.101203	0.308637	0.577615
0.243081	0.163982	0.143703	0.295396
0.22482	0.163011	0.067622	0.372782
0.579278	0.165815	0.232412	0.170498
0.753287	0.455185	0.15655	0.341707
0.708445	0.252417	0.144093	0.369314
0.521038	0.35728	0.399538	0.716949
0.454539	0.294613	0.570106	0.106216
0.752615	0.093147	0.035747	0.508633
0.449799	0.03791	0.352458	0.451116
0.441895	0.034175	0.266108	0.211937
0.412704	0.126627	0.322998	0.315159
0.767949	0.094278	0.090635	0.591068
0.717559	0.206159	0.120367	0.639954
0.621936	0.197885	0.271676	0.43247
0.737947	0.124918	0.203582	0.656391
0.431225	0.054164	0.03824	0.03342
0.542366	0.184361	0.596104	0.86294
0.070538	0.094497	0.182162	0.048195
0.704834	0.225827	0.168863	0.918617
0.701542	0.189935	0.185343	0.805952
0.705965	0.132665	0.191219	0.563009
0.260685	0.236027	0.221735	0.52898
0.318003	0.081449	0.134002	0.556418
0.32258	0.426609	0.231278	0.45667
0.068516	0.100907	0.189296	0.333101
0.107821	0.109466	0.440279	0.867486
0.552553	0.34714	0.131692	0.886971
0.563094	0.048719	0.737206	0.43753
0.788231	0.037264	0.461626	0.414192
0.489582	0.09869	0.132585	0.455076
0.653616	0.265838	0.149178	0.813151
0.690528	0.119115	0.222809	0.581834
0.578968	0.217859	0.098314	0.87814
0.675329	0.110012	0.040722	0.637287
0.382975	0.083331	0.383645	0.865837
0.304827	0.203888	0.10833	0.874708
0.490094	0.275344	0.108626	0.243753
0.527893	0.598234	0.272966	0.407419
0.601902	0.117653	0.085173	0.070875
0.613221	0.113321	0.055518	0.224975
0.222841	0.121613	0.025311	0.844236
0.342594	0.150906	0.184005	0.296231
0.618199	0.120581	0.293087	0.508252
0.761242	0.01201	0.518516	1
0.162249	0.112363	0.096488	0.301595
0.092302	0.174706	0.175871	0.682151
0.167169	0.121045	0.088453	0.508076
0.39396	0.320494	0.248986	0.316013
0.761102	0.089512	0.059349	0.788992
0.278477	0.338074	0.104923	0.162785
0.55852	0.168963	0.093248	0.420722
0.232736	0.329034	0.615947	0.351311
0.751176	0.094026	0.080055	0.699274
0.1525	0.106682	0.413261	0.146482
0.690213	0.136808	0.22227	0.260343
0.583379	0.049554	0.241513	0.063225
0.834752	0.271206	0.283102	0.047977
0.552024	0.164565	0.265044	0.535696
0.613624	0.054135	0.357038	0.116711
0.69565	0.132461	0.355858	0.432944
0.768905	0.11832	0.282214	0.269692
0.342325	0.124469	0.628207	0.639934
0.691542	0.192753	0.195788	0.519778
0.765747	0.024068	0.121778	0.671023
0.492949	0.15791	0.157267	0.153502
0.665051	0.057016	0.145135	0.44608
0.59771	0.154906	0.107843	0.597874
0.523065	0.035909	0.036988	0.975274
0.567598	0.094885	0.085207	0.758782
0.30109	0.745951	0.319587	0.327598
0.307054	0.450689	0.227723	0.672904
0.176618	0.19271	0.154784	0.219371
0.236026	0.009785	0.525987	0.365633
0.783503	0.108313	0.363897	0.912954
0.802097	0.108858	0.107915	0.795723
0.383518	0.116071	0.527134	0.560317
0.25541	0.098588	0.19877	0.597975
0.552158	0.395529	0.164979	0.789148
0.615589	0.393098	0.097586	0.532255
0.442108	0.27692	0.207284	0.722409
0.19062	0.179793	0.374271	0.427771
0.515971	0.21555	0.403782	0.142607
0.329381	0.10904	0.268626	0.845949
0.13939	0.134822	0.334143	0.655085
0.277813	0.501568	0.102365	0.896838
0.065969	0.706057	0.313934	0.336925
0.170415	0.185678	0.153393	0.186577
0.686073	0.171511	0.173056	0.291504
0.433731	0.297519	0.276909	0.168454
0.673838	0.095763	0.360175	0.443395
0.167962	0.14487	0.199017	0.376101
0.783247	0.22827	0.134605	0.844619
0.427393	0.178438	0.35434	0.746865
0.439947	0.316254	0.314309	0.607268
0.502322	0.1771	0.24349	0.336359
0.312254	0.316137	0.218019	0.487417
0.611231	0.154374	0.232187	0.12289
0.627177	0.050356	0.267848	0.081505
0.316161	0.1071	0.424139	0.123369
0.503876	0.180026	0.443881	0.362379
0.176491	0.019498	0.387323	0.347437
0.107686	0.145693	0.147756	0.675808
0.479972	0.048195	0.205065	0.358913
0.508543	0.260647	0.117702	0.270981
0.343398	0.163778	0.016277	0.08336
0.54415	0.190622	0.624052	0.045395
0.478533	0.115314	0.178136	0.244579
0.466903	0.063723	0.191229	0.645556
0.232387	0.178727	0.1488	0.426044
0.396344	0.251425	0.065484	0.517654
0.759908	0.160002	0.230874	0.045238
0.635533	0.02323	0.18239	0.020446
0.32494	0.218283	0.11634	0.042302
0.688832	0.032382	0.069489	0.388939
0.315726	0.394377	0.070783	0.669684
0.61259	0.220414	0.438883	0.542313
0.492073	0.214475	0.292422	0.756489
0.748958	0.17064	0.12837	0.155405
0.563191	0.280256	0.260056	0.121887
0.272213	0.171624	0.135617	0.347613
0.741711	0.1575	0.070335	0.056471
0.389013	0.1346	0.132775	0.317325
0.06787	0.159587	0.203308	0
0.063166	0.65941	0.109559	0.060397
0.451056	0.359894	0.123506	0.133898
0.221167	0.071369	0.083615	0.250703
0.556114	0.166408	0.356654	0.519026
0.265515	0.304299	0.109516	0.654395
0.478704	0.095542	0.184115	0.821467
0.29584	0.12305	0.22357	0.302775
0.597012	0.055285	0.139147	0.928054
0.576321	0.09857	0.517919	0.551598
0.618937	0.298545	0.294598	0.556165
0.844997	0.051117	0.575314	0.06878
0.811503	0.059244	0.084688	0.383793
0.352589	0.088257	0.148528	0.517382
0.191848	0.489513	0.724021	0.080801
0.4553	0.246547	0.157208	0.897832
0.522796	0.063097	0.298002	0.4038
0.056379	0.360236	0.016093	0.096488
0.206695	0.070109	0.096862	0.114594
0.764034	0.170941	0.080587	0.051497
0.239908	0.144438	0.099472	0.466058
0.268651	0.264685	0.302645	0.503291
0.603209	0.1873	0.276695	0.460996
0.5622	0.235832	0.365234	0.055359
0.507534	0.132571	0.090851	0.128735
0.325498	0.151796	0.121708	0.043697
0.77385	0.139198	0.012979	0.437907
0.442665	0.181972	0.18172	0.309976
0.064256	0.092074	0.090269	0.822227
0.367945	0.090509	0.096043	0.575163
0.185056	0.008997	0.277264	0.220141
0.596964	0.200582	0.113093	0.033835
0.592228	0.143781	0.280137	0.090112
0.178062	0.375737	0.212836	0.039699
0.334198	0.258192	0.30464	0.688424
0.780765	0.145248	0.502259	0.570037
0.822538	0.331171	0.179798	0.522604
0.706258	0.098408	0.218459	0.529787
0.525673	0.137968	0.302927	0.278096
0.770123	0.131179	0.249272	0.20094
0.82852	0.0497	0.314561	0.300225
0.258286	0.189908	0.171305	0.072597
0.226511	0.133529	0.107777	0.777119
0.41881	0.125963	0.359512	0.204991
0.434852	0.362062	0.735665	0.11309
0.187881	0.273627	0.366541	0.655352
0.529371	0.481697	0.14991	0.751666
0.499077	0.085961	0.322634	0.322893
0.557026	0.16571	0.15174	0.800344
0.627342	0.128542	0.045604	0.562709
0.550042	0.06913	0.158506	0.087071
0.278382	0.066868	0.145816	0.478577
0.333996	0.076416	0.039907	0.928148
0.680247	0.226927	0.065829	0.833811
0.688354	0.22907	0.302678	0.558239
0.349389	0.125199	0.047157	0.643119
0.26059	0.043421	0.063149	0.083297
0.321038	0.069601	0.157522	0.399604
0.117723	0.109262	0.463991	0.184287
0.312398	0.131093	0.366519	0.222479
0.5381	0.206351	0.343356	0.593592
0.405126	0.037675	0.39617	0.250067
0.281738	0.050079	0.104521	0.816302
0.486876	0.046613	0.342847	0.563457
0.776824	0.226966	0.387342	0.27807
0.279276	0.152989	0.448922	0.74199
0.490523	0.278355	0.33155	0.034576
0.786549	0.185516	0.381913	0.629606
0.629944	0.085291	0.382613	0.86983
0.614266	0.204901	0.140102	0.771641
0.141223	0.188724	0.127269	0.369037
0.245953	0.279725	0.059477	0.366421
0.301056	0.239252	0.203042	0.547242
0.500296	0.095945	0.222762	0.193652
0.577505	0.146598	0.378217	0.572208
0.689117	0.153414	0.456663	0.784114
0.676926	0.113407	0.041351	0.658049
0.693879	0.095205	0.108462	0.132742
0.860932	0.070667	0.151493	0.65959
0.914419	0.068655	0.342031	0.347153
0.410644	0.075362	0.233534
0.296658	0.288665	0.199307
0.214472	0.074736	0.311783
0.165906	0.09804	0.341446
0.525746	0.128586	0.131934
0.491437	0.147658	0.080229
0.659709	0.174333	0.031535
0.108089	0.237323	0.384529
0.409347	0.131787	0.01332
0.347041	0.394857	0.203243
0.476146	0.145566	0.141661
0.549261	0.069275	0.285952
0.620403	0.048287	0.337018
0.260542	0.028674	0.177753
0.340194	0.13702	0.114147
0.359991	0.095809	0.11517
0.310327	0.121171	0.247783
0.650303	0.137492	0.149526
0.787383	0.114925	0.665701
0.55361	0.075545	0.367045
0.412329	0.384554	0.332129
0.292417	0.446335	0.360563
0.474536	0.33192	0.572526
0.497051	0.137072	0.226251
0.803342	0.088907	0.560526
0.530824	0.159115	0.205008
0.599884	0.068266	0.268609
0.512488	0.241378	0.763438
0.301807	0.213858	0.127177
0.531618	0.513029	0.279702
0.317561	0.215898	0.118377
0.512531	0.103975	0.157248
0.246692	0.142059	0.284212
0.207273	0.203716	0.291635
0.535688	0.096547	0.072016
0.417769	0.11605	0.146558
0.334198	0.12445	0.640366
0.44117	0.107408	0.174293
0.590724	0.13325	0.26748
0.326341	0.041795	0.263237
0.770194	0.132122	0.125982
0.19464	0.220623	0.23171
0.492546	0.094576	0.288916
0.569946	0.109315	0.285938
0.487116	0.212229	0.045497
0.707953	0.46283	0.240667
0.341237	0.265232	0.19673
0.688354	0.342592	0.139768
0.61097	0.177514	0.239488
0.654537	0.218973	0.424948
0.654181	0.228127	0.265487
0.769623	0.037228	0.376541
0.449699	0.256874	0.047326
0.494583	0.403051	0.09301
0.414544	0.24694	0.617354
0.061983	0.36135	0.384084
0.445545	0.347806	0.177423
0.151528	0.093985	0.50563
0.396851	0.135253	0.355891
0.173358	0.416293	0.5115
0.111538	0.513984	0.248736
0	0.121691	0.411797
0	0.134552	0.206668
0	0.372784	0.331444
0	0.203065	0.43718
0	0.372011	0.458424
0	0.365439	0.271151
0	0.113068	0.217909
0	0.205785	0.326771
0	0.760849	0.134922
0	0.096909	0.344467
0	0.061121	0.440014
0	0.57861	0.136216
0	0.160124	0.511581
0	0.432914	0.571719
0	0.100662	0.478551
0	0.185044	0.458496
0	0.05471	0.369958
0	0.206556	0.600848
0	0.083136	0.440266
0	0.546504	0.391869
0	0.384069	0.504849
0	0.448038	0.221649
0	0.282742	0.26609
0	0.374483	0.432252
0	0.321291	0.424243
0	0.048395	0.185477
0	0.263687	0.399375
0	0.08515	0.310505
0	0.144743	0.305011
0	0.124961	0.450738
0	0.080529	0.506579
0	0.231574	0.184668
0	0.134003	0.239403
0	0.266429	0.384967
0	0.162192	0.217927
0	0.200926	0.621289
0	0.584429	0.1563
0	0.21591	0.415023
0	0.317445	0.311672
0	0.153929	0.166675
0	0.271115	0.196713
0	0.014562	0.609405
0	0.238262	0.333264
0	0.090492	0.539278
0	0.057367	0.618721
0	0.113966	0.272568
0	0.226489	0.264007
0	0.384034	0.129703
0	0.122807	0.287518
0	0.196709	0.332849
0	0.076776	0.362022
0	0.138054	0.405962
0	0.347194	0.617701
0	0.244855	0.660035
0	0.460931	0.720888
0	0.202823	0.400904
0	0.212627	0.206788
0	0.314144	0.493504
0	0.084005	0.261152
0	0.314174	0.263781
0	0.357625	0.201567
0	0.384194	0.279854
0	0.274892	0.677369
0	0.16132	0.467431
0	0.170624	0.322814
0	0.207935	0.143286
0	0.217983	0.231071
0	0.233349	0.102409
0	0.281578	0.140038
0	0.393696	0.090989
0	0.417887	0.407848
0	0.257488	0.410063
0	0.627233	0.169193
0	0.257513	0.4769
0	0.18942	0.345634
0	0.290541	0.280137
0	0.263758	0.468251
0	0.086774	0.173627
0	0.439961	0.176952
0	0.329684	0.906688
0	0.25077	0.737149
0	0.202716	0.38675
0	0.189581	0.342203
0	0.247835	0.533366
0	0.423357	0.300641
0	0.217229	0.069084
0	0.253026	0.491973
0	0.361027	0.383626
0	0.182466	0.298682
0	0.312546	0.112029
0	0.262677	0.230576
0	0.291946	0.614877
0	0.165096	0.177064
0	0.068649	0.380342
0	0.194113	0.465915
0	0.181168	0.191892
0	0.346837	0.177904
0	0.570962	0.068481
0	0.152483	0.29439
0	0.252435	0.40444
0	0.17724	0.810141
0	0.043376	0.578285
0	0.174302	0.333278
0	0.222342	0.441879
0	0.133108	0.159973
0	0.276621	0.298176
0	0.197867	0.184436
0	0.178672	0.412925
0	0.342453	0.141051
0	0.095075	0.298816
0	0.207709	0.157439
0	0.06384	0.188017
0	0.380156	0.44301
0	0.128035	0.494209
0	0.095126	0.396146
0	0.169024	0.356816
0	0.292501	0.090637
0	0.166694	0.85593
0	0.074063	0.12468
0	0.115657	0.502847
0	0.143756	0.543224
0	0.34756	0.365327
0	0.306682	0.51638
0	0.381817	0.405581
0	0.259581	0.476433
0	0.32295	0.328678
0	0.182877	0.223344
0	0.03019	0.139523
0	0.061739	0.212781
0	0.131764	0.270408
0	0.339282	0.484094
0	0.287318	0.328349
0	0.164827	0.164954
0	0.18568	0.291067
0	0.212358	0.082174
0	0.229714	0.383668
0	0.306689	0.251166
0	0.414809	0.281694
0	0.328947	0.568034
0	0.149277	0.264472
0	0.547979	0.268201
0	0.337755	0.20494
0	0.24444	0.422671
0	0.120181	0.494395
0	0.233144	0.405199
0	0.398852	0.177754
0	0.353365	0.301819
0	0.360742	0.382363
0	0.334781	0.181043
0	0.196691	0.038045
0	0.262439	0.351795
0	0.15416	0.155504
0	0.056214	0.282164
0	0.177776	0.52246
0	0.590942	0.27119
0	0.107274	0.565929
0	0.149521	0.326569
0	0.353277	0.355338
0	0.209957	0.582256
0	0.36223	0.225387
0	0.263373	0.184514
0	0.273525	0.055434
0	0.354669	0.785593
0	0.132283	0.134426
0	0.358567	0.564696
0	0.267081	0.146633
0	0.493058	0.193223
0	0.527971	0.291975
0	0.244155
0	0.362999
0	0.185155
0	0.389584
0	0.136352
0	0.252563
0	0.39627
0	0.522646
0	0.25014
0	0.182639
0	0.10763
0	0.154721
0	0.247534
0	0.254199
0	0.534004
0	0.361612
0	0.305458
0	0.467883
0	0.274752
0	0.376712
0	0.558634
0	0.25497
0	0.199523
0	0.251216
0	0.436366
0	0.196615
0	0.228182
0	0.238438
0	0.582384
0	0.11333
0	0.094884
0	0.471802
0	0.324539
0	0.335837
0	0.309047
0	0.177019
0	0.379695
0	0.051669
0	0.449122
0	0.170459
0	0.317801
0	0.082512
0	0.068451
0	0.575071
0	0.400118
0	0.219225
0	0.30775
0	0.324292
0	0.194012
0	0.214477
0	0.399322
0	0.322853
0	0.193139
0	0.23617
0	0.21296
0	0.192593
0	0.128264
0	0.7134
0	0.177064
0	0.114309
0	0.465121
0	0.203117
0	0.33865
0	0.37903
0	0.257838
0	0.082759
0	0.222606
0	0.250539
0	0.217172
0	0.133518
0	0.194985
0	0.419554
0	0.278463
0	0.198072
0	0.202388
0	0.182951
0	0.273331
0	0.139102
0	0.253034
0	0.376748
0	0.264214
0	0.486321
0	0.243308
0	0.433355
0	0.369404
0	0.083679
0	0.190552
0	0.27102
0	0.066262
0	0.271599
0	0.184001
0	0.177224
0.381121	0.254809
0.416636	0.286804
0.238375	0.244215
0.677059	0.225863
0.457558	0.303803
0.189658	0.167042
0.241419	0.378872
0.660275	0.220609
0.507607	0.241825
0.682607	0.109964
0.362841	0.145454
0.314526	0.199343
0.380736	0.331397
0.395501	0.059155
0.685476	0.228581
0.485161	0.288835
0.302219	0.244465
0.380995	0.086217
0.58719	0.628108
0.759169	0.743513
0.548998	0.553998
0.302903	0.173917
0.459149	0.294989
0.150088	0.086474
0.410482	0.339824
0.625261	0.127212
0.098079	0.324246
0.335529	0.216317
0.784866	0.230057
0.846123	0.342252
0.157028	0.395641
0.4828	0.292099
0.333416	0.364902
0.24727	0.279917
0.459088	0.289356
0.058486	0.39855
0.226025	0.761578
0.170896	0.199538
0.380774	0.200583
0.217195	0.226138
0.161754	0.287543
0.521184	0.140386
0.527933	0.108618
0.440254	0.182206
0.624513	0.351608
0.59767	0.261129
0.4246	0.17119
0.448355	0.284455
0.585062	0.281824
0.573522	0.235396
0.07138	0.268946
0.401485	0.175562
0.716332	0.078309
0.143098	0.223988
0.331356	0.497352
0.357891	0.171899
0.216331	0.228754
0.680139	0.264496
0.378557	0.048841
0.592053	0.195202
0.536572	0.469391
0.838191	0.257904
0.197825	0.288705
0.070753	0.174595
0.129538	0.223216
0.460582	0.35566
0.235198	0.245449
0.461652	0.215395
0.217647	0.50319
0.188585	0.191303
0.19057	0.155176
0.057711	0.18726
0.947367	0.205747
0.371526	0.347752
0.312203	0.238828
0.335646	0.265528
0.427414	0.297803
0.251607	0.50241
0.279264	0.208764
0.386798	0.289871
0.527071	0.368917
0.284196	0.423074
0.291303	0.507666
0.509034	0.405255
0.477563	0.232426
0.416073	0.275261
0.019909	0.171914
0.593286	0.258841
0.47638	0.163885
0.743792	0.249761
0.17605	0.227496
0.487311	0.677737
0.115752	0.667059
0.687106	0.240914
0.499742	0.400921
0.795415	0.31231
0.449731	0.345012
0.077805	0.189599
0.331533	0.135489
0.622828	0.275719
0.373734	0.1438
0.223451	0.161293
0.649698	0.05345
0.610022	0.692285
0.576056	0.313593
0.491434	0.132848
0.124757	0.333053
0.640672	0.252676
0.348975	0.283289
0.113226	0.691788
0.505607	0.447218
0.549401	0.407934
0.276659	0.096747
0.324493	0.244216
0.896771	0.146357
0.312579	0.529947
0.575841	0.164681
0.108977	0.526893
0.466999	0.098647
0.58151	0.538492
0.686874	0.146385
0.289782	0.53769
0.143029	0.209377
0.547458	0.302092
0.490974	0.332327
0.199443	0.127714
0.513996	0.264825
0.53163	0.424371
0.224856	0.231163
0.416389	0.268162
0.360771	0.386025
0.279483	0.224362
0.202531	0.257485
0.366964	0.338214
0.353366	0.210343
0.366415	0.519802
0.681593	0.120905
0.604013	0.484758
0.335385	0.13828
0.598348	0.44464
0.08446	0.15163
0.487618	0.286248
0.133649	0.158694
0.561439	0.170634
0.413059	0.242959
0.691577	0.379194
0.336259	0.174455
0.333252	0.275973
0.789056	0.448599
0.214494	0.20008
0.54986	0.224323
0.209993	0.182245
0.27212	0.222969
0.514071	0.391452
0.267406	0.222133
0.657693	0.050222
0.281452	0.2099
0.822846	0.509169
0.213219	0.722797
0.559068	0.48675
0.653445	0.12998
0.309256	0.27493
0.534769	0.134838
0.468178	0.460409
0.407621	0.169964
0.664374	0.678971
0.286821	0.165266
0.45249	0.706129
0.1582	0.421147
0.532736	0.566758
0.433913	0.409869
0.246472	0.117
0.254378	0.62724
0.613863	0.124492
0.220413	0.619613
0.712444	0.619244
0.322601	0.368489
0.202594	0.14829
0.294564	0.021922
0.392161	0.038982
0.402852	0.267293
0.124144	0.198896
0.545652	0.417429
0.229142	0.522921
0.466508	0.133625
0.403528	0.144072
0.167393	0.178556
0.303169	0.121159
0.475519	0.614515
0.653661	0.322737
0.58402	0.036535
0.339986	0.840104
0.491461	0.772653
0.451973	0.356111
0.075226	0.466413
0.665494	0.187546
0.542872	0.281127
0.147514	0.389716
0.357341	0.982
0.04259	0.903153
0.117807	0.435761
0.45408	0.841796
0.427031	0.708285
0.702799	0.752149
0.772445	0.971304
0.609975	0.672819
0.493753	0.911848
0.042236	0.770063
0.435729	0.400056
0.343298	0.631998
0.498961	0.557773
0.337778	0.435952
0.046958	0.224308
0.485765	0.441796
0.263284	0.776486
0.32298	0.487241
0.39785	0.973255
0.315626	0.828367
0.185168	0.653669
0.675002	0.662847
0.158347	0.59825
0.29231	0.106115
0.374747	0.999462
0.34089	0.539912
0.285606	0.996495
0.166787	0.858635
0.195671	0.950016
0.531555	0.21989
0.274111	0.107922
0.275506	0.514947
0.078479	0.885845
0.474514	0.886952
0.720942	1
0.368245	0.581972
0.243484	0
0.298843	0.763899
0.521368	0.745772
0.268421	0.958957
0.275853	0.627719
0.163288	0.980354
0.714352	0.997601
0.540257	0.647937
0.708781	0.610413
0.119237	0.996356
0.552135	0.994994
0.807813	0.948977
0.195931	0.539692
0.180215	1
0.411986	0.935206
0.365428	0.387033
0.437069	0
0.46317	0.869494
0.41465	0.335059
0.219208	0.690112
0.275046	0.993849
0.382199	0.236068
0.433739	0.565383
0.330454	0.358347
0.251725	0.718403
0.191649	0.361739
0.258937	0.225893
0.72301	0.65104
0.092654	0.55652
0.518837	0.794815
0.739927	0.753966
0.322605	0.852938
0.786923	0.956524
0.295741	0.919138
0.206784	1
0.300671	0.829082
0.357813	0.96047
0.588718	0
0.635942	1
0.484113	0.714936
0.638703	0.882618
0.420462	0.75355
0.326391	0.296701
0.115522	1
0.144756	0.677393
0.206455	0.242791
0.420947	0.17336
0.062434	0.87696
0.148723	0.4393
0.209295	0.449107
0.539298	0.989245
0.279569	0.827082
0.720542	0.48294
0.229667	0.577295
0.338332	0.744257
0.427652	0.676161
0.343514	0.665624
0.672763	0.351561
0.211384	0.655714
0.081906	0.637542
0.661908	0.838589
0.964891	0.705308
0.302788	0.663669
0.553218	0.988097
0.629004	0.986304
0.122585	0.765504
0.88913	0.834203
0.687663	0.08973
0.108526	0
0.281368	0.939673
0.350093	0.402982
0.479807	0.861229
0.038234	0.860716
0.893644	0.855547
0.619203	0.296121
0.241822	0.791778
0.456016	0.645989
0.651913	0.993641
0.843092	0.882183
0.142907	0.317906
0.409756	0.455922
0.318213	0.515283
0.140938	0.859773
0.50813	0.697912
0.30056	0.737479
0.142316	0.397554
0.197997	0.947808
0.376304	0.51648
0.597021	0.789038
0.371108	0.702425
0.470732	0.388621
0.179128	0.733012
0.242159	0.693646
0.482277	0.947215
0.364863	0.467927
0.570918	0.859423
0.104795	0
0.622904	0
0.343104	0.992956
0.792541	0.411516
0.604202	0.324948
0.261293	0.253913
0.230806	0.231583
0.436054	0.401811
0.337478	0.120003
0.710063	0.273951
0.135747	0
0.29205	0.475912
0.826136	0.529309
0.249536	0.281208
0.651839	0.09163
0.697389	0.450229
0.384489	0.840644
0.3667	0.606711
0.22532	0.453917
0.220463	0.607514
0.538575	0.178613
0.962084	0.715158
0.951288	0.886355
0.197924	0.961207
0.350243	1
0.437117	0.787319
0.747603	0.341871
0.4047	0.329858
0.479624	0.928775
0.789554	0.858282
0.164198	0.729513
0.916444	0
0.880782	0.191332
0.810541	0.056578
0.757042	0.742304
0.34395	0.594415
0.266639	0.978076
0.669034	0.489024
0.644632	0.760525
0.372199	0.180967
0.893755	0.839312
0.378985	0.735504
0.394532	0.728636
0.207439	0.34211
0.288262	0.970993
0.583175	0.624047
0.850825	0.513288
0.486974	0.795799
0.378759	0.986244
0.873576	0.794503
0.527601	0.158316
0.31232	0.853147
0.848242	0.187004
0.368236	0.49683
0.488982	0.317685
0.228998	0.932333
0.756741	0.945315
0.198599	0.977783
0.315943	0.58971
0.702808	0
0.742739	0
0.282354	0.974789
0.345703	0.799676
0.684291	0.605816
0.521742	0.518645
0.540321	0.871428
0.713493	1
0.856024	0.369435
0.128956	0.252748
0.115097	0.547291
0.906439	0.767297
0.155673	0.477493
0.505587	0.677906
0.612526	0.627084
0.251629	0.440555
0.5389	0.070647
0.670392	0.980141
0.275316	0.864982
0.475721	0.515819
0.132565	0
0.462858	0.494147
0.443331	0.336975
0.871507	0.66876
0.976281	0.889396
0.231648	0.905446
0.201863	0.321772
0.5624	0.151363
0.284382	0.871211
0.303893	0.503516
0.507639	0.496758
0.187216	0
0.83534	0.132526
0.901815	0.640042
0.28096	0.381421
0.729348	0.970453
0.452679	0.589854
0.83979	0.6408
0.296877	0.086921
0.578052	0.726363
0.499839	0.873227
0.481514	0.055775
0.37099	0.569508
0.508663	0.307643
0.134377	0.811374
0.749373	0.377043
0.751057	0.899064
0.673739	0.147872
0.306352	0.948825
0.235647	0.349551
0.78041	0.658224
0.922099	0.74146
0.568152	0.819257
0.869042	0.768764
0.869339	0.838657
0.581983	0.30879
0.334296	0.683612
0.614087	0.489334
0.398716	0.497047
0.701525	0.611814
0.620255	0.737535
0.914928	0.605095
0.774723	1
0.468715	0.87272
0.149354	0.997191
0.883451	0.632273
0.398396	0.846916
0.052868	0.907325
0.448131	0.077852
0.392028	0.537678
0.350538	0.387642
0.301229	0.632269
0.571918	0.674077
0.262277	0.281576
0.261192	0.590606
0.447534	0.497823
0.064331	0.237654
0.308653	0.962077
0.406011	0.784368
0.362108	0.834497
0.225087	0
0.590861	0
0.490732	0.444449
0.218932	0
0.379039	0.820756
0.610283	0.609536
0.765969	0.528115
0.454474	0.621258
0.23147	0
0.72957	0.475009
0.280482	0.680078
0.599683	0.943064
0.551295	0.680855
0.538117	0.092775
0.214288	0.881616
0.306408	0.775189
0.695931	0
0.2727	0.331514
0.440188	0.441277
0.574012	0.691093
0.506601	0.833655
0.138176	0.510955
0.217645	0.367001
0.11616	0.989112
0.280306	0.997404
0.255121	0.300037
0.311215	0.458031
0.223845	0.766733
0.616853	0.248079
0.309032	0.272705
0.214769	0.677245
0.183777	0.070752
0.113544	0.193018
0.153409	0.983342
0.428078	0.059473
0.774501	0.876967
0.107411	0.742281
0.123105	0.464514
0.244556	0.249302
0.115886	0.9779
0.287045	0.765424
0.532504	0
0.324182	0.469433
0.127183	0.647408
0.70098	0.141631
0.550301	0.931944
0.268432	0.963991
0.676196	0.617211
0.683289	0.24149
0.276048	0.929197
0.274876	0.766092
0.145039	0.840001
0.193914	0.7114
0.689346	0.653329
0.350998	0.854577
0.581054	0.780712
0.15506	0.484721
0.721407	0.466981
0.646081	0.95946
0.429893	0.954012
0.21206	0.081412
0.33511	0.333333
0.081019	0.851161
0.219255	0.888829
0.354545	0.801021
0.411451	1
0.100674	0
0.085852	0.391941
0.088869	0.98427
0.860359	0.736029
0.29615	0.891411
0.070378	1
0.305456	0.643968
0.217615	0.337943
0.227148	0.249399
0.321124	0.834472
0.512961	0.557121
0.536925	0.492651
0.493711	0.259464
0.217645	0.972254
0.11616	0.550683
0.280306	0.959745
0.255121	0.509828
0.311215	0.96159
0.223845	0.629411
0.616853	0.957135
0.309032	0.82809
0.214769	0.456536
0.183777	0.410786
0.113544	0.779195
0.153409	0.790569
0.428078	0.926054
0.774501	0.387983
0.107411	0.824047
0.123105	0
0.244556	1
0.115886	0.47494
0.287045	0
0.532504	0.826572
0.324182	0
0.127183	0.975386
0.70098	0.891489
0.550301	0.143533
0.268432	0.469296
0.676196	0.711694
0.683289	0.376609
0.276048	0.886163
0.274876	0.932869
0.145039	0.823892
0.193914	0.799025
0.689346	0
0.350998	0.441023
0.581054	0.430285
0.15506	0.928866
0.721407	0.516503
0.646081	0.310883
0.429893	0.569294
0.21206	0.843201
0.33511	0.906049
0.081019	0.70654
0.219255	0.498044
0.354545	0.607969
0.411451	0.968449
0.100674	0
0.085852	0.358838
0.088869	0.331398
0.860359	0.960682
0.29615	0.802873
0.070378	0.951746
0.305456	0.81333
0.217615	0.84789
0.227148	0.82994
0.321124	0.441244
0.512961	0.823982
0.536925	0.443274
0.493711	0.705231
0.459757	0.991795
0.049202	0.888557
0.459204	0.420827
0.023344	0.934114
0.279657	0.885843
0.650851	0.710516
0.878025	0.753915
0.613332	0.678204
0.757811	0.924409
0.904498	0.734604
0.335791	0
0.511531	0.76245
0.585711	0.980473
0.234753	0.73712
0.321458	0.979615
0.114217	0.986478
0.366922	0.758667
0.341384	0.512717
0.151778	0.736133
0.090602	0.458867
0.217636	0.944143
0.260852	0.266718
0.529383	0.972097
0.600536	0.509557
0.582246	0.984714
0.575192	0.907888
0.664728	0.292827
0.322961	0.489463
0.217913	0.429924
0.522209	0.810823
0.22617	0.862747
0.358	0.689895
0.278622	0.99774
0.461494	0.650093
0.032656	0.498768
0.423417	0.373767
0.613289	0.624073
0.349461	0.767621
0.484018	0.854731
0.187092	0.351582
0.273466	0.92031
0.70358	0.634006
0.263473	0.766063
0.464361	0.818553
0.619218	0.992795
0.384072	0.413871
0.286093	0.784675
0.454783	0.708205
0.237429	0.937068
0.190539	0.230497
0.276835	0.832993
0.159545	0.275491
0.42076	0.209951
0.280034	0.728548
0.249474	0
0.58037	0.267785
0.250466	0.14619
0.014294	0.528595
0.665451	0.376536
0.285541	0.085065
0.174813	0.940066
0.624772	1
0.475726	0.857969
0.525788	0.568596
0.20694	0.697626
0.067223	0.921166
0.604291	1
0.913599	0.306329
0.508254	0.260657
0.133707	0.550477
0.38566	0.68477
0.673026	0.345293
0.19896	0.5
0.797563	0.585811
0.653759	0.103644
0.618408	0.550053
0.902345	0.594233
0.254045	0.55138
0.270582	0.300757
0.291555	0.626793
0.413	0.40179
0.199165	0.711827
0.473768	0.341943
0.346755	0.527864
0.676819	0
0.5794	0.634877
0.375959	0.80368
0.415059	0.2583
0.436486	0.764859
0.663995	0.224279
0.149655	0.12944
0.221745	0.292935
0.422076	0.481205
0.850677	0.555914
0.332398	0.399856
0.273729	0
0.44357	0.411044
0.684952	0.692821
0.467458	0.714164
0.236212	0.5266
0.350658	0.340757
0.197637	0.11568
0.824841	0.238531
0.4666	0.287946
0.448634	0.353766
0.707742	0.445632
0.50194	0.669153
0.17643	0.202301
0.091959	0.296312
0.285904	0.179409
0.430854	0.276153
0.166467	0.868966
0.595388	0.689102
0.220873	0.322711
0.070646	0.286688
0.325245	0.050021
0.520039	0.154821
0.091473	0.77312
0.862396	0.451079
0.066711	0.353281
0.192311	0.248084
0.454736	0.309658
0.299588	0.368796
0.548006	0.771964
0.16343	0.325198
0.272002	0.766062
0.201706	0.224084
0.415907	0.067607
0.518494	0.207545
0.286359	0.314964
0.325595	0.183757
0.398159	0.40094
0.835967	0.156241
0.661272	0.377332
0.144507	0.656646
0.790868	0.253633
0.394908	0.229041
0.015883	0.323247
0.296129	0.566686
0.670666	0.458737
0.417978	0.370554
0.137673	0.41904
0.374736	0.303198
0.731594	0.303849
0.668224	0.295914
0.542837	0.486406
0.267948	0.206459
0.519246	0.089036
0.375875	0.218005
0.521207	0.417164
0.431469	0.201892
0.138622	0.548012
0.092913	0.148479
0.124426	0.085547
0.241348	0.34717
0.506759	0.191267
0.479927	0.068034
0.36064	0.856525
0.005832	0.608572
0.873246	0.031348
0.915927	0.42806
0.450758	0.567184
0.185595	0.850373
0.490181	0.226606
0.836331	0.376479
0.227754	0.177425
0.743494	0.348551
0.328813	0.527053
0.062259	0.142402
0.126444	0.251474
0.284375	0.248704
0.500359	0.197086
0.380879	0.364871
0.365009	0.25038
0.235874	0.440503
0.478252	0.302546
0.40616	0.655366
0.356814	0.569033
0.198706	0.608358
0.330275	0.195782
0.149546	0.744921
0.431898	0.255927
0.442492	0.439677
0.177622	0.406409
0.257486	0.585491
0.296848	0.277642
0.409928	0.299871
0.278163	0.24391
0.086055	0.075148
0.464034	0.723748
0.30913	0
0.298791	0.352626
0.437534	0.266668
0.158622	0.257807
0.23774	0.190173
0.152559	0.244476
0.500027	0.401229
0.238389	0.579455
0.633202	0.820687
0.115822	0.196601
0.443431	0.199357
0.047961	0.504784
0.320672	0.525281
0.212813	0.167725
0.177363	0.399182
0.482066	0.992695
0.105337	0.265086
0.456905	0.422942
0.090752	0.288417
0.31038	0.351753
0.193506	0.213029
0.308168	0.55136
0.389786	0.481727
0.773695	0.640156
0.377559	0.851372
0.396005	0.372646
0.136835	0.150979
0.341101	0.202559
0.111519	0.184184
0.48236	0.796934
0.216925	0.404446
0.481439	0.238098
0.263211	0.163062
0.310971	0.273287
0.151328	0.382622
0.304116	0.325934
0.256859	0.173205
0.78219	0.116274
0.426333	0.222174
0.178731	0.649873
0.31111	0
0.584213	0.177215
0.242869	0.066704
0.32376	0.330573
0.177952	0.484484
0.362069	0.706316
0.059739	0.311203
0.131308	0.089018
0.186725	0.601266
0.396098	0.371175
0.384822	0.336329
0.342002	0.354921
0.288283	0.500035
0.242319	0.118497
0.853312	0.241353
0.417956	0.341449
0.418927	0.280194
0.24942	0.825484
0.082092	0.589274
0.146262	0.199077
0.213417	0.054567
0.19749	0.850582
0.101209	0.480319
0.32779	0.194154
0.033823	0.18767
0.321523	0.959031
0.172722	0.224129
0.874017	0.529874
0.495683	0.331797
0.239777	0.400832
0.315587	0.527517
0.34893	0.254148
0.143471	0.419483
0.353977	0.63358
0.312298	0.255115
0.504504	0.742776
0.206363	0.306227
0.544799	0.090284
0.389935	0.588745
0.41281	0.462391
0.297068	0.576119
0.24583	0.429168
0.29899	0.226794
0.15302	0.564702
0.512856	0.393399
0.404701	0.464947
0.22233	0.57868
0.278619	0.392631
0.376901	0.638369
0.107318	0.303887
0.468162	0.474331
0.337144	0.229749
0.252207	0.828823
0.357899	0.302766
0.284819	0.278152
0.202037	0.439976
0.334804	0.598735
0.353979	0.239746
0.056456	0.187303
0.298342	0.702492
0.257907	0.484674
0.501925	0.615223
0.414203	0.129163
0.119855	0.395719
0.47226	0.070304
0.466398	0.144806
0.190619	0.261108
0.19057	0.21154
0.131104	0.370058
0.274716	0.086279
0.305114	0.464597
0.09017	0.450219
0.514938	0.77619
0.14591	0.21823
0.093789	0.513481
0.336509	0.167048
0.232784	0.600539
0.188448	0.140571
0.198752	0.638617
0.31323	0.60249
0.432897	0.16179
0.298241	0.216986
0.621982	0.47348
0.356162	0.32575
0.340732	0.268228
0.248037	0.198718
0.29091	0.191933
0.39993	0.395285
0.298237	0.4334
0.224152	0.239497
0.370232	0.365736
0.473182	0.914567
0.509573	0.429913
0.485765	0.295783
0.568009	0.438916
0.300376	0.219929
0.192507	0.147369
0.482839	0.244553
0.2232	0.492763
0.347577	0.197725
0.640177	0.476302
0.166768	0.646293
0.244394	0.436937
0.072438	0.701961
0.479069	0.712422
0.425426	0.607719
0.315928	0.313179
0.236054	0.315433
0.32277	0.654125
0.259219	0.231029
0.024075	0.472321
0.486398	0.561772
0.381473	0.342598
0.206285	0.058864
0.177908	0.669115
0.143087	0.07218
0.384441	0.709779
0.349176	0.198544
0.485283	0.782526
0.37581	0.122681
0.0733	0.44335
0.409368	0.225621
0.120051	0.561805
0.323139	0.631341
0.176921	0.216732
0.382128	0.150027
0.335584	0.538728
0.266788	0.532407
0.491964	0.369126
0.352455	0.311571
0.39855	0.100376
0.388401	0.425455
0.03579	0.431039
0.308548	0.363972
0.271237	0.410822
0.49245	0.788224
0.375697	0.271745
0.212484	0.750051
0.454099	0.389427
0.333154	0.195821
0.278748	0.431039
0.243198	0.573685
0.550817	0.39499
0.433884	0.313451
0.139623	0.742124
0.562564	0.28846
0.466372	0.523461
0.411869	0.199696
0.359197	0.608892
0.08837	0.690873
0.317851	0.64708
0.155542	0.058397
0.562737	0.591794
0.530145	0.461171
0.511356	0.482871
0.299777	0.284669
0.127805	0.328405
0.504793	0.2516
0.257998	0.258435
0.192567	0.611517
0.319048	0.264154
0.45912	0.588466
0.385607	0.282575
0.660177	0.627504
0.152349	0.458356
0.371837	0.545705
0.43533	0.96907
0.07627	0.169219
0.029016	0.476395
0.281988	0.271981
0.40154	0.561994
0.175275	0.588309
0.442739	0.160081
0.31631	0.235703
0.446111	0.807512
0.444845	0.265106
0.551611	0.652326
0.330453	0.823325
0.345038	0.191414
0.153939	0.30595
0.444878	0.297195
0.253861	0.274449
0.348916	0.386632
0.059776	0.564265
0.137398	0.192549
0.342846	0.192057
0.112191	0.079901
0.283768	0.575041
0.113519	0.679641
0.176996	0.467777
0.374323	0.308882
0.197739	0.558276
0.391056	0.582732
0.214723	0.735376
0.362349	0.426426
0.232257	0.512708
0.136349	0.572018
0.23947	0.130964
0.327767	0.38392
0.378844	0.58826
0.270957	0.743258
0.502636	0.788869
0.228901	0.605386
0.241471	0.632723
0.329437	0.364327
0.101769	0.787083
0.473101	0.22028
0.295231	0.621432
0.516353	0.228669
0.468243	0.039714
0.194681	0.313218
0.501074	0.370468
0.146034	0.361511
0.278985	0.607024
0.127898	0.201636
0.339182	0.343561
0.460463	0.503959
0.185402	0.466949
0.258259	0.626669
0.257443	0.403989
0.425933	0.471279
0.206645	0.461939
0.294917	0.199687
0.344627	0.122942
0.052797	0.341068
0.393476	0.378723
0.33621	0.462846
0.335199	0.730267
0.23321	0.111382
0.09571	0.172622
0.365862	0.254785
0.280655	0.083193
0.35741	0.703442
0.375662	1
0.194833	0.213049
0.473867	0.515537
0.380899	0.300425
0.266004	0.460928
0.72961	0.389702
0.364387	0.364141
0.246393	0.383756
0.178548	0.496054
0.379741	0.305381
0.322
0.549806
0.336616
0.548179
0.132795
0.561372
0.334847
0.481917
0.544552
0.467539
0.312997
0.14498
0.274353
0.346439
0.35929
0.287749
0.628791
0.450919
0.206208
0.229236
0.380747
0.231946
0.277751
0.356174
0.40336
0.206476
0.118574
0.284258
0.466847
0.224181
0.107586
0.122477
0.220581
0.183197
0.5191
0.239346
0.291226
0.577005
0.243082
0.46215
0.161544
0.208786
0.373483
0.232632
0.00928
0.169623
0.314963
0.317784
0.334113
0.460234
0.251688
0.555609
0.27099
0.310271
0.286727
0.536331
0.336614
0.267024
0.116759
0.650184
0.356479
0.381091
0.311461
0.376165
0.308713
0.521948
0.388501
0.251069
0.607873
0.479903
0.25592
0.425513
0.472823
0.20558
0.220051
0.66845
0.399179
0.104018
0.245663
0.389359
0.457879
0.289564
0.386843
0.360312
0.225404
0.393972
0.269083
0.231041
0.436702
0.21166
0.090074
0.28193
0.279856
0.301482
0.469737
0.728654
0.110399
0.074139
0.323119
0.387156
0.116722
0.354523
0.43918
0.610955
0.047546
0.311672
0.369845
0.463838
0.167014
0.493689
0.258409
0.26951
0.41721
0.277769
0.243529
0.203712
0.192419
0.395733
0.318471
0.249512
0.417923
0.27825
0.378999
0.53634
0.484906
0.269969
0.29014
0.199583
0.234463
0.154383
0.439319
0.503675
0.413082
0.352698
0.296418
0.41633
0.127335
0.332468
0.35235
0.40176
0.550677
0.294797
0.21262
0.284024
0.196248
0.300671
0.495845
0.479771
0.137389
0.096505
0.297955
0.258346
0.435992
0.417804
0.276933
0.195724
0.494616
0.312485
0.502634
0.346559
0.100473
0.329654
0.218461
0.337878
0.473316
0.381633
0.250826
0.456292
0.150504
0.136078
0.353287
0.305627
0.115218
0.100073
0.439981
0.162563
0.262872
0.138781
0.624107
0.53277
0.266719
0.132315
0.332693
0.364649
0.032936
0.269161
0.32882
0.129188
0.629096
0.514616
0.353268
0.135749
0.318851
0.170538
0.156096
0.470293
0.219599
0.142699
0.190571
0.288895
0.227226
0.592941
0.204206
0.427618
0.337959
0.182766
0.463647
0.126905
0.584479
0.279986
0.234066
0.609838
0.319409
0.523499
0.294737
0.369867
0.1038
0.390714
0.196033
0.321412
0.291948
0.488548
0.214457
0.231577
0.425017
0.323148
0.271862
0.481751
0.146925
0.385488
0.217533
0.562043
0.422461
0.210708
0.371832
0.168298
0.328786
0.103464
0.288158
0.379854
0.385557
0.484661
0.103207
0.022878
0.403087
0.353184
0.212206
0.693444
0.237487
0.351002
0.062312
0.722242
0.247733
0.160724
0.10978
0.1015
0.382302
0.175861
0.440495
0.354809
0.495724
0.395427
0.161507
0.09866
0.129801
0.319197
0.707409
0.260292
0.157337
0.69749
0.561614
0.386525
0.699936
0.750512
0.394975
0.257719
0.745082
0.354226
0.290102
0.171475
0.174184
0.226628
0.540688
0.571005
0.327708
0.395917
0.278061
0.408428
0.221504
0.189982
0.056474
0.400413
0.342648
0.340417
0.342653
0.075049
0.475145
0.385185
0.072731
0.174445
0.212406
0.041536
0.036838
0.173448
0.54603
0.052953
0.119022
0.544003
0.497165
0.103818
0.618253
0.507146
0.17372
0.033318
0.142379
0.449166
0.490923
0.074447
0.152013
0.531899
0.237471
0.387082
0.068882
0.088045
0.487662
0.276649
0.54306
0.330196
0.20023
0.245912
0.761114
0.061206
0.050166
0.086747
0.05167
0.257656
0.060732
0.402135
0.048559
0.080716
0.119632
0.232531
0.247056
0.452742
0.461082
0.594446
0.488929
0.386069
0.294181
0.274603
0.550864
0.311552
0.120386
0.120874
0.146948
0.037103
0.8657
0.331524
0.737462
0.340941
0.588573
0.059229
0.01564
0.19244
0.229932
0.140753
0.409388
0.381744
0.20392
0.130212
0.763692
0.449158
0.459621
0.200779
0.088039
0.280745
0.099725
0.533923
[truncated: 516 more rows]

## Sheet: arrest coefficient
ln	spleen	lungs	trachea
0.429925	0.708	0.019087	0.391269
0.371039	0.457596	0.036569	0.253035
0.38361	0.386856	0.023679	0.152814
0.109374	0.588255	0.00856	0.239548
0.13894	0.240963	0.015127	0.027817
0.201978	0.432324	0.083394	0.179201
0.112331	0.701699	0.057809	0.058945
0.07274	0.424358	0.055075	0.2662
0.229395	0.517117	0.038804	0.022134
0.256741	0.377821	0.005826	0.108653
0.251559	0.333135	0.042136	0.071375
0.130866	0.512365	0.012657	0.106124
0.115686	0.345833	0.048928	0.009701
0.520933	0.606233	0.022023	0.079567
0.506413	0.400817	0.035776	0.005115
0.225773	0.309052	0.051193	0.001742
0.258374	0.548632	0.040545	0.016528
0.21475	0.692456	0.016228	0.066733
0.21825	0.588905	0.064143	0.000951
0.168292	0.570906	0.008277	0.097936
0.203739	0.760169	0.012925	0.187049
0.146937	0.334338	0.052679	0.633004
0.224892	0.328781	0.037809	0.388405
0.27848	0.759335	0.023667	0.481
0.403351	0.426827	0.095434	0.149192
0.430727	0.682662	0.01011	0.237362
0.25051	0.735161	0.067624	0.273826
0.310199	0.38731	0.121779	0.437015
0.301413	0.506181	0.102788	0.218946
0.440073	0.29193	0.0741	0.188254
0.507191	0.639192	0.055814	0.124408
0.186915	0.41555	0.059925	0.138553
0.168365	0.597132	0.010143	0.038451
0.23289	0.259163	0.064037	0.050554
0.420855	0.462359	0.061942	0.21874
0.343502	0.621982	0.096709	0.67303
0.35261	0.634638	0.18655	0.002479
0.576751	0.431229	0.168258	0.062456
0.103556	0.656127	0.140098	0.06761
0.140195	0.41553	0.197478	0.06632
0.144309	0.507628	0.104072	0.036614
0.14269	0.441216	0.02013	0.302887
0.301342	0.342865	0.047099	0.045655
0.129479	0.667218	0.039009	0.114512
0.208918	0.305852	0.062875	0.161634
0.14796	0.754192	0.086538	0.102694
0.304711	0.629765	0.027843	0.072538
0.191606	0.5022	0.075973	0.053665
0.518257	0.459953	0.074049	0.031892
0.277689	0.396715	0.277835	0.000943
0.321495	0.572324	0.045942	0.204665
0.321596	0.542125	0.060515	0.020027
0.240946	0.46933	0.014685	0.092716
0.326097	0.427173	0.073527	0.157057
0.166543	0.475473	0.009391	0.003466
0.246503	0.263468	0.001232	0.006029
0.351299	0.296673	0.00334	0.528998
0.220017	0.65245	0.052777	0.737651
0.248298	0.575221	0.090446	0.411302
0.113047	0.496144	0.067304	0.202347
0.134346	0.389704	0.065968	0.00119
0.242231	0.437751	0.012302	0.073135
0.211953	0.584368	0.033095	0.913717
0.241845	0.392253	0.034573	0.94523
0.464295	0.322079	0.030334	0.486646
0.422412	0.319088	0.202781	0.363068
0.264047	0.628715	0.027624	0.345929
0.152795	0.430442	0.071159	0.195032
0.234925	0.50342	0.027294	0.130021
0.41878	0.700162	0.039143	0.08922
0.383236	0.419866	0.043466	0.104617
0.354941	0.566188	0.083579	0.031309
0.314547	0.383486	0.029762	0.053009
0.09601	0.609704	0.064733	0.325823
0.26964	0.436728	0.036253	0.363129
0.231929	0.497933	0.036801	0.23681
0.335637	0.645297	0.034765	0.224999
0.369452	0.217312	0.128032	0.596355
0.393551	0.288317	0.181107	0.369335
0.199464	0.467055	0.101306	0.040326
0.307494	0.536021	0.102405	0.164873
0.333625	0.377333	0.077389	0.000692
0.457767	0.644503	0.13489	0.081185
0.308248	0.310316	0.019896	0.003143
0.315396	0.298703	0.050765	0.067387
0.31152	0.395712	0.039498	0.017965
0.430196	0.349208	0.036107	0.040278
0.513203	0.444428	0.027146	0.127276
0.340299	0.501088	0.096802	0.002468
0.246894	0.312921	0.296807	0.118099
0.59443	0.647356	0.096918	0.042502
0.733204	0.384508	0.160024	0.008873
0.583218	0.430707	0.016576	0.250961
0.283568	0.316077	0.038531	0.011914
0.356472	0.501586	0.033137	0.123615
0.429038	0.641103	0.030122	0.01919
0.125716	0.460576	0.053845	0.141658
0.097132	0.775991	0.021205	0.124464
0.741349	0.544058	0.026702	0.049503
0.33587	0.659042	0.039095	0.045784
0.168857	0.533645	0.05219	0.154131
0.221197	0.440736	0.009862	0.116212
0.363609	0.629382	0.003018	0.145808
0.2892	0.459229	0.069249	0.192901
0.145632	0.37933	0.015513	0.928624
0.175403	0.040288	0.036776	0.898137
0.291261	0.460352	0.09092	0.76656
0.272711	0.387028	0.021972	0.860181
0.324005	0.319496	0.026066	0.047864
0.401715	0.272124	0.076431	0.183805
0.602854	0.622153	0.014749	0.124381
0.201574	0.588014	0.082498	0.007851
0.310338	0.435601	0.134372	0.013973
0.286863	0.469574	0.159853	0.031473
0.394167	0.319122	0.115501	0.367091
0.308207	0.553686	0.008383	0.048123
0.154684	0.282843	0.034907	0.030248
0.151233	0.237807	0.061626	0.320697
0.193022	0.5175	0.100467	0.032302
0.302132	0.382956	0.057511	0.178155
0.203014	0.625373	0.06614	0.11355
0.258707	0.375741	0.070021	0.14696
0.136666	0.532215	0.054587	0.187069
0.172162	0.64819	0.148397	0.069402
0.119228	0.666037	0.089336	0.446563
0.179734	0.539768	0.062378	0.458354
0.168831	0.493	0.095593	0.479145
0.356093	0.348362	0.06643	0.0257
0.246917	0.3773	0.108292	0.026791
0.106345	0.624142	0.042612	0.005224
0.306976	0.429427	0.041665	0.397085
0.184067	0.398014	0.002542	0.307564
0.292243	0.646796	0.023578	0.312043
0.262976	0.369764	0.008546	0.216677
0.230905	0.697158	0.020095	0.073619
0.226471	0.383285	0.047746	0.094056
0.193945	0.57982	0.021752	0.029583
0.098666	0.483086	0.121314	0.21534
0.399968	0.898271	0.145474	0.354227
0.552393	0.626502	0.049953	0.48222
0.417547	0.450217	0.123416	0.382269
0.24882	0.685409	0.073835	0.37229
0.744598	0.595793	0.026319	0.227108
0.664496	0.068579	0.009928	0.174164
0.618198	0.656166	0.046555	0.241315
0.574307	0.350721	0.061305	0.030379
0.194894	0.369888	0.206329	0.077914
0.170915	0.622167	0.308192	0.116722
0.02189	0.19023	0.361262	0.249795
0.409346	0.582169	0.315375	0.07616
0.47502	0.464325	0.036708	0.014837
0.442109	0.444741	0.168115	0.076334
0.036888	0.365149	0.159311	0.014827
0.004197	0.438797	0.137213	0.333925
0.047498	0.455507	0.047169	0.288259
0.121943	0.312999	0.028254	0.158208
0.376243	0.583791	0.161409	0.029985
0.508786	0.426202	0.144288	0.038167
0.48242	0.633154	0.16444	0.163874
0.451413	0.332901	0.185263	0.548237
0.321956	0.3835	0.1583	0.588072
0.006373	0.477165	0.063129	0.702351
0.073711	0.341869	0.064558	0.048388
0.022499	0.675936	0.066125	0.007077
0.226082	0.514267	0.048513	0.306923
0.422201	0.534036	0.0258	0.470133
0.154309	0.527314	0.046901	0.644461
0.217778	0.584976	0.102616	0.535242
0.080016	0.36496	0.047101	0.000413
0.223308	0.423631	0.001379	0.018924
0.228895	0.493874	0.033641	0.058179
0.341427	0.536997	0.003806	0.237616
0.106655	0.412548	0.055093	0.164885
0.281166	0.582946	0.141717	0.509628
0.27307	0.537332	0.104136	0.575661
0.295311	0.719486	0.068286	0.405788
0.099611	0.652676	0.119899	0.05306
0.2899	0.282071	0.049899	0.000598
0.186565	0.723886	0.016466	0.193885
0.30579	0.499178	0.052436	0.147146
0.256609	0.504528	0.069906	0.114238
0.316641	0.307689	0.059349	0.65395
0.25655	0.489747	0.126377	0.627606
0.400605	0.548722	0.063386	0.588038
0.37745	0.655462	0.077146	0.000102
0.569114	0.595267	0.244624	0.167529
0.245384	0.417984	0.240305	0.22922
0.189863	0.582007	0.36926	0.000527
0.378343	0.466191	0.072153	0.154728
0.282273	0.274812	0.059594	0.232843
0.138011	0.564987	0.161122	0.110637
0.2625	0.6899	0.033194	0.012697
0.022551	0.607344	0.020539	0.072807
0.00708	0.478227	0.066503	0.184101
0.150917	0.238044	0.036649	0.123784
0.260215	0.532383	0.028248	0.067644
0.079001	0.644754	0.236269	0.000508
0.208411	0.62999	0.195283	0.008322
0.139761	0.652982	0.020682	0.285862
0.29445	0.416697	0.080972	0.329346
0.199763	0.472037	0.090958	0.383857
0.213857	0.391262	0.05048	0.117626
0.275204	0.419964	0.132063	0.082977
0.167768	0.279873	0.161539	0.297304
0.179569	0.5583	0.097436	0.039536
0.169068	0.316566	0.186715	0.04028
0.175005	0.343829	0.161672	0.22706
0.182202	0.50832	0.039919	0.153677
0.143779	0.502415	0.719845	0.503854
0.227303	0.446131	0.398623	0.17573
0.143908	0.611685	0.224759	0.044087
0.464082	0.447775	0.295098	0.02826
0.152053	0.652979	0.282438	0.084691
0.438299	0.499297	0.17341	0.120854
0.327733	0.526346	0.198816	0.105846
0.255589	0.471592	0.132661	0.018965
0.336893	0.447224	0.196713	0.007615
0.349445	0.328078	0.078278	0.005423
0.461769	0.51974	0.118437	0.056842
0.407156	0.410924	0.462958	0.106319
0.160845	0.352958	0.165834	0.06385
0.273616	0.468368	0.310839	0.037619
0.178239	0.497187	0.494686
0.417412	0.7062	0.213981
0.160089	0.274531	0.364694
0.385576	0.354699	0.236157
0.31943	0.335297	0.37742
0.248488	0.258831	0.22563
0.061976	0.293591	0.28521
0.023257	0.481049	0.266331
0.105767	0.339243	0.337286
0.071327	0.651225	0.220768
0.20445	0.35426	0.47347
0.089936	0.506714	0.126755
0.110792	0.321507	0.202776
0.15178	0.451332	0.247986
0.180207	0.41452	0.507158
0.262722	0.608271	0.405202
0.355319	0.62216	0.303379
0.131855	0.747545	0.16254
0.154479	0.473757	0.550037
0.326431	0.39925	0.272505
0.110984	0.549304	0.15049
0.170423	0.751834	0.280365
0.26559	0.637578	0.206251
0.098094	0.65996	0.199778
0.20351	0.384092	0.17967
0.212006	0.739441	0.212774
0.143756	0.402514	0.20704
0.089086	0.4061	0.243322
0.089659	0.613966	0.170347
0.157076	0.681073	0.301388
0.436593	0.205804	0.14678
0.400392	0.49332	0.16417
0.132752	0.580912	0.548203
0.361306	0.329228	0.173364
0.083174	0.457246	0.322841
0.100149	0.761874	0.157292
0.099611	0.439208	0.343296
0.225057	0.467026	0.570621
0.277701	0.615071	0.15045
0.232567	0.633532	0.261862
0.224234	0.343908	0.096219
0.227981	0.606813	0.339714
0.243078	0.255676	0.41036
0.26894	0.332982	0.460584
0.184583	0.404732	0.382428
0.16897	0.704771	0.525402
0.213325	0.481728	0.297825
0.079001	0.653611	0.173008
0.383986	0.627553	0.174571
0.078113	0.41418	0.52326
0.18936	0.405713	0.30905
0.043104	0.255571	0.114465
0.232855	0.404902	0.197611
0.154066	0.326765	0.089114
0.311215	0.535812	0.248277
0.307772	0.503274	0.213755
0.478687	0.776478	0.262531
0.174512	0.614094	0.539976
0.128429	0.531371	0.29614
0.222886	0.34464	0.169245
0.1132	0.311137	0.287129
0.99982	0.4538	0.216494
0.999778	0.730793	0.156705
0.999757	0.231989	0.182032
0.999752	0.300497	0.177012
0.999747	0.634644	0.088997
0.999342	0.270312	0.113735
0.999259	0.695499	0.166793
0.999909	0.466378	0.315432
0.999963	0.254771	0.194456
0.999978	0.637793	0.346976
0.999921	0.703481	0.52655
0.999962	0.398696	0.342951
0.999932	0.71046	0.131839
0.999955	0.393156	0.198853
0.998872	0.594462	0.063031
0.999655	0.568554	0.245334
0.999734	0.58306	0.053395
0.999643	0.535017	0.135459
0.999683	0.518349	0.209731
0.999798	0.050884	0.348397
0.999737	0.318437	0.149641
0.999604	0.297341	0.100854
0.999819	0.499593	0.247941
0.999813	0.383899	0.139839
0.999781	0.688787	0.124517
0.999687	0.857618	0.213394
0.999846	0.547649	0.492652
0.999753	0.452892	0.333341
0.999384	0.498825	0.301751
0.999519	0.548947	0.284588
0.999734	0.677581	0.298654
0.999776	0.716958	0.165334
0.999757	0.604708	0.151326
0.999793	0.790239	0.260585
0.999865	0.754776	0.139155
0.999811	0.543604	0.069347
0.999886	0.74134	0.194659
0.999809	0.787863	0.147527
0.999779	0.456443	0.133012
0.999816	0.318892	0.148704
0.999829	0.343403	0.251151
0.999788	0.650841	0.231742
0.999622	0.622223	0.225107
0.999606	0.611323	0.212428
0.999419	0.432024	0.361117
0.999482	0.299754	0.30656
0.999898	0.451313	0.224043
0.999787	0.546138	0.338072
0.999634	0.207527	0.422572
0.999613	0.461056	0.123058
0.999735	0.548593	0.102568
0.999886	0.452218	0.195972
0.999843	0.525487	0.14142
0.999808	0.546328	0.274266
0.999694	0.762589	0.215595
0.999834	0.635333	0.156856
0.999746	0.475511	0.272312
0.999742	0.460846	0.318336
0.999806	0.384372	0.206841
0.999662	0.414339	0.2171
0.999751	0.456595	0.364566
0.999807	0.277944	0.411838
0.999667	0.514032	0.098144
0.999605	0.424191	0.170039
0.999793	0.510545	0.269177
0.999834	0.435917	0.171091
0.999714	0.552552	0.184029
0.999768	0.551794	0.123654
0.999685	0.509467	0.125122
0.999719	0.699198	0.135631
0.999636	0.768964	0.217196
0.999761	0.406855	0.257113
0.999783	0.72658	0.323458
0.999775	0.833343	0.171156
0.999766	0.479217	0.040639
0.999613	0.514822	0.099744
0.999848	0.677495	0.15999
0.999758	0.533319	0.180845
0.999715	0.747651	0.066949
0.99966	0.793374	0.0861
0.999805	0.789	0.231118
0.999703	0.601294	0.163646
0.999633	0.626316	0.067141
0.999743	0.410775	0.123708
0.999844	0.55446	0.301613
0.999926	0.739593	0.193724
0.999714	0.616021	0.327883
0.999582	0.630098	0.33073
0.999504	0.758629	0.25356
0.9993	0.493219	0.369506
0.99928	0.658537	0.155486
0.999819	0.65808	0.173139
0.999485	0.577122	0.166977
0.999725	0.471984	0.054237
0.999734	0.765293	0.390976
0.999774	0.595122	0.186329
0.999801	0.352995	0.175484
0.99945	0.804349	0.212214
0.999555	0.749073	0.221818
0.999589	0.658196	0.192836
0.999714	0.693224	0.163675
0.999551	0.564026	0.302865
0.999743	0.490627	0.283873
0.99965	0.464849	0.144103
0.999801	0.560635	0.066346
0.999782	0.338841	0.196443
0.999784	0.468832	0.07798
0.999785	0.563954	0.024167
0.999703	0.586727	0.092671
0.999665	0.496507	0.136121
0.99989	0.499755	0.128488
0.999589	0.391111	0.179381
0.999455	0.576875	0.162868
0.997717	0.317034	0.062878
0.999419	0.632078	0.090303
0.999514	0.702191	0.304582
0.999436	0.679997	0.15029
0.999471	0.535278	0.272819
0.999224	0.468843	0.184992
0.999699	0.508561	0.216348
0.999809	0.573222	0.182629
0.999777	0.785468	0.078521
0.999748	0.671104	0.132284
0.999804	0.72334	0.146984
0.99835	0.590026	0.161332
0.999687	0.411254	0.344633
0.998954	0.552016	0.383174
0.999404	0.744234	0.172608
0.999331	0.472922	0.27014
0.999514	0.344817	0.397704
0.999666	0.241702	0.279021
0.999724	0.223119	0.332118
0.999794	0.723606	0.416265
0.999887	0.758615	0.22167
0.999875	0.450209	0.151699
0.999815	0.527254	0.170251
0.999773	0.491873	0.113645
0.999693	0.700423	0.184383
0.999357	0.733884	0.114797
0.999596	0.461498	0.222216
0.999669	0.747031	0.346107
0.999729	0.763736	0.202814
0.999539	0.707957	0.134587
0.999601	0.485914	0.097087
0.999835	0.40053	0.228654
0.999676	0.763296	0.25774
0.999394	0.756808	0.178436
0.99945	0.685145	0.142552
0.999704	0.592233	0.229771
0.999507	0.643994	0.18386
0.999716	0.334114	0.120302
0.99966	0.337903	0.219838
0.999696	0.595361	0.18213
0.999699	0.365413	0.195286
0.99973	0.689455	0.358711
0.999557	0.657514	0.243095
0.998814	0.453638	0.198335
0.999572	0.683811	0.381559
0.999751	0.772227	0.300926
0.999528	0.497855	0.156305
0.999728	0.455949	0.35165
0.99963	0.462731	0.31116
0.999651	0.595054	0.404251
0.99978	0.616395	0.222466
0.999053	0.799429	0.21245
0.999545	0.466561	0.248714
0.999651	0.697236	0.088383
0.999546	0.596301	0.25091
0.999739	0.606885
0.999682	0.637754
0.999659	0.529615
0.99975	0.695869
0.99965	0.739653
0.999804	0.397959
0.999783	0.37223
0.999565	0.337499
0.999338	0.264625
0.999566	0.475735
0.999637	0.514347
0.999521	0.504563
0.999573	0.752896
0.99971	0.48137
0.999764	0.712333
0.999704	0.823139
0.999739	0.449185
0.999573	0.318112
0.999519	0.250684
0.999251	0.440384
0.999154	0.235729
0.999439	0.625606
0.999443	0.777068
0.999288	0.432106
0.999586	0.671548
0.99968	0.691628
0.999627	0.365451
0.999904	0.520054
0.99979	0.374276
0.99967	0.311743
0.999789	0.453669
0.99933	0.623593
0.999367	0.488915
0.999353	0.295445
0.999727	0.389717
0.999524	0.440288
0.999476	0.630608
0.999622	0.683216
0.999716	0.542544
0.999535	0.588952
0.999313	0.716906
0.999349	0.504358
0.999753	0.394264
0.99982	0.406113
0.999654	0.688089
0.999723	0.730864
0.999414	0.472139
0.999438	0.524527
0.999705	0.648883
0.999888	0.340748
0.999766	0.488016
0.999712	0.483858
0.999622	0.57477
0.999633	0.496548
0.999733	0.513323
0.999386	0.561927
0.999219	0.470156
0.999431	0.333755
0.999423	0.408672
0.999384	0.662991
0.999532	0.695748
0.999606	0.483294
0.999672	0.61778
0.999164	0.798907
0.999532	0.341159
0.999603	0.50937
0.999606	0.570992
0.99966	0.600078
0.999814	0.747217
0.999314	0.709862
0.999412	0.532443
0.99943	0.481849
0.999518	0.583837
0.999578	0.361162
0.999508	0.666899
0.999624	0.710101
0.999855	0.396089
0.999336	0.582051
0.999365	0.665365
0.9996	0.609847
0.999708	0.557452
0.999775	0.440147
0.999664	0.453916
0.99941	0.539951
0.999676	0.541845
0.999062	0.570299
0.999776	0.622464
0.99924	0.74686
0.999288	0.435933
0.999613	0.687929
0.999742	0.680057
0.999734	0.445822
0.217905	0.67399
0.170568	0.787929
0.059408	0.44269
0.075422	0.690519
0.421919	0.692287
0.465675	0.708493
0.457408	0.598573
0.088588	0.73801
0.215389	0.562188
0.471414	0.45744
0.124289	0.511835
0.060678	0.20854
0.291041	0.700624
0.213266	0.703778
0.150642	0.698768
0.046643	0.498305
0.842939	0.508281
0.745079	0.171857
0.022744	0.371357
0.574374	0.330083
0.241274	0.407292
0.148081	0.610889
0.061457	0.675118
0.026196	0.48901
0.124521	0.441684
0.304943	0.483706
0.172008	0.65042
0.135348	0.481743
0.185761	0.561953
0.235088	0.440708
0.32073	0.490186
0.066489	0.472628
0.337693	0.685619
0.261288	0.704887
0.451923	0.521359
0.465902	0.477381
0.146927	0.556089
0.616471	0.578595
0.831939	0.671409
0.0169	0.554193
0.318508	0.398849
0.198341	0.684097
0.021774	0.747168
0.733673	0.537867
0.793941	0.413352
0.173512	0.513252
7.01e-05	0.57363
0.242719	0.556453
0.003763	0.842298
0.523364	0.555523
0.415595	0.482462
0.457129	0.381441
0.230239	0.436978
0.18396	0.437106
0.637009	0.306248
0.747238	0.552454
0.414005	0.694856
0.006067	0.355468
0.206797	0.658411
0.449743	0.623884
0.212793	0.761109
0.005936	0.737636
0.375973	0.70416
0.172406	0.591713
0.737217	0.551001
0.711269	0.677658
0.2477	0.761327
0.846115	0.630605
0.856497	0.502374
0.24479	0.580471
0.202593	0.287607
0.314526	0.593383
0.19632	0.436248
0.425098	0.700198
0.209127	0.649489
0.167715	0.494227
0.088123	0.721267
0.273921	0.773967
0.044713	0.695237
0.189539	0.441433
0.228933	0.56532
0.337585	0.767214
0.63056	0.44035
0.663725	0.715382
0.301407	0.74659
0.542147	0.448236
0.660113	0.465659
0.171016	0.654633
0.411457	0.560565
0.391799	0.649947
0.074037	0.565457
0.373311	0.459682
0.35195	0.361076
0.087152	0.490451
0.246924	0.679919
0.209508	0.758396
0.10735	0.62186
0.288232	0.541471
0.304658	0.736166
0.050836	0.673534
0.16506	0.33636
0.297186	0.350903
0.935289	0.351009
0.934896	0.734599
0.547269	0.712513
0.253131	0.567068
0.509561	0.611507
0.703513	0.754211
0.738863	0.366047
0.413336	0.297844
0.325226	0.309284
0.485673	0.480293
0.529046	0.622984
0.071715	0.552697
0.587479	0.454297
0.706996	0.38663
0.143055	0.301854
0.335102	0.262583
0.228404	0.322729
0.040473	0.500369
0.18226	0.31121
0.311199	0.718144
0.359451	0.730111
0.064823	0.455671
0.1303	0.656935
0.433286	0.761626
0.155961	0.466621
0.180925	0.764476
0.136997	0.776112
0.306639	0.785683
0.725728	0.830014
0.546949	0.49805
0.298845	0.709433
0.365619	0.736885
0.211645	0.516384
0.247823	0.237667
0.020152	0.630165
0.377203	0.577071
0.30994	0.568349
0.137974	0.713255
0.026153	0.718945
0.208335	0.472989
0.24844	0.625365
0.217922	0.806822
0.217956	0.478498
0.179147	0.418303
0.183868	0.428073
0.351433	0.390661
0.035822	0.555144
0.337906	0.483718
0.117688	0.512449
0.417518	0.233166
0.412991	0.706084
0.079564	0.728099
0.262917	0.497219
0.118185	0.394746
0.301538	0.495166
0.050532	0.410715
0.121339	0.457415
0.36303	0.621174
0.154519	0.622428
0.141175	0.733551
0.099563	0.5155
0.510749	0.68386
0.405508	0.636444
0.26511	0.774197
0.593219	0.657873
0.151638	0.715603
0.012335	0.547107
0.520274	0.303345
0.284464	0.671366
0.424444	0.613826
0.2087	0.348448
0.152009	0.478349
0.020943	0.281163
0.153495	0.369776
0.271934	0.773724
0.605157	0.5428
0.069395	0.459246
0.301194	0.287731
0.115947	0.728328
0.465145	0.62894
0.152974	0.225362
0.160325	0.332381
0.326595	0.684748
0.699243	0.568683
0.518309	0.74902
0.267868	0.690279
0.120235	0.208014
0.21562	0.550385
0.148326	0.588784
0.218462	0.250147
0.104267	0.35416
0.242573	0.216957
0.186068	0.54795
0.230052	0.700247
0.046361	0.253888
0.32797	0.340262
0.108192	0.912574
0.133109	0.861888
0.239152	0.914086
0.496026	0.810434
0.487111	0.429788
0.317061	0.971485
0.173246	0.928595
0.258015	0.955618
0.700758	0.962856
0.190762	0.924026
0.606248	0.852395
0.672555	0.633906
0.035493	0.906914
0.311174	0.851308
0.385408	0.867856
0.045571	0.911826
0.445578	0.774107
0.33934	0.92694
0.006007	0.940261
0.421388	0.917678
0.247998	0.958392
0.289956	0.941705
0.405911	0.729898
0.122219	0.811949
0.053351	0.817521
0.581151	0.889447
0.531386	0.895661
0.130105	0.827116
0.202305	0.743801
0.260023	0.923723
0.292969	0.835611
0.554821	0.495705
0.462919	0.949907
0.15482	0.916664
0.054688	0.972969
0.232875	0.929962
0.446379	0.986857
0.025417	0.893433
0.460424	0.922269
0.281786	0.870275
0.190055	0.929781
0.294529	0.86943
0.049082	0.907785
0.070443	0.849778
0.336984	0.883192
0.117768	0.890068
0.111151	0.907774
0.158899	0.793303
0.033874	0.84165
0.319332	0.761676
0.04589	0.542562
0.070412	0.80575
0.121169	0.974126
0.211679	0.914841
0.039454	0.947143
0.314652	0.961514
0.774611	0.969606
0.17864	0.930159
0.332313	0.80763
0.130155	0.818414
0.235537	0.762593
0.421861	0.710748
0.199416	0.439028
0.233515	0.905845
0.375714	0.837769
0.570017	0.882964
0.143001	0.877931
0.166985	0.819419
0.373743	0.672248
0.196019	0.708572
0.307805	0.958433
0.411527	0.934872
0.797695	0.967221
0.589148	0.982919
0.433142	0.959832
0.519553	0.884363
0.378448	0.897682
0.321609	0.885263
0.556155	0.857225
0.595559	0.959832
0.680311	0.439353
0.566698	0.864394
0.628306	0.631365
0.533905	0.424559
0.618497	0.758014
0.438592	0.809069
0.608322	0.761336
0.711683	0.155997
0.776199	0.590495
0.529381	0.74694
0.787451	0.890906
0.669289	0.717047
0.532762	0.791767
0.729749	0.666167
0.478051	0.927896
0.65441	0.949786
0.560274	0.969536
0.103591	0.959653
0.22187	0.97161
0.57817	0.937447
0.756273	0.933527
0.499143	0.876087
0.705304	0.886922
0.521937	0.913545
0.349217	1
0.574964	0.899045
0.558099	0.827687
0.743637	0.796952
0.6724	0.927695
0.798809	0.756131
0.739269	0.621443
0.772472	0.770346
0.785636	0.429504
0.827887	0.883352
0.338345	0.887187
0.620169	0.890474
0.526574	0.81874
0.393591	0.871387
0.563935	0.548516
0.394759	0.903667
0.401639	0.706183
0.401055	0.743744
0.318652	0.675267
0.469551	0.874741
0.478896	0.938991
0.262998	0.966492
0.197114	0.829389
0.03374	0.930849
0.210018	0.94845
0.541267	0.93475
0.519271	0.895776
0.570341	0.936167
0.622662	0.97887
0.586146	1
0.480199	0.936168
0.517033	0.863804
0.63298	0.915338
0.432405	0.873872
0.335529	0.654362
0.225904	0.806292
0.131615	0.768096
0.426496	0.941456
0.295928	1
0.430758	0.848226
0.532275	0.861153
0.16306	0.835618
0.325559	0.803239
0.393734	0.853951
0.721998	0.898118
0.530262	0.850452
0.660295	0.813699
0.220423	0.894009
0.55152	0.910436
0.220055	0.429238
0.200836	0.533317
0.382103	0.672287
0.447383	0.961933
0.505046	0.841352
0.694932	0.922693
0.472902	0.841112
0.141917	0.943635
0.248272	0.934438
0.091845	0.973303
0.267642	0.976776
0.265854	0.913914
0.19144	0.934536
0.529251	0.840084
0.832861	0.844333
0.625358	0.663718
0.779004	0.646044
0.57994	0.45724
0.426935	0.784917
0.730904	0.861963
0.531839	0.866216
0.715779	0.931173
0.502054	0.916502
0.638502	0.929886
0.707728	0.855142
0.200161	0.802624
0.392705	0.872083
0.456088	0.877619
0.13252	0.929277
0.314928	0.905604
0.371254	0.855088
0.556042	0.910226
0.689896	0.872759
0.877737	0.925896
0.793242	0.968558
0.618982	0.924197
0.803427	0.955799
0.754008	0.894761
0.744657	0.97938
0.789438	0.989744
0.859263	0.929666
0.719059	0.940066
0.617608	0.966599
0.758841	0.948657
0.871726	0.915722
0.78935	0.860655
0.84965	0.858442
0.439634	0.85883
0.446457	0.800892
0.350202	0.859641
0.480579	0.895863
0.6729	0.846069
0.634983	0.795811
0.655015	0.901176
0.465598	0.921727
0.397068	0.946816
0.110945	0.937648
0.48344	0.883409
0.683915	0.980048
0.315385	0.864641
0.533346	0.81136
0.201093	0.96253
0.887317	0.904222
0.856571	0.948109
0.77759	0.894221
0.668869	0.904187
0.687602	0.942658
0.621964	0.885034
0.703154	0.866479
0.568382	0.980837
0.245611	0.966579
0.545906	0.833118
0.719105	0.897565
0.616656	0.751654
0.397239	0.812737
0.364785	0.878372
0.651757	0.875052
0.600016	0.875427
0.45929	0.85261
0.840405	0.78
0.416225	0.545576
0.422262	0.653668
0.418574	0.703713
0.309537	0.647045
0.237222	0.787048
0.253388	0.877145
0.51921	0.604188
0.631601	0.815505
0.000315	0.894726
0.285145	0.626055
0.454602	0.582153
0.331799	0.71839
0.32247	0.858654
0.637963	0.694553
0.570064	0.917073
0.298547	0.904635
0.634546	0.846008
0.224055	0.923624
0.329959	0.938836
0.00306	0.909367
0.846149	0.929714
0.693196	0.944853
0.501577	0.769444
0.459967	0.628636
0.396145	0.727735
0.422296	0.809654
0.544145	0.841085
0.244166	0.893204
0.238217	0.673467
0.323317	0.825044
0.077016	0.901243
0.107436	0.791287
0.203114	0.862453
0.383644	0.875041
0.506267	0.938174
0.105786	0.59371
0.190161	0.779018
0.199443	0.933667
0.189476	1
0.0834	0.982823
0.616276	0.906077
0.615164	0.99048
0.160987	0.526698
0.044109	0.73948
0.155177	0.883345
0.189025	0.961134
0.0366	0.977805
0.91485	0.841422
0.789246	0.836899
0.331277	0.912159
0.227805	0.908318
0.109262	0.8877
0.3855	0.952527
0.68821	0.644127
0.104633	0.986776
0.268807	0.937592
0.597213	0.878032
0.173922	0.807498
0.359116	0.691352
0.401965	0.760046
0.495256	0.790989
0.554913	0.917415
0.653741	0.912812
0.542675	0.944232
0.598162	0.818865
0.588657	0.877449
0.545791	0.748145
0.279265	0.831685
0.758492	0.855383
0.60892	0.697466
0.514634	0.783334
0.573099	0.904788
0.441074	0.859097
0.381004	0.842833
0.639518	0.877211
0.492888	0.912209
0.527599	0.91476
0.555629	0.927024
0.422588	0.875061
0.336244	0.974393
0.56273	0.922919
0.574476	0.68728
0.169736	0.950711
0.232634	0.929276
0.369407	0.755651
0.206153	0.516906
0.252203	0.854722
0.486711	0.880491
0.387306	0.895902
0.640513	0.926373
0.797859	0.93014
0.473582	0.690185
0.372204	0.811353
0.382111	0.873444
0.298475	0.95803
0.289684	0.894684
0.234519	0.947408
0.636957	0.961514
0.6574	0.912187
0.875007	0.920519
0.456746	0.930673
0.379874	0.872315
0.440503	0.913763
0.278688	0.963864
0.504964	0.987065
0.751589	0.915146
0.783844	0.932879
0.476699	0.951397
0.626835	0.939474
0.278732	0.96002
0.326876	0.94482
0.5439	0.927863
0.438031	0.908839
0.200338	0.842161
0.305461	0.839279
0.373929	0.897686
0.229793	0.907045
0.495256	0.878843
0.554913	0.941236
0.653741	0.905683
0.542675	0.896433
0.598162	0.948362
0.588657	0.905964
0.545791	0.954466
0.279265	0.960404
0.758492	0.935612
0.60892	0.904269
0.514634	0.966748
0.573099	0.955521
0.441074	0.917124
0.381004	0.936703
0.639518	0.906994
0.492888	0.993213
0.527599	0.958752
0.555629	0.948503
0.422588	0.99048
0.336244	0.867434
0.56273	1
0.574476	0.917908
0.169736	0.929659
0.232634	0.948056
0.369407	0.896375
0.206153	0.970064
0.252203	0.824152
0.486711	0.95087
0.387306	0.938731
0.640513	0.952495
0.797859	0.951254
0.473582	0.996985
0.372204	0.698074
0.382111	0.442768
0.298475	0.367868
0.289684	0.57742
0.234519	0.854213
0.636957	0.944422
0.6574	0.846885
0.875007	0.878671
0.456746	0.858884
0.379874	0.936139
0.440503	0.735207
0.278688	0.958574
0.504964	1
0.751589	0.957728
0.783844	0.845746
0.476699	0.908387
0.626835	0.859231
0.278732	0.938852
0.326876	0.961931
0.5439	0.953577
0.438031	0.9549
0.200338	0.862001
0.305461	0.926619
0.373929	0.965332
0.229793	0.878119
0.244157	0.933059
0.212497	0.83559
0.372487	0.921364
0.356519	0.843515
0.396929	0.934034
0.176453	0.93996
0.032495	0.894597
0.275779	0.942996
0.075423	0.968926
0.069902	0.945726
0.175639	0.97442
0.285474	0.923815
0.285333	0.966138
0.346431	0.893296
0.223614	0.955873
0.283084	0.949981
0.171579	0.913761
0.086638	0.915629
0.075552	0.950074
0.240635	0.926817
0.291001	0.932607
0.185421	0.896682
0.252432	0.937848
0.093307	0.958631
0.165162	0.951288
0.530595	0.917877
0.349311	0.864756
0.138195	0.891455
0.31336	0.937952
0.21266	0.947734
0.767992	0.602031
0.085469	0.876586
0.810913	0.801124
0.762644	0.699398
0.866288	0.906567
0.669095	0.768922
0.792978	0.852059
0.918827	0.614302
0.816413	0.917507
0.768715	0.887924
0.66806	0.921277
0.260287	0.738124
0.502556	0.897479
0.847098	0.912395
0.884057	0.910668
0.891347	0.808773
0.78442	0.801788
0.880317	0.834126
0.870608	0.908158
0.861393	0.832657
0.791421	0.817629
0.783567	0.860135
0.196985	0.695589
0.378735	0.973543
0.66919	0.984421
0.000884	0.943488
0.093677	0.852483
0.116197	0.815186
0.855541	0.907744
0.769779	0.782643
0.781287	0.875931
0.884155	0.923708
0.870251	0.934951
0.906881	0.943991
0.545103	0.905532
0.786217	0.927995
0.331828	0.932241
0.071825	0.699689
0.259841	0.674277
0.06032	0.743372
0.739029	0.90361
0.808677	0.897625
0.81995	0.910572
0.864751	0.465113
0.9024	0.921317
0.757845	0.901434
0.212141	0.897949
0.211378	0.787554
0.166984	0.82297
0.83032	0.855191
0.824196	0.955212
0.811117	0.920051
0.513447	0.899129
0.814578	0.956767
0.664803	0.987489
0.711606	0.910909
0.768545	0.905749
0.798397	0.904483
0.841942	0.431693
0.874191	0.767539
0.345815	0.819331
0.275817	0.602901
0.680827	0.670647
0.224912	0.773419
0.118225	0.856799
0.333099	0.994828
0.906381	0.762676
0.906281	0.8381
0.908037	0.955145
0.695117	0.870786
0.786233	0.875829
0.664713	0.831045
0.356085	0.915881
0.555986	0.828534
0.810171	0.795606
0.881567	0.875615
0.314014	0.96881
0.705925	0.837353
0.860807	0.362483
0.730437	0.713368
0.753901	0.846469
0.68649	0.972691
0.122954	0.922345
0.25839	0.801207
0.361226	0.845867
0.668131	0.756316
0.812912	0.709637
0.762663	0.423166
0.249129	0.642172
0.372977	0.641945
0.300664	0.626702
0.84999	0.889524
0.89317	0.788897
0.804788	0.90372
0.710922	0.924736
0.81236	0.860442
0.399636	0.817358
0.849131	0.82028
0.436877	0.827043
0.849205	0.832463
0.941576	0.79887
0.617928	0.366862
0.842896	0.598132
0.263525	0.940213
0.603507	0.964232
0.134165	0.874553
0.235895	0.783272
0.311519	0.724098
0.097428	0.770908
0.586279	0.425397
0.493607	0.391165
0.543564	0.87155
0.78969	0.705523
0.150565	0.608571
0.84985	0.878044
0.920474	0.923518
0.522667	0.897351
0.515904	0.887555
0.064907	0.689604
0.835263	0.752061
0.824897	0.848526
0.393701	0.894791
0.502513	0.569678
0.746502	0.862833
0.155373	0.694219
0.736103	0.814151
0.607486	0.634738
0.274768	0.860151
0.247485	0.891609
0.042388	0.866712
0.022502	0.826607
0.662714	0.887677
0.53665	0.356128
0.685835	0.57188
0.607955	0.705196
0.767464	0.735994
0.093301	0.964171
0.662894	0.837793
0.378579	0.763804
0.623013	0.747229
0.626614	0.726775
0.757971	0.757727
0.741642	0.664543
0.692446	0.916702
0.547289	0.922494
0.667286	0.788616
0.744877	0.609542
0.707136	0.545541
0.59381	0.815696
0.397319	0.801082
0.487367	0.845463
0.623863	0.76637
0.795567	0.807359
0.281733	0.754996
0.691036	0.77892
0.697728	0.859599
0.717958	0.823956
0.634682	0.888131
6.34e-05	0.898633
0.748549	0.908404
0.706915	0.978128
0.540277	0.779761
0.727964	0.824319
0.348983	0.771722
0.57057	0.654054
0.609412	0.624573
0.727952	0.721742
0.724602	0.617453
0.721151	0.514266
0.453758	0.721935
0.63484	0.902473
0.346008	0.693038
0.503403	0.637085
0.531366	0.846168
0.708994	0.832002
0.594093	0.945192
0.597488	0.921399
0.798701	0.771099
0.545633	0.773341
0.75866	0.826843
0.662354	0.721418
0.596897	0.869893
0.777699	0.700825
0.000397	0.422909
0.686862	0.42887
0.662504	0.531257
0.429861	0.715187
0.53502	0.723601
0.62109	0.710668
0.759194	0.954324
0.41661	0.854219
0.79201	0.964504
0.718941	0.858125
0.638886	0.835059
0.693648	0.853297
0.606043	0.788373
0.48245	0.841997
0.4329	0.819215
0.677151	0.924325
0.731448	0.922676
0.735103	1
0.685211	0.553644
0.537461	0.670048
0.538008	0.670163
0.582203	0.915749
0.666571	0.861623
0.694522	0.723654
0.484019	0.665375
0.508606	0.518341
0.495829	0.839213
0.693357	0.859275
0.553374	0.856271
0.613513	0.845885
0.618695	0.725399
0.109327	0.670054
0.713301	0.777072
0.701498	0.59852
0.472846	0.916908
0.342678	0.851085
0.684303	0.899212
0.342213	0.569774
0.634362	0.515401
0.7077	0.452021
0.563182	0.679014
0.278327	0.623837
0.609752	0.943598
0.634533	0.841149
0.55347	0.866946
0.681865	0.905768
0.579802	0.826797
0.60569	0.849977
0.647564	0.571206
0.298785	0.869568
0.68551	0.872169
0.663982	0.764542
0.610707	0.888418
0.640229	0.758043
0.775937	0.838951
0.81252	0.843585
0.775221	0.658959
0.549471	0.777628
0.736281	0.801775
0.582406	0.812535
0.627776	0.824133
0.687678	0.784829
0.750952	0.814789
0.630527	0.589932
0.692677	0.871687
0.644689	0.445232
0.004244	0.431987
0.779278	0.701132
0.647799	0.75369
0.466449	0.700791
0.585649	0.836986
0.650992	0.626015
0.724795	0.692818
0.646968	0.582293
0.784125	0.71986
0.500655	0.669118
0.629087	0.697905
0.283544	0.691744
0.051653	0.768964
0.806643	0.790448
0.583129	0.813554
0.683703	0.748411
0.682777	0.670988
0.627606	0.678819
0.647372	0.743429
0.410278	0.734893
0.619641	0.798962
0.620689	0.915826
0.405599	0.906947
0.805641	0.909118
0.386952	0.70885
0.082399	0.842306
0.66532	0.730631
0.674514	0.865712
0.775369	0.827568
0.392928	0.576088
0.535253	0.507513
0.629805	0.786123
0.365084	0.86543
0.70077	0.859327
0.648315	0.869895
0.776715	0.922717
0.526464	0.955303
0.703811	0.952145
0.748556	0.962969
0.521662	0.795892
0.635131	0.901737
0.572081	0.906246
0.338551	0.874395
0.262119	0.835584
0.767305	0.628069
0.762448	0.802706
0.624183	0.630198
0.618583	0.753871
0.709038	0.671851
0.534959	0.717863
0.752757	0.565561
0.848281	0.234745
0.481979	0.46134
0.65474	0.768398
0.489738	0.535537
0.121562	0.758259
0.61081	0.914969
0.497752	0.776819
0.532597	0.514598
0.585743	0.396269
0.396872	0.501115
0.560001	0.590373
0.616671	0.744712
0.622261	0.728186
0.418747	0.715839
0.698766	0.768491
0.404218	0.802266
0.049841	0.911021
0.741506	0.626133
0.646724	0.894859
0.642552	0.890464
0.324651	0.826179
0.683004	0.735299
0.306424	0.590879
0.705849	0.800552
0.603134	0.820142
0.817886	0.71512
0.564586	0.900809
0.636233	0.741939
0.69587	0.828537
0.688545	0.836163
0.711957	0.795016
0.684797	0.854014
0.525144	0.843652
0.410476	0.886441
0.679938	0.85657
0.768423	0.976828
0.591445	0.709901
0.539623	0.422495
0.641401	0.850408
0.645611	0.864155
0.495281	0.750316
0.490466	0.575262
0.468771	0.612047
0.787164	0.704117
0.58216	0.73472
0.753368	0.167955
0.728325	0.887986
0.744443	0.867106
0.714324	0.810958
0.381364	0.541165
0.53138	0.554908
0.44939	0.751908
0.750899	0.659995
0.775312	0.356807
0.747671	0.553135
0.111477	0.781492
0.50951	0.632985
0.611478	0.767805
0.352797	0.660256
0.336584	0.732756
0.434101	0.576597
0.698577	0.565064
0.711678	0.719379
0.754656	0.75134
0.550715	0.558439
0.66821	0.717239
0.78259	0.343468
0.401116	0.491907
0.53305	0.647169
0.568428	0.787536
0.674593	0.243036
0.726344	0.274266
0.718056	0.35738
0.750379	0.482511
0.734094	0.536893
0.624344	0.634694
0.78765	0.750741
0.688049	0.910616
0.580943	0.259491
0.464883	0.562789
0.829828	0.68535
0.770917	0.525419
0.672219	0.642219
0.527806	0.687737
0.698302	0.641179
0.643644	0.760858
0.593764	0.814371
0.702844	0.729826
0.668711	0.7858
0.517582	0.807294
0.651292	0.289483
0.460535	0.377663
0.787673	0.3348
0.387234	0.381177
0.565798	0.424602
0.480785	0.664097
0.605008	0.409462
0.669041	0.862879
0.516022	0.275575
0.644379	0.238846
0.686146	0.393416
0.716585	0.445142
0.336414	0.408121
0.740122	0.358237
0.590793	0.225584
0.47521	0.241388
0.738391	0.32946
0.65303	0.457569
0.597604	0.455798
0.663251	0.487705
0.588765	0.686802
0.64785	0.452713
0.673526	0.555054
0.42499	0.452161
0.471403	0.469906
0.67756	0.398282
0.680768	0.589682
0.415588	0.67098
0.416856	0.263072
0.68657	0.456488
0.788528	0.125488
0.684656	0.404551
0.601005	0.332412
0.627822	0.516051
0.283299	0.677276
0.621741	0.570782
0.617688	0.385952
0.773032	0.63076
0.734324	0.651866
0.610218	0.552713
0.724738	0.589128
0.424166	0.283446
0.655631	0.454037
0.603273	0.945744
0.780056	0.853944
0.713796	0.448888
0.781272	0.744051
0.700373	0.450384
0.820613	0.761001
0.622766	0.6912
0.371633	0.523709
0.503872	0.418741
0.640818	0.497615
0.582125
0.796915
0.750206
0.779606
0.534905
0.785467
0.677355
0.657696
0.734718
0.743598
0.683159
0.434932
0.790919
0.646515
0.479088
0.462602
0.763121
0.786042
0.669301
0.644821
0.662072
0.677159
0.586745
0.729811
0.637227
0.370601
0.572117
0.765105
0.766807
0.754414
0.685337
0.424981
0.648065
0.671265
0.772514
0.400261
0.748642
0.769543
0.71338
0.550002
0.374624
0.60859
0.731302
0.710105
0.337111
0.591111
0.407035
0.605256
0.672849
0.33708
0.644037
0.265041
0.646848
0.672243
0.418981
0.787948
0.618245
0.631494
0.572402
0.719513
0.69111
0.588043
0.400798
0.713442
0.696718
0.792937
0.738721
0.623953
0.811854
0.828646
0.7307
0.54445
0.784963
0.347367
0.650306
0.535394
0.618184
0.431101
0.709164
0.732427
0.697763
0.621364
0.53913
0.678996
0.656921
0.734839
0.670945
0.432235
0.748222
0.617763
0.166343
0.778928
0.674228
0.702887
0.596984
0.72905
0.001488
0.496741
0.545035
0.734131
0.234924
0.739247
0.747034
0.682254
0.759587
0.466206
0.782442
0.654633
0.475552
0.592081
0.617563
0.648237
0.671426
0.774961
0.786874
0.325809
0.487328
0.50286
0.686795
0.529751
0.385969
0.653264
0.771487
0.669343
0.643662
0.715698
0.735963
0.553299
0.74182
0.635434
0.784436
0.735569
0.809095
0.496304
0.521404
0.616019
0.354619
0.73395
0.801079
0.710908
0.633571
0.682347
0.635885
0.727037
0.364331
0.614938
0.696028
0.679304
0.510074
0.495635
0.772084
0.725452
0.741494
0.666036
0.596056
0.297545
0.755631
0.671005
0.718698
0.768856
0.527484
0.630671
0.700979
0.561626
0.726609
0.757874
0.637146
0.730355
0.599147
0.571528
0.553447
0.627873
0.470483
0.240175
0.800806
0.338238
0.731876
0.462471
0.730586
0.759017
0.678141
0.722371
0.509484
0.659492
0.606754
0.620633
0.658077
0.510306
0.005234
0.743633
0.624565
0.462793
0.66653
0.453659
0.533914
0.779564
0.433228
0.567704
0.477628
0.534731
0.459687
0.641224
0.671535
0.792188
0.70974
0.536727
0.756228
0.290949
0.746256
0.566088
0.373651
0.026495
0.510788
0.829826
0.098229
0.693466
0.704065
0.585225
0.54064
0.593006
0.703854
0.675519
0.240938
0.620181
0.785589
0.669629
0.701858
0.659119
0.517992
0.498285
0.600722
0.752746
0.764672
0.735317
0.489301
0.302013
0.111033
0.432185
0.555247
0.699877
0.742769
0.677721
0.682037
0.382643
0.579938
0.609472
0.240788
0.030377
0.414556
0.497212
0.458208
0.026758
0.485164
0.431878
0.290917
0.267043
0.589872
0.437581
0.748242
0.686143
0.072138
0.725978
0.262023
0.80469
0.606774
0.321139
0.034757
0.447806
0.678136
0.520874
0.088532
0.619942
0.488547
0.224064
0.543621
0.718512
0.03384
0.721347
0.534664
0.564877
0.104178
0.613668
0.11081
0.794183
0.010037
0.603168
0.255237
0.874221
0.806612
0.606445
0.658512
0.821493
0.830924
0.815192
0.666636
0.859531
0.834915
0.707538
0.820055
0.745148
0.719315
0.282462
0.339626
0.632649
0.644775
0.857467
0.866349
0.885434
0.730413
0.676244
0.507547
0.247388
0.811483
0.394981
0.632425
0.713237
0.721488
0.693453
0.600536
0.648892
0.358094
0.265254
0.691937
0.728707
0.59633
0.675638
0.804252
0.872166
0.557936
0.496893
0.167877
0.224191
0.364516
0.434933
0.53936
0.652569
0.714753
0.245771
0.210694
0.234118
0.248513
0.268122
0.256762
0.363603
0.520321
0.054739
0.260889
0.07551
0.135996
0.481229
0.330504
0.335845
0.679645
0.184204
0.416283
0.082039
0.36079
0.521647
0.451957
0.163268
0.700219
0.508974
0.453451
0.140644
0.227928
0.113737
0.191041
0.178428
0.298712
0.120536
0.129452
0.680079
0.108365
0.250041
0.243176
0.225506
0.322251
0.209158
[truncated: 516 more rows]
